# Supplementary material for: Integrating a genome‐wide association study with a large‐scale transcriptome analysis to predict genetic regions influencing the glycaemic index and texture in rice
Source: Plant Biotechnol J. 2019 Jan 24;17(7):1261–75. doi: 10.1111/pbi.13051 (PMC6575982; doi:10.1111/pbi.13051)
Supplement: Supplementary file 2 — Table S1 Evaluation of two accessions (GQ02522 and GQ02497) for in vivo GI values using human clinical study. Table S2 Comparison of textural attributes of Dinorado evaluated in two panel sessions using the t‐test (t) or the Wilcoxon Rank Sum (W) test. Table S3 Comparison of textural attributes of low‐GI samples GQ02522 and Dinorado as evaluated by sensory panelists, using the t‐test. Table S4 Comparison of textural attributes of low‐GI samples GQ01795 and Dinorado as evaluated by sensory panelists, using the t‐test. Table S5 Comparison of textural attributes of low‐GI samples GQ02497 and Dinorado as evaluated by sensory panelists, using the t‐test. Table S6 Comparison of hardness, springiness, adhesiveness and cohesiveness, obtained by texture profile analysis (TPA). Table S7 Genome‐wide association study (GWAS) on glycemic index. Table S8 Genome‐wide association study on glycemic index with amylose content as covariate. Table S9 Genome‐wide association study on final viscosity with amylose content as covariate. Table S10 eQTL analysis on the Waxy locus. Table S11 Functionally relevant genes as evidenced by genome‐wide association study (GWAS), cis‐eQTL, summary‐based Mendelian randomization (SMR), and heterogeneity in dependent instruments (HEIDI) analyses. Table S12 List of 305 accessions used in the GWAS study. Table S13 Detail of accessions used in the gene regulatory network analysis. [file PBI-17-1261-s003.xlsx]

## Sheet: Table S1
Table S1: Evaluation of two accessions (GQ02522 and GQ02497) for in-vivo GI values using human clinical study.
VARIETY							VARIETY
GQ02522		IAUC# per trial					GQ02497		IAUC# per trial
		Sample: GQ02522			Medic Orange 25%				Sample: GQ02497			Medic Orange 50%
Subject:		Trial 1	Trial 2	Trial 3			Subject:		Trial 1	Trial 2	Trial 3
Claudine	F	120.1	96.3	152.3	189.9		Claudine	F	163.4	155.6	117.8	300.2
Juliet	F	absent	88.1	123.6	170.4		Juliet	F	179.7	162.4	87	233
Jessel	F	100.4	96.7	113	270		Jessel	F	172.4	198.7	152	434.6
Jillian	F	83.6	65.8	77	197.3		Jillian	F	179.7	127	133.4	313.4
Princess	F	134.8	95.1	54.3	72.1		Princess	F	145.5	156.9	141.3	226.9
Cheder	F	67.9	81.5	97.7	80.3		Cheder	F	153.5	128.8	81.3	211.9
Apple	F	124	114.5	104.8	205.2		Apple	F	84.4	171.4	105.6	441.3
Dencio	M	85.8	113	33.4	174.6		Dencio	M	166.4	133	111.1	237
Marvin	M	51.5	78	101.6	173.9		Marvin	M	102.2	149	132.9	193.4
Eduardo	M	49.6	25.4	22.1	154.5		Eduardo	M	121.9	87.5	83.5	302.7
Leo	M	37.3	80.2	47.4	115.9		Leo	M	170.4	160.4	105.5	163.9
Rex	M	122	86	89.5	259.9		Rex	M	177.8	absent	205.1	238.8
*Mean of the Medic Orange Used for computation*					MEAN (MEDIC ORANGE)		*Mean of the Medic Orange Used for computation*					MEAN (MEDIC ORANGE)
					172							274.8
GI (Based on the mean on the data above)							GI (Based on the mean on the data above)
	IUAC Mean	SD	SEM	GI† (if we get the average Medic Orange of the Group)				IUAC Mean	SD	SEM	GI† (if we get the average Medic Orange of the Group)
Medic Orange	172	57.3	16.5	Mean	SEM		Medic Orange	274.8	88.3	25.5	Mean	SEM
Trial 1	88.8	34.1	10.3	51.6	9.5		Trial 1	151.4	32	9.2	55.1	15
Trial 2	85.1	23.4	6.8	49.4	6.8		Trial 2	148.2	28.8	8.7	54	9.2
Trial 3	84.7	39	11.2	49.3	10.8		Trial 3	121.4	35	10.1	44.1	9.3
OVERALL MEAN				50.1	0.8		OVERALL MEAN				51.1	3.5
†GI = (IUAC Test Food/IAUC Reference Food) * 100							†GI = (IUAC Test Food/IAUC Reference Food) * 100
#Incremental area under the curve									†GI = (IUAC Test Food/IAUC Reference Food) * 100

## Sheet: Table S2
Table S2: Comparison of textural attributes of Dinorado evaluated in two panel sessions using the t-test (t) or the Wilcoxon Rank Sum (W) test.
Texture attribute	Rice tasting day		t	W	p
	First	Second
Initial starchy coating	4.75	6.11	0.95		0.36
	-2.72	-3.44
Slickness	6.8	6.78	-0.01		0.99
	-3.33	-3.8
Roughness	3.7	4		46.5	1
	-0.67	-1.73
Stickiness to the lips	6.05	8.17	1.35		0.2
	-2.39	-4.12
Stickiness between grains	6.9	9.78		66.5	0.08
	-3.41	-2.73
Springiness	4	5	0.7		0.49
	-2.54	-3.54
Cohesiveness	5.8	7.33		55	0.43
	-1.62	-3.39
Hardness	3.3	3.89	0.64		0.53
	-1.42	-2.37
Cohesiveness of mass	8.1	8.22	0.1		0.92
	-2.47	-2.73
Chewiness	5	4.11		33	0.34
	-1.89	-2.8
Uniformity of bite	8.9	11	1.95		0.07
	-2.77	-1.87
Moisture absorption	6	6.22		44.5	1
	-2.93	-3.38
Residual loose particles	5.35	5.11	-0.16		0.87
	-2.93	-3.44
Toothpack	5	6.22	0.89		0.38
	-2.71	-3.2
1 Figures presented here are means and standard deviations (in parentheses

## Sheet: Table S3
Table S3: Comparison of textural attributes of low-GI samples GQ02522 and Dinorado as evaluated by sensory panelists, using the t-test.
Texture attribute	Sample2		t	W	p
	Dinorado	GQ02522
Initial starchy coating	4.75	2.2	2.39		0.03
	-2.72	-1.99
Slickness	6.8	4.2	1.82		0.09
	-3.33	-3.05
Roughness	3.7	6.3		8.5	<0.01
	-0.67	-1.77
Stickiness to the lips	6.05	4.7	0.95		0.36
	-2.39	-3.83
Stickiness between grains	6.9	1.8		95.5	<0.01
	-3.41	-1.03
Springiness	4	4.6	-0.59		0.56
	-2.54	-1.96
Cohesiveness	5.8	5.6	0.19		0.86
	-1.62	-2.99
Hardness	3.3	6.4	-3.55		<0.01
	-1.42	-2.37
Cohesiveness of mass	8.1	3.2	5.39		<0.01
	-2.47	-1.48
Chewiness	5	9.2	-3.91		<0.01
	-1.89	-2.82
Uniformity of bite	8.9	7.05	1.49		0.15
	-2.77	-2.79
Moisture absorption	6	6.3	-0.2		0.85
	-2.93	-3.77
Residual loose particles	5.35	8.4	-2.24		0.04
	-2.93	-3.17
Toothpack	5	4.1	0.72		0.48
	-2.71	-2.88
1 Figures presented here are means and standard deviations (in parentheses).
2 Figures presented for Dinorado are from the first panel session (Table 1).

## Sheet: Table S4
Table S4. Comparison of textural attributes of low-GI samples GQ01795 and Dinorado as evaluated by sensory panelists, using the t-test.
Texture attribute	Sample2		t	W	p
	Dinorado	GQ01795
Initial starchy coating	4.75	2.55		78	0.04
	-2.72	-3.69
Slickness	6.8	3.5	2.39		0.03
	-3.33	-2.84
Roughness	3.7	6.4		10	<0. 01
	-0.67	-2.32
Stickiness to the lips	6.05	4.2	1.6		0.13
	-2.39	-2.78
Stickiness between grains	6.9	2.3		91.5	<0.01
	-3.41	-1.34
Springiness	4	4.65	-0.62		0.54
	-2.54	-2.08
Cohesiveness	5.8	5.4	0.4		0.7
	-1.62	-2.76
Hardness	3.3	6	-3.48		<0.01
	-1.42	-2
Cohesiveness of mass	8.1	3.9	4.2		<0.01
	-2.47	-1.97
Chewiness	5	8.5	-3.31		<0.01
	-1.89	-2.76
Uniformity of bite	8.9	6.8		71	0.11
	-2.77	-2.74
Moisture absorption	6	5.9	0.07		0.95
	-2.93	-3.75
Residual loose particles	5.35	8.3	-2.18		0.04
	-2.93	-3.13
Toothpack	5	3.9		64	0.3
	-2.71	-3
1 Figures presented here are means and standard deviations (in parentheses).

## Sheet: Table S5
Table S5: Comparison of textural attributes of low-GI samples GQ02497 and Dinorado as evaluated by sensory panelists, using the t-test.
Texture attribute	Sample2		t	W	p
	Dinorado	GQ02497
Initial starchy coating	6.11	6.56	-0.22		0.83
	-3.44	-4.88
Slickness	6.78	5	1.09		0.29
	-3.8	-3.08
Roughness	4	5.56	-1.79		0.09
	-1.73	-1.94
Stickiness to the lips	8.17	4.33		65	0.03
	-4.12	-2.29
Stickiness between grains	9.78	3.5	6.13		<0.01
	-2.73	-1.41
Springiness	5	5.89	-0.63		0.54
	-3.54	-2.37
Cohesiveness	7.33	4.89	1.74		0.1
	-3.39	-2.52
Hardness	3.89	5.67	-1.84		0.09
	-2.37	-1.66
Cohesiveness of mass	8.22	3.44	4.48		<0.01
	-2.73	-1.67
Chewiness	4.11	8.44	-3.73		<0.01
	-2.8	-2.07
Uniformity of bite	11	7.22	3.9		<0.01
	-1.87	-2.22
Moisture absorption	6.22	6	0.15		0.88
	-3.38	-2.96
Residual loose particles	5.11	8.56	-2.41		0.03
	-3.44	-2.55
Toothpack	6.22	4.94	0.85		0.41
	-3.2	-3.21
1 Figures presented here are means and standard deviations (in parentheses).
2 Figures presented for Dinorado are from the second panel session (Table 1).

## Sheet: Table S6
Table S6: Comparison of hardness, springiness, adhesiveness, and cohesiveness obtained by texture profile analysis (TPA).
Texture attribute	Sample				p2
	GQ02497	GQ01795	GQ02522
Hardness (g)	1894.82a	2303.26ab	2403.28b	0.03B
	-54.44	-50.21	-53.02
Adhesiveness (g·sec)	-22.92a	-13.99ab	-12.45b	0.02B
	-5.47	-0.84	-0.12
Cohesiveness	0.33b	0.45a	0.41a	<0.01A
	-0.01	-0.01	-0.01
Springiness	0.12	0.12	0.12	0.63A
	-0.03	-0.02	-0.02
1 Figures presented here are means and standard deviations (in parentheses). A different lowercase letter beside each mean, on each row, indicates that the means are significantly different (α=0.05).
2 The uppercase superscript beside the p-value indicates the test statistic used to compare means: A, ANOVA; B, Kruskal-Wallis rank sum test.

## Sheet: Table S7
Table S7: Genome-wide association study (GWAS) on glycemic index.
chr	snp_id	bp	a1	a2	beta	abs(beta)	se	pval	log.p	p.bonferroni	p.fdr	qval	position	locus	ref	alt	type_of_aa_change	aa_change	gene_start	gene_end	strand	Interpro	GoMAPMAN	SWISSPROT	NR	Sorghum	Arabidopsis	Brachypodium	Maize	BRENDA	KINASES	Transcription_Factor	Transporter	Phosphatase	ARAMEMNON_hits
1	snp_01_30302075	30302075	T	C	-0.454504	0.454504	0.1025	1.29407e-05	4.88804	1	0.0445358	0.0445358	intergenic	LOC_Os01g52690(dist=5497),LOC_Os01g52700(dist=2276)	T	C	NA	NA	NA	NA	NA	NA	NA	NA	NA	NA	NA	NA	NA	NA	NA	NA	NA	NA	NA
1	snp_01_36980087	36980087	A	G	-0.577795	0.577795	0.124278	4.9803e-06	5.30274	1	0.0192789	0.0192789	upstream	LOC_Os01g63740	A	G	NA	NA	36976145	36979874	-	SUPERFAMILY_-_AKRKMRESSIVGHHDHQPFLLSPAYITMGFDDLFDLFRIRKLDTGLLKCYTLLCWIESRRLGNQVGFLDPSMVNEVNLQQSFTEMVDYVNRCLWAHQDKEYIMCAHNQEQHWILLVIVPKWSRVTYLNSNKSKDYDFSEITKALNMACGPYVEKGGRHREGKDELYHDTKFACAQQIGDQCGFHVCHNMSTLLREVK_Gene3D_-_AHQDKEYIMCAHNQEQHWILLVIVPKWSRVTYLNSNKSKDYDFSEITKALNMACGPYVEKGGRHREGKDELYHDTKFACAQQIGDQCGFHVCH_____________	'35.2'_'not assigned.unknown'	No_Hits	0.0_gi|77555674|gb|ABA98470.1| transposon protein, putative, CACTA,	Sb02g011450_Predicted protein_1e-61	No_Hits	Bradi3g00450_No_Description_present_2e-16	GRMZM2G307567_No Description present_4e-52	No_Hits	No_Hits	No_Hits	No_Hits	No_Hits	No_Hits
2	snp_02_745448	745448	C	T	1.04895	1.04895	0.23712	1.35458e-05	4.8682	1	0.0463544	0.0463544	UTR3	LOC_Os02g02270(LOC_Os02g02270.1:c.*321C>T)	C	T	NA	NA	NA	NA	NA	NA	NA	NA	NA	NA	NA	NA	NA	NA	NA	NA	NA	NA	NA
3	snp_03_22422723	22422723	G	A	0.766263	0.766263	0.135981	4.00168e-08	7.39776	0.0968164	0.000202969	0.000202969	downstream	LOC_Os03g40320	G	A	NA	NA	22423119	22423738	-	No_Hits	'35.2'_'not assigned.unknown'	No_Hits	2e-99_gi|108709686|gb|ABF97481.1| hypothetical protein LOC_Os03g40320	Sb01g021270_similar to Sodium/calcium exchanger protein, expressed_8e-12	AT5G17860.1_Symbols:_CAX7_calcium_exchanger_7_chr5:5902638-5904350_REVERSE_LENGTH=570_3e-16	Bradi3g27220_No_Description_present_1e-22	GRMZM2G017388_hypothetical protein LOC100274519 (LOC100274519), mRNA_2e-21	No_Hits	No_Hits	No_Hits	No_Hits	No_Hits	No_Hits
3	snp_03_22422729	22422729	C	T	0.753253	0.753253	0.138448	1.09586e-07	6.96024	0.265132	0.000510852	0.000510852	downstream	LOC_Os03g40320	C	T	NA	NA	22423119	22423738	-	No_Hits	'35.2'_'not assigned.unknown'	No_Hits	2e-99_gi|108709686|gb|ABF97481.1| hypothetical protein LOC_Os03g40320	Sb01g021270_similar to Sodium/calcium exchanger protein, expressed_8e-12	AT5G17860.1_Symbols:_CAX7_calcium_exchanger_7_chr5:5902638-5904350_REVERSE_LENGTH=570_3e-16	Bradi3g27220_No_Description_present_1e-22	GRMZM2G017388_hypothetical protein LOC100274519 (LOC100274519), mRNA_2e-21	No_Hits	No_Hits	No_Hits	No_Hits	No_Hits	No_Hits
3	snp_03_22422735	22422735	T	C	0.770991	0.770991	0.13717	4.31505e-08	7.36501	0.104398	0.00021393	0.00021393	downstream	LOC_Os03g40320	T	C	NA	NA	22423119	22423738	-	No_Hits	'35.2'_'not assigned.unknown'	No_Hits	2e-99_gi|108709686|gb|ABF97481.1| hypothetical protein LOC_Os03g40320	Sb01g021270_similar to Sodium/calcium exchanger protein, expressed_8e-12	AT5G17860.1_Symbols:_CAX7_calcium_exchanger_7_chr5:5902638-5904350_REVERSE_LENGTH=570_3e-16	Bradi3g27220_No_Description_present_1e-22	GRMZM2G017388_hypothetical protein LOC100274519 (LOC100274519), mRNA_2e-21	No_Hits	No_Hits	No_Hits	No_Hits	No_Hits	No_Hits
3	snp_03_22422786	22422786	G	A	0.605521	0.605521	0.130688	5.35059e-06	5.2716	1	0.0205314	0.0205314	downstream	LOC_Os03g40320	G	A	NA	NA	22423119	22423738	-	No_Hits	'35.2'_'not assigned.unknown'	No_Hits	2e-99_gi|108709686|gb|ABF97481.1| hypothetical protein LOC_Os03g40320	Sb01g021270_similar to Sodium/calcium exchanger protein, expressed_8e-12	AT5G17860.1_Symbols:_CAX7_calcium_exchanger_7_chr5:5902638-5904350_REVERSE_LENGTH=570_3e-16	Bradi3g27220_No_Description_present_1e-22	GRMZM2G017388_hypothetical protein LOC100274519 (LOC100274519), mRNA_2e-21	No_Hits	No_Hits	No_Hits	No_Hits	No_Hits	No_Hits
5	snp_05_1525361	1525361	C	T	0.831592	0.831592	0.138659	5.70229e-09	8.24395	0.0137961	3.41487e-05	3.41487e-05	exonic	LOC_Os05g03600	T	C	synonymous SNV	LOC_Os05g03600:LOC_Os05g03600.1:exon2:c.C923C:p.A308A,	1523847	1529707	+	No_Hits	'30.2.17'_'signalling.receptor kinases.DUF 26'	2e-173_sp|P10978|POLX_TOBAC Retrovirus-related Pol polyprotein from	0.0_gi|46391155|gb|AAS90682.1| pupative polyprotein [Oryza sativa	Sb01g024630_weakly similar to H0512B01.3 protein_9e-69	AT4G23160.1_Symbols:_CRK8_cysteine-rich_RLK_(RECEPTOR-like_protein_kinase)_8_chr4:12129485-12134086_FORWARD_LENGTH=1262_2e-118	Bradi2g31610_zinc_ion_binding_(Blast2GO)_0.0	GRMZM2G116037_No Description present_0.0	P10978_RNAdirected_DNA_polymerase_EC_2_7_7_49_Nicotiana_tabacum_SwissProt_2e-172	No_Hits	No_Hits	No_Hits	No_Hits	No_Hits
6	snp_06_1564932	1564932	T	C	-0.523577	0.523577	0.118214	1.32341e-05	4.87831	1	0.0454807	0.0454807	exonic	LOC_Os06g03880	T	C	nonsynonymous SNV	LOC_Os06g03880:LOC_Os06g03880.1:exon1:c.A260G:p.D87G:AAMatrix=94,	1564910	1565191	-	No_Hits	'35.2'_'not assigned.unknown'	No_Hits	4e-62_gi|52075622|dbj|BAD44793.1| hypothetical protein [Oryza sativa	No_Hits	No_Hits	No_Hits	No_Hits	No_Hits	No_Hits	No_Hits	No_Hits	No_Hits	No_Hits
6	snp_06_1604765	1604765	G	T	-0.599494	0.599494	0.0976495	2.59542e-09	8.58579	0.00627933	1.72325e-05	1.72325e-05	upstream	LOC_Os06g03970	G	T	NA	NA	1605460	1612409	+	No_Hits	'30.2.13'_'signalling.receptor kinases.leucine rich repeat XIII'	0.0_sp|Q6XAT2|ERL2_ARATH LRR receptor-like serine/threonine-protein	0.0_gi|115466176|ref|NP_001056687.1| Os06g0130100 [Oryza sativa Japonica	Sb10g001970_similar to Transmembrane protein kinase_0.0	AT5G07180.1_Symbols:_ERL2_ERECTA-like_2_chr5:2227787-2233232_REVERSE_LENGTH=967_0.0	Bradi1g49950_leucine-rich_repeat_protein_kinase,_putative,_expressed,_subfamily_LRR-XIIIb-sis_0.0	GRMZM2G082855_hypothetical protein LOC100279811 _0.0	B9R9M2_phosphoprotein_phosphatase_EC_3_1_3_16_Ricinus_communis_TrEMBL_0.0	PPC:1.9_S_Domain_Kinase_(Type_2)	No_Hits	gnl_TC-DB_K7UE65_1_A_87_2_1_Uncharacterized_protein_OS=Zea_mays_GN=ZEAMMB73_507020_PE=3_SV=1_4e-38	gi_22326306_ref_NP_181618_2__protein_phosphatase_2C_(PP2C);_protein_id:_At2g40860_1,_supported_by_cDNA:_gi_15810224_[Arabidopsis_thaliana]_SubFamily_6_3_1_20_-_a_Family_6_3_1_-a_2e-26	No_Hits
6	snp_06_1605358	1605358	T	C	-0.588763	0.588763	0.0973711	4.34699e-09	8.36181	0.0105171	2.6761e-05	2.6761e-05	upstream	LOC_Os06g03970	T	C	NA	NA	1605460	1612409	+	No_Hits	'30.2.13'_'signalling.receptor kinases.leucine rich repeat XIII'	0.0_sp|Q6XAT2|ERL2_ARATH LRR receptor-like serine/threonine-protein	0.0_gi|115466176|ref|NP_001056687.1| Os06g0130100 [Oryza sativa Japonica	Sb10g001970_similar to Transmembrane protein kinase_0.0	AT5G07180.1_Symbols:_ERL2_ERECTA-like_2_chr5:2227787-2233232_REVERSE_LENGTH=967_0.0	Bradi1g49950_leucine-rich_repeat_protein_kinase,_putative,_expressed,_subfamily_LRR-XIIIb-sis_0.0	GRMZM2G082855_hypothetical protein LOC100279811 _0.0	B9R9M2_phosphoprotein_phosphatase_EC_3_1_3_16_Ricinus_communis_TrEMBL_0.0	PPC:1.9_S_Domain_Kinase_(Type_2)	No_Hits	gnl_TC-DB_K7UE65_1_A_87_2_1_Uncharacterized_protein_OS=Zea_mays_GN=ZEAMMB73_507020_PE=3_SV=1_4e-38	gi_22326306_ref_NP_181618_2__protein_phosphatase_2C_(PP2C);_protein_id:_At2g40860_1,_supported_by_cDNA:_gi_15810224_[Arabidopsis_thaliana]_SubFamily_6_3_1_20_-_a_Family_6_3_1_-a_2e-26	No_Hits
6	snp_06_1606079	1606079	A	T	-0.599463	0.599463	0.0976571	2.6069e-09	8.58388	0.00630711	1.72325e-05	1.72325e-05	intronic	LOC_Os06g03970	A	T	NA	NA	1605460	1612409	+	No_Hits	'30.2.13'_'signalling.receptor kinases.leucine rich repeat XIII'	0.0_sp|Q6XAT2|ERL2_ARATH LRR receptor-like serine/threonine-protein	0.0_gi|115466176|ref|NP_001056687.1| Os06g0130100 [Oryza sativa Japonica	Sb10g001970_similar to Transmembrane protein kinase_0.0	AT5G07180.1_Symbols:_ERL2_ERECTA-like_2_chr5:2227787-2233232_REVERSE_LENGTH=967_0.0	Bradi1g49950_leucine-rich_repeat_protein_kinase,_putative,_expressed,_subfamily_LRR-XIIIb-sis_0.0	GRMZM2G082855_hypothetical protein LOC100279811 _0.0	B9R9M2_phosphoprotein_phosphatase_EC_3_1_3_16_Ricinus_communis_TrEMBL_0.0	PPC:1.9_S_Domain_Kinase_(Type_2)	No_Hits	gnl_TC-DB_K7UE65_1_A_87_2_1_Uncharacterized_protein_OS=Zea_mays_GN=ZEAMMB73_507020_PE=3_SV=1_4e-38	gi_22326306_ref_NP_181618_2__protein_phosphatase_2C_(PP2C);_protein_id:_At2g40860_1,_supported_by_cDNA:_gi_15810224_[Arabidopsis_thaliana]_SubFamily_6_3_1_20_-_a_Family_6_3_1_-a_2e-26	No_Hits
6	snp_06_1606181	1606181	C	T	-0.602734	0.602734	0.0976021	2.11868e-09	8.67393	0.00512591	1.49444e-05	1.49444e-05	intronic	LOC_Os06g03970	C	T	NA	NA	1605460	1612409	+	No_Hits	'30.2.13'_'signalling.receptor kinases.leucine rich repeat XIII'	0.0_sp|Q6XAT2|ERL2_ARATH LRR receptor-like serine/threonine-protein	0.0_gi|115466176|ref|NP_001056687.1| Os06g0130100 [Oryza sativa Japonica	Sb10g001970_similar to Transmembrane protein kinase_0.0	AT5G07180.1_Symbols:_ERL2_ERECTA-like_2_chr5:2227787-2233232_REVERSE_LENGTH=967_0.0	Bradi1g49950_leucine-rich_repeat_protein_kinase,_putative,_expressed,_subfamily_LRR-XIIIb-sis_0.0	GRMZM2G082855_hypothetical protein LOC100279811 _0.0	B9R9M2_phosphoprotein_phosphatase_EC_3_1_3_16_Ricinus_communis_TrEMBL_0.0	PPC:1.9_S_Domain_Kinase_(Type_2)	No_Hits	gnl_TC-DB_K7UE65_1_A_87_2_1_Uncharacterized_protein_OS=Zea_mays_GN=ZEAMMB73_507020_PE=3_SV=1_4e-38	gi_22326306_ref_NP_181618_2__protein_phosphatase_2C_(PP2C);_protein_id:_At2g40860_1,_supported_by_cDNA:_gi_15810224_[Arabidopsis_thaliana]_SubFamily_6_3_1_20_-_a_Family_6_3_1_-a_2e-26	No_Hits
6	snp_06_1606487	1606487	C	T	-0.60276	0.60276	0.0976237	2.13182e-09	8.67125	0.00515772	1.49934e-05	1.49934e-05	intronic	LOC_Os06g03970	C	T	NA	NA	1605460	1612409	+	No_Hits	'30.2.13'_'signalling.receptor kinases.leucine rich repeat XIII'	0.0_sp|Q6XAT2|ERL2_ARATH LRR receptor-like serine/threonine-protein	0.0_gi|115466176|ref|NP_001056687.1| Os06g0130100 [Oryza sativa Japonica	Sb10g001970_similar to Transmembrane protein kinase_0.0	AT5G07180.1_Symbols:_ERL2_ERECTA-like_2_chr5:2227787-2233232_REVERSE_LENGTH=967_0.0	Bradi1g49950_leucine-rich_repeat_protein_kinase,_putative,_expressed,_subfamily_LRR-XIIIb-sis_0.0	GRMZM2G082855_hypothetical protein LOC100279811 _0.0	B9R9M2_phosphoprotein_phosphatase_EC_3_1_3_16_Ricinus_communis_TrEMBL_0.0	PPC:1.9_S_Domain_Kinase_(Type_2)	No_Hits	gnl_TC-DB_K7UE65_1_A_87_2_1_Uncharacterized_protein_OS=Zea_mays_GN=ZEAMMB73_507020_PE=3_SV=1_4e-38	gi_22326306_ref_NP_181618_2__protein_phosphatase_2C_(PP2C);_protein_id:_At2g40860_1,_supported_by_cDNA:_gi_15810224_[Arabidopsis_thaliana]_SubFamily_6_3_1_20_-_a_Family_6_3_1_-a_2e-26	No_Hits
6	snp_06_1607061	1607061	A	T	-0.599494	0.599494	0.0976495	2.59542e-09	8.58579	0.00627933	1.72325e-05	1.72325e-05	intronic	LOC_Os06g03970	A	T	NA	NA	1605460	1612409	+	No_Hits	'30.2.13'_'signalling.receptor kinases.leucine rich repeat XIII'	0.0_sp|Q6XAT2|ERL2_ARATH LRR receptor-like serine/threonine-protein	0.0_gi|115466176|ref|NP_001056687.1| Os06g0130100 [Oryza sativa Japonica	Sb10g001970_similar to Transmembrane protein kinase_0.0	AT5G07180.1_Symbols:_ERL2_ERECTA-like_2_chr5:2227787-2233232_REVERSE_LENGTH=967_0.0	Bradi1g49950_leucine-rich_repeat_protein_kinase,_putative,_expressed,_subfamily_LRR-XIIIb-sis_0.0	GRMZM2G082855_hypothetical protein LOC100279811 _0.0	B9R9M2_phosphoprotein_phosphatase_EC_3_1_3_16_Ricinus_communis_TrEMBL_0.0	PPC:1.9_S_Domain_Kinase_(Type_2)	No_Hits	gnl_TC-DB_K7UE65_1_A_87_2_1_Uncharacterized_protein_OS=Zea_mays_GN=ZEAMMB73_507020_PE=3_SV=1_4e-38	gi_22326306_ref_NP_181618_2__protein_phosphatase_2C_(PP2C);_protein_id:_At2g40860_1,_supported_by_cDNA:_gi_15810224_[Arabidopsis_thaliana]_SubFamily_6_3_1_20_-_a_Family_6_3_1_-a_2e-26	No_Hits
6	snp_06_1608328	1608328	G	C	-0.598495	0.598495	0.0976977	2.79514e-09	8.5536	0.00676254	1.81789e-05	1.81789e-05	exonic	LOC_Os06g03970	G	C	synonymous SNV	LOC_Os06g03970:LOC_Os06g03970.1:exon10:c.G864C:p.L288L,	1605460	1612409	+	No_Hits	'30.2.13'_'signalling.receptor kinases.leucine rich repeat XIII'	0.0_sp|Q6XAT2|ERL2_ARATH LRR receptor-like serine/threonine-protein	0.0_gi|115466176|ref|NP_001056687.1| Os06g0130100 [Oryza sativa Japonica	Sb10g001970_similar to Transmembrane protein kinase_0.0	AT5G07180.1_Symbols:_ERL2_ERECTA-like_2_chr5:2227787-2233232_REVERSE_LENGTH=967_0.0	Bradi1g49950_leucine-rich_repeat_protein_kinase,_putative,_expressed,_subfamily_LRR-XIIIb-sis_0.0	GRMZM2G082855_hypothetical protein LOC100279811 _0.0	B9R9M2_phosphoprotein_phosphatase_EC_3_1_3_16_Ricinus_communis_TrEMBL_0.0	PPC:1.9_S_Domain_Kinase_(Type_2)	No_Hits	gnl_TC-DB_K7UE65_1_A_87_2_1_Uncharacterized_protein_OS=Zea_mays_GN=ZEAMMB73_507020_PE=3_SV=1_4e-38	gi_22326306_ref_NP_181618_2__protein_phosphatase_2C_(PP2C);_protein_id:_At2g40860_1,_supported_by_cDNA:_gi_15810224_[Arabidopsis_thaliana]_SubFamily_6_3_1_20_-_a_Family_6_3_1_-a_2e-26	No_Hits
6	snp_06_1608540	1608540	A	C	-0.600438	0.600438	0.0976749	2.48065e-09	8.60544	0.00600166	1.69061e-05	1.69061e-05	exonic	LOC_Os06g03970	A	C	synonymous SNV	LOC_Os06g03970:LOC_Os06g03970.1:exon11:c.A951C:p.G317G,	1605460	1612409	+	No_Hits	'30.2.13'_'signalling.receptor kinases.leucine rich repeat XIII'	0.0_sp|Q6XAT2|ERL2_ARATH LRR receptor-like serine/threonine-protein	0.0_gi|115466176|ref|NP_001056687.1| Os06g0130100 [Oryza sativa Japonica	Sb10g001970_similar to Transmembrane protein kinase_0.0	AT5G07180.1_Symbols:_ERL2_ERECTA-like_2_chr5:2227787-2233232_REVERSE_LENGTH=967_0.0	Bradi1g49950_leucine-rich_repeat_protein_kinase,_putative,_expressed,_subfamily_LRR-XIIIb-sis_0.0	GRMZM2G082855_hypothetical protein LOC100279811 _0.0	B9R9M2_phosphoprotein_phosphatase_EC_3_1_3_16_Ricinus_communis_TrEMBL_0.0	PPC:1.9_S_Domain_Kinase_(Type_2)	No_Hits	gnl_TC-DB_K7UE65_1_A_87_2_1_Uncharacterized_protein_OS=Zea_mays_GN=ZEAMMB73_507020_PE=3_SV=1_4e-38	gi_22326306_ref_NP_181618_2__protein_phosphatase_2C_(PP2C);_protein_id:_At2g40860_1,_supported_by_cDNA:_gi_15810224_[Arabidopsis_thaliana]_SubFamily_6_3_1_20_-_a_Family_6_3_1_-a_2e-26	No_Hits
6	snp_06_1611020	1611020	G	A	-0.523487	0.523487	0.0898134	1.42946e-08	7.84483	0.0345843	7.84224e-05	7.84224e-05	intronic	LOC_Os06g03970	G	A	NA	NA	1605460	1612409	+	No_Hits	'30.2.13'_'signalling.receptor kinases.leucine rich repeat XIII'	0.0_sp|Q6XAT2|ERL2_ARATH LRR receptor-like serine/threonine-protein	0.0_gi|115466176|ref|NP_001056687.1| Os06g0130100 [Oryza sativa Japonica	Sb10g001970_similar to Transmembrane protein kinase_0.0	AT5G07180.1_Symbols:_ERL2_ERECTA-like_2_chr5:2227787-2233232_REVERSE_LENGTH=967_0.0	Bradi1g49950_leucine-rich_repeat_protein_kinase,_putative,_expressed,_subfamily_LRR-XIIIb-sis_0.0	GRMZM2G082855_hypothetical protein LOC100279811 _0.0	B9R9M2_phosphoprotein_phosphatase_EC_3_1_3_16_Ricinus_communis_TrEMBL_0.0	PPC:1.9_S_Domain_Kinase_(Type_2)	No_Hits	gnl_TC-DB_K7UE65_1_A_87_2_1_Uncharacterized_protein_OS=Zea_mays_GN=ZEAMMB73_507020_PE=3_SV=1_4e-38	gi_22326306_ref_NP_181618_2__protein_phosphatase_2C_(PP2C);_protein_id:_At2g40860_1,_supported_by_cDNA:_gi_15810224_[Arabidopsis_thaliana]_SubFamily_6_3_1_20_-_a_Family_6_3_1_-a_2e-26	No_Hits
6	snp_06_1612527	1612527	G	C	-0.599494	0.599494	0.0976495	2.59542e-09	8.58579	0.00627933	1.72325e-05	1.72325e-05	downstream	LOC_Os06g03970	G	C	NA	NA	1605460	1612409	+	No_Hits	'30.2.13'_'signalling.receptor kinases.leucine rich repeat XIII'	0.0_sp|Q6XAT2|ERL2_ARATH LRR receptor-like serine/threonine-protein	0.0_gi|115466176|ref|NP_001056687.1| Os06g0130100 [Oryza sativa Japonica	Sb10g001970_similar to Transmembrane protein kinase_0.0	AT5G07180.1_Symbols:_ERL2_ERECTA-like_2_chr5:2227787-2233232_REVERSE_LENGTH=967_0.0	Bradi1g49950_leucine-rich_repeat_protein_kinase,_putative,_expressed,_subfamily_LRR-XIIIb-sis_0.0	GRMZM2G082855_hypothetical protein LOC100279811 _0.0	B9R9M2_phosphoprotein_phosphatase_EC_3_1_3_16_Ricinus_communis_TrEMBL_0.0	PPC:1.9_S_Domain_Kinase_(Type_2)	No_Hits	gnl_TC-DB_K7UE65_1_A_87_2_1_Uncharacterized_protein_OS=Zea_mays_GN=ZEAMMB73_507020_PE=3_SV=1_4e-38	gi_22326306_ref_NP_181618_2__protein_phosphatase_2C_(PP2C);_protein_id:_At2g40860_1,_supported_by_cDNA:_gi_15810224_[Arabidopsis_thaliana]_SubFamily_6_3_1_20_-_a_Family_6_3_1_-a_2e-26	No_Hits
6	snp_06_1613741	1613741	T	G	-0.602185	0.602185	0.0987691	3.28769e-09	8.48311	0.00795422	2.09874e-05	2.09874e-05	UTR3	LOC_Os06g03980(LOC_Os06g03980.1:c.*305A>C)	T	G	NA	NA	NA	NA	NA	NA	NA	NA	NA	NA	NA	NA	NA	NA	NA	NA	NA	NA	NA
6	snp_06_1616223	1616223	C	T	-0.523628	0.523628	0.0900411	1.53447e-08	7.81404	0.0371249	8.32396e-05	8.32396e-05	intronic	LOC_Os06g03980	C	T	NA	NA	1613664	1620183	-	Pfam_Cell cycle regulated microtubule associated protein_CKTPDECRDDLFKFKARPVDKKILGSKGDIGVFQNAKRSTTVPKEFK_____________	'35.2'_'not assigned.unknown'	No_Hits	0.0_gi|115466178|ref|NP_001056688.1| Os06g0130200 [Oryza sativa Japonica	Sb10g001980_similar to Putative uncharacterized protein P0538C01.28_4e-39	AT4G22860.1_Symbols:_Cell_cycle_regulated_microtubule_associated_protein_chr4:11997735-12001281_FORWARD_LENGTH=509_2e-46	Bradi1g49960_No_Description_present_7e-127	GRMZM2G083012_hypothetical protein LOC100277115 _1e-173	No_Hits	No_Hits	No_Hits	No_Hits	No_Hits	No_Hits
6	snp_06_1616300	1616300	A	C	-0.524602	0.524602	0.0898101	1.33534e-08	7.87441	0.0323072	7.39295e-05	7.39295e-05	intronic	LOC_Os06g03980	A	C	NA	NA	1613664	1620183	-	Pfam_Cell cycle regulated microtubule associated protein_CKTPDECRDDLFKFKARPVDKKILGSKGDIGVFQNAKRSTTVPKEFK_____________	'35.2'_'not assigned.unknown'	No_Hits	0.0_gi|115466178|ref|NP_001056688.1| Os06g0130200 [Oryza sativa Japonica	Sb10g001980_similar to Putative uncharacterized protein P0538C01.28_4e-39	AT4G22860.1_Symbols:_Cell_cycle_regulated_microtubule_associated_protein_chr4:11997735-12001281_FORWARD_LENGTH=509_2e-46	Bradi1g49960_No_Description_present_7e-127	GRMZM2G083012_hypothetical protein LOC100277115 _1e-173	No_Hits	No_Hits	No_Hits	No_Hits	No_Hits	No_Hits
6	snp_06_1616416	1616416	G	A	-0.522189	0.522189	0.0898378	1.55822e-08	7.80737	0.0376994	8.43387e-05	8.43387e-05	intronic	LOC_Os06g03980	G	A	NA	NA	1613664	1620183	-	Pfam_Cell cycle regulated microtubule associated protein_CKTPDECRDDLFKFKARPVDKKILGSKGDIGVFQNAKRSTTVPKEFK_____________	'35.2'_'not assigned.unknown'	No_Hits	0.0_gi|115466178|ref|NP_001056688.1| Os06g0130200 [Oryza sativa Japonica	Sb10g001980_similar to Putative uncharacterized protein P0538C01.28_4e-39	AT4G22860.1_Symbols:_Cell_cycle_regulated_microtubule_associated_protein_chr4:11997735-12001281_FORWARD_LENGTH=509_2e-46	Bradi1g49960_No_Description_present_7e-127	GRMZM2G083012_hypothetical protein LOC100277115 _1e-173	No_Hits	No_Hits	No_Hits	No_Hits	No_Hits	No_Hits
6	snp_06_1616444	1616444	A	G	-0.599494	0.599494	0.0976495	2.59542e-09	8.58579	0.00627933	1.72325e-05	1.72325e-05	intronic	LOC_Os06g03980	A	G	NA	NA	1613664	1620183	-	Pfam_Cell cycle regulated microtubule associated protein_CKTPDECRDDLFKFKARPVDKKILGSKGDIGVFQNAKRSTTVPKEFK_____________	'35.2'_'not assigned.unknown'	No_Hits	0.0_gi|115466178|ref|NP_001056688.1| Os06g0130200 [Oryza sativa Japonica	Sb10g001980_similar to Putative uncharacterized protein P0538C01.28_4e-39	AT4G22860.1_Symbols:_Cell_cycle_regulated_microtubule_associated_protein_chr4:11997735-12001281_FORWARD_LENGTH=509_2e-46	Bradi1g49960_No_Description_present_7e-127	GRMZM2G083012_hypothetical protein LOC100277115 _1e-173	No_Hits	No_Hits	No_Hits	No_Hits	No_Hits	No_Hits
6	snp_06_1616556	1616556	C	T	-0.520186	0.520186	0.089732	1.69317e-08	7.7713	0.0409644	9.12348e-05	9.12348e-05	exonic	LOC_Os06g03980	C	T	synonymous SNV	LOC_Os06g03980:LOC_Os06g03980.1:exon6:c.G765A:p.L255L,	1613664	1620183	-	Pfam_Cell cycle regulated microtubule associated protein_CKTPDECRDDLFKFKARPVDKKILGSKGDIGVFQNAKRSTTVPKEFK_____________	'35.2'_'not assigned.unknown'	No_Hits	0.0_gi|115466178|ref|NP_001056688.1| Os06g0130200 [Oryza sativa Japonica	Sb10g001980_similar to Putative uncharacterized protein P0538C01.28_4e-39	AT4G22860.1_Symbols:_Cell_cycle_regulated_microtubule_associated_protein_chr4:11997735-12001281_FORWARD_LENGTH=509_2e-46	Bradi1g49960_No_Description_present_7e-127	GRMZM2G083012_hypothetical protein LOC100277115 _1e-173	No_Hits	No_Hits	No_Hits	No_Hits	No_Hits	No_Hits
6	snp_06_1617097	1617097	C	T	-0.498651	0.498651	0.0887023	4.29426e-08	7.36711	0.103895	0.000213671	0.000213671	intronic	LOC_Os06g03980	C	T	NA	NA	1613664	1620183	-	Pfam_Cell cycle regulated microtubule associated protein_CKTPDECRDDLFKFKARPVDKKILGSKGDIGVFQNAKRSTTVPKEFK_____________	'35.2'_'not assigned.unknown'	No_Hits	0.0_gi|115466178|ref|NP_001056688.1| Os06g0130200 [Oryza sativa Japonica	Sb10g001980_similar to Putative uncharacterized protein P0538C01.28_4e-39	AT4G22860.1_Symbols:_Cell_cycle_regulated_microtubule_associated_protein_chr4:11997735-12001281_FORWARD_LENGTH=509_2e-46	Bradi1g49960_No_Description_present_7e-127	GRMZM2G083012_hypothetical protein LOC100277115 _1e-173	No_Hits	No_Hits	No_Hits	No_Hits	No_Hits	No_Hits
6	snp_06_1617418	1617418	A	G	-0.5224	0.5224	0.0898062	1.52185e-08	7.81763	0.0368196	8.27406e-05	8.27406e-05	intronic	LOC_Os06g03980	A	G	NA	NA	1613664	1620183	-	Pfam_Cell cycle regulated microtubule associated protein_CKTPDECRDDLFKFKARPVDKKILGSKGDIGVFQNAKRSTTVPKEFK_____________	'35.2'_'not assigned.unknown'	No_Hits	0.0_gi|115466178|ref|NP_001056688.1| Os06g0130200 [Oryza sativa Japonica	Sb10g001980_similar to Putative uncharacterized protein P0538C01.28_4e-39	AT4G22860.1_Symbols:_Cell_cycle_regulated_microtubule_associated_protein_chr4:11997735-12001281_FORWARD_LENGTH=509_2e-46	Bradi1g49960_No_Description_present_7e-127	GRMZM2G083012_hypothetical protein LOC100277115 _1e-173	No_Hits	No_Hits	No_Hits	No_Hits	No_Hits	No_Hits
6	snp_06_1618714	1618714	T	C	-0.523365	0.523365	0.0899176	1.49323e-08	7.82587	0.036127	8.17352e-05	8.17352e-05	intronic	LOC_Os06g03980	T	C	NA	NA	1613664	1620183	-	Pfam_Cell cycle regulated microtubule associated protein_CKTPDECRDDLFKFKARPVDKKILGSKGDIGVFQNAKRSTTVPKEFK_____________	'35.2'_'not assigned.unknown'	No_Hits	0.0_gi|115466178|ref|NP_001056688.1| Os06g0130200 [Oryza sativa Japonica	Sb10g001980_similar to Putative uncharacterized protein P0538C01.28_4e-39	AT4G22860.1_Symbols:_Cell_cycle_regulated_microtubule_associated_protein_chr4:11997735-12001281_FORWARD_LENGTH=509_2e-46	Bradi1g49960_No_Description_present_7e-127	GRMZM2G083012_hypothetical protein LOC100277115 _1e-173	No_Hits	No_Hits	No_Hits	No_Hits	No_Hits	No_Hits
6	snp_06_1618777	1618777	T	C	-0.552012	0.552012	0.090388	3.10512e-09	8.50792	0.00751251	1.98744e-05	1.98744e-05	intronic	LOC_Os06g03980	C	T	NA	NA	1613664	1620183	-	Pfam_Cell cycle regulated microtubule associated protein_CKTPDECRDDLFKFKARPVDKKILGSKGDIGVFQNAKRSTTVPKEFK_____________	'35.2'_'not assigned.unknown'	No_Hits	0.0_gi|115466178|ref|NP_001056688.1| Os06g0130200 [Oryza sativa Japonica	Sb10g001980_similar to Putative uncharacterized protein P0538C01.28_4e-39	AT4G22860.1_Symbols:_Cell_cycle_regulated_microtubule_associated_protein_chr4:11997735-12001281_FORWARD_LENGTH=509_2e-46	Bradi1g49960_No_Description_present_7e-127	GRMZM2G083012_hypothetical protein LOC100277115 _1e-173	No_Hits	No_Hits	No_Hits	No_Hits	No_Hits	No_Hits
6	snp_06_1619467	1619467	C	A	-0.505707	0.505707	0.0887014	2.82298e-08	7.54929	0.0682989	0.00014625	0.00014625	intronic	LOC_Os06g03980	C	A	NA	NA	1613664	1620183	-	Pfam_Cell cycle regulated microtubule associated protein_CKTPDECRDDLFKFKARPVDKKILGSKGDIGVFQNAKRSTTVPKEFK_____________	'35.2'_'not assigned.unknown'	No_Hits	0.0_gi|115466178|ref|NP_001056688.1| Os06g0130200 [Oryza sativa Japonica	Sb10g001980_similar to Putative uncharacterized protein P0538C01.28_4e-39	AT4G22860.1_Symbols:_Cell_cycle_regulated_microtubule_associated_protein_chr4:11997735-12001281_FORWARD_LENGTH=509_2e-46	Bradi1g49960_No_Description_present_7e-127	GRMZM2G083012_hypothetical protein LOC100277115 _1e-173	No_Hits	No_Hits	No_Hits	No_Hits	No_Hits	No_Hits
6	snp_06_1619620	1619620	A	T	-0.527538	0.527538	0.089959	1.17949e-08	7.92831	0.0285365	6.60567e-05	6.60567e-05	intronic	LOC_Os06g03980	A	T	NA	NA	1613664	1620183	-	Pfam_Cell cycle regulated microtubule associated protein_CKTPDECRDDLFKFKARPVDKKILGSKGDIGVFQNAKRSTTVPKEFK_____________	'35.2'_'not assigned.unknown'	No_Hits	0.0_gi|115466178|ref|NP_001056688.1| Os06g0130200 [Oryza sativa Japonica	Sb10g001980_similar to Putative uncharacterized protein P0538C01.28_4e-39	AT4G22860.1_Symbols:_Cell_cycle_regulated_microtubule_associated_protein_chr4:11997735-12001281_FORWARD_LENGTH=509_2e-46	Bradi1g49960_No_Description_present_7e-127	GRMZM2G083012_hypothetical protein LOC100277115 _1e-173	No_Hits	No_Hits	No_Hits	No_Hits	No_Hits	No_Hits
6	snp_06_1620142	1620142	G	C	-0.574596	0.574596	0.0957752	5.63948e-09	8.24876	0.0136441	3.38564e-05	3.38564e-05	UTR5	LOC_Os06g03980(LOC_Os06g03980.1:c.-82C>G)	G	C	NA	NA	NA	NA	NA	NA	NA	NA	NA	NA	NA	NA	NA	NA	NA	NA	NA	NA	NA
6	snp_06_1621176	1621176	T	C	-0.603716	0.603716	0.097714	2.08352e-09	8.6812	0.00504086	1.48415e-05	1.48415e-05	upstream	LOC_Os06g03980	T	C	NA	NA	1613664	1620183	-	Pfam_Cell cycle regulated microtubule associated protein_CKTPDECRDDLFKFKARPVDKKILGSKGDIGVFQNAKRSTTVPKEFK_____________	'35.2'_'not assigned.unknown'	No_Hits	0.0_gi|115466178|ref|NP_001056688.1| Os06g0130200 [Oryza sativa Japonica	Sb10g001980_similar to Putative uncharacterized protein P0538C01.28_4e-39	AT4G22860.1_Symbols:_Cell_cycle_regulated_microtubule_associated_protein_chr4:11997735-12001281_FORWARD_LENGTH=509_2e-46	Bradi1g49960_No_Description_present_7e-127	GRMZM2G083012_hypothetical protein LOC100277115 _1e-173	No_Hits	No_Hits	No_Hits	No_Hits	No_Hits	No_Hits
6	snp_06_1621186	1621186	A	G	-0.599494	0.599494	0.0976495	2.59542e-09	8.58579	0.00627933	1.72325e-05	1.72325e-05	intergenic	LOC_Os06g03980(dist=1003),LOC_Os06g03990(dist=8531)	A	G	NA	NA	NA	NA	NA	NA	NA	NA	NA	NA	NA	NA	NA	NA	NA	NA	NA	NA	NA
6	snp_06_1621323	1621323	T	A	-0.579121	0.579121	0.0970852	6.81016e-09	8.16684	0.0164764	3.99914e-05	3.99914e-05	intergenic	LOC_Os06g03980(dist=1140),LOC_Os06g03990(dist=8394)	T	A	NA	NA	NA	NA	NA	NA	NA	NA	NA	NA	NA	NA	NA	NA	NA	NA	NA	NA	NA
6	snp_06_1621853	1621853	T	C	-0.599494	0.599494	0.0976495	2.59542e-09	8.58579	0.00627933	1.72325e-05	1.72325e-05	intergenic	LOC_Os06g03980(dist=1670),LOC_Os06g03990(dist=7864)	T	C	NA	NA	NA	NA	NA	NA	NA	NA	NA	NA	NA	NA	NA	NA	NA	NA	NA	NA	NA
6	snp_06_1622032	1622032	A	G	-0.563505	0.563505	0.0928644	3.85965e-09	8.41345	0.009338	2.42545e-05	2.42545e-05	intergenic	LOC_Os06g03980(dist=1849),LOC_Os06g03990(dist=7685)	A	G	NA	NA	NA	NA	NA	NA	NA	NA	NA	NA	NA	NA	NA	NA	NA	NA	NA	NA	NA
6	snp_06_1622933	1622933	T	A	-0.598473	0.598473	0.0976725	2.77392e-09	8.55691	0.00671121	1.80895e-05	1.80895e-05	intergenic	LOC_Os06g03980(dist=2750),LOC_Os06g03990(dist=6784)	T	A	NA	NA	NA	NA	NA	NA	NA	NA	NA	NA	NA	NA	NA	NA	NA	NA	NA	NA	NA
6	snp_06_1623005	1623005	G	A	-0.599494	0.599494	0.0976495	2.59542e-09	8.58579	0.00627933	1.72325e-05	1.72325e-05	intergenic	LOC_Os06g03980(dist=2822),LOC_Os06g03990(dist=6712)	G	A	NA	NA	NA	NA	NA	NA	NA	NA	NA	NA	NA	NA	NA	NA	NA	NA	NA	NA	NA
6	snp_06_1623289	1623289	A	G	-0.520105	0.520105	0.0965041	1.42274e-07	6.84687	0.344216	0.0006446	0.0006446	intergenic	LOC_Os06g03980(dist=3106),LOC_Os06g03990(dist=6428)	A	G	NA	NA	NA	NA	NA	NA	NA	NA	NA	NA	NA	NA	NA	NA	NA	NA	NA	NA	NA
6	snp_06_1625935	1625935	A	G	-0.599494	0.599494	0.0976495	2.59542e-09	8.58579	0.00627933	1.72325e-05	1.72325e-05	intergenic	LOC_Os06g03980(dist=5752),LOC_Os06g03990(dist=3782)	A	G	NA	NA	NA	NA	NA	NA	NA	NA	NA	NA	NA	NA	NA	NA	NA	NA	NA	NA	NA
6	snp_06_1625996	1625996	A	G	-0.388559	0.388559	0.0789264	1.4021e-06	5.85322	1	0.0057398	0.0057398	intergenic	LOC_Os06g03980(dist=5813),LOC_Os06g03990(dist=3721)	G	A	NA	NA	NA	NA	NA	NA	NA	NA	NA	NA	NA	NA	NA	NA	NA	NA	NA	NA	NA
6	snp_06_1626063	1626063	T	A	-0.589089	0.589089	0.0973683	4.26301e-09	8.37028	0.0103139	2.6311e-05	2.6311e-05	intergenic	LOC_Os06g03980(dist=5880),LOC_Os06g03990(dist=3654)	T	A	NA	NA	NA	NA	NA	NA	NA	NA	NA	NA	NA	NA	NA	NA	NA	NA	NA	NA	NA
6	snp_06_1626332	1626332	T	C	-0.526042	0.526042	0.0891883	9.81429e-09	8.00814	0.0237446	5.60014e-05	5.60014e-05	intergenic	LOC_Os06g03980(dist=6149),LOC_Os06g03990(dist=3385)	T	C	NA	NA	NA	NA	NA	NA	NA	NA	NA	NA	NA	NA	NA	NA	NA	NA	NA	NA	NA
6	snp_06_1626348	1626348	A	G	-0.608881	0.608881	0.0965518	1.00968e-09	8.99582	0.00244282	9.04747e-06	9.04747e-06	intergenic	LOC_Os06g03980(dist=6165),LOC_Os06g03990(dist=3369)	A	G	NA	NA	NA	NA	NA	NA	NA	NA	NA	NA	NA	NA	NA	NA	NA	NA	NA	NA	NA
6	snp_06_1628167	1628167	A	C	-0.487002	0.487002	0.088168	7.15562e-08	7.14535	0.173122	0.000344865	0.000344865	intergenic	LOC_Os06g03980(dist=7984),LOC_Os06g03990(dist=1550)	A	C	NA	NA	NA	NA	NA	NA	NA	NA	NA	NA	NA	NA	NA	NA	NA	NA	NA	NA	NA
6	snp_06_1628422	1628422	G	C	-0.522875	0.522875	0.088389	8.92271e-09	8.0495	0.0215875	5.14997e-05	5.14997e-05	intergenic	LOC_Os06g03980(dist=8239),LOC_Os06g03990(dist=1295)	G	C	NA	NA	NA	NA	NA	NA	NA	NA	NA	NA	NA	NA	NA	NA	NA	NA	NA	NA	NA
6	snp_06_1628937	1628937	C	T	-0.524424	0.524424	0.0878177	6.56579e-09	8.18271	0.0158852	3.87444e-05	3.87444e-05	upstream	LOC_Os06g03990	C	T	NA	NA	1629717	1633629	+	No_Hits	'17.5.1.1'_'hormone metabolism.ethylene.synthesis-degradation.1-aminocyclopropane-1-carboxylate synthase'	0.0_sp|Q8GYY0|1A112_ARATH Probable aminotransferase ACS12 OS=Arabidopsis	0.0_gi|115466180|ref|NP_001056689.1| Os06g0130400 [Oryza sativa Japonica	Sb10g001990_similar to Putative 1-aminocyclopropane-1-carboxylate synthase_0.0	AT5G51690.1_Symbols:_ACS12_1-amino-cyclopropane-1-carboxylate_synthase_12_chr5:20999015-21000957_REVERSE_LENGTH=495_0.0	Bradi1g49966_No_Description_present_0.0	GRMZM2G018006_hypothetical protein LOC100279580 _0.0	Q43201_1aminocyclopropane1carboxylate_synthase_EC_4_4_1_14_Triticum_aestivum_TrEMBL_0.0	No_Hits	No_Hits	No_Hits	No_Hits	No_Hits
6	snp_06_1629391	1629391	T	A	-0.43731	0.43731	0.0865002	7.43929e-07	6.12847	1	0.00315764	0.00315764	upstream	LOC_Os06g03990	T	A	NA	NA	1629717	1633629	+	No_Hits	'17.5.1.1'_'hormone metabolism.ethylene.synthesis-degradation.1-aminocyclopropane-1-carboxylate synthase'	0.0_sp|Q8GYY0|1A112_ARATH Probable aminotransferase ACS12 OS=Arabidopsis	0.0_gi|115466180|ref|NP_001056689.1| Os06g0130400 [Oryza sativa Japonica	Sb10g001990_similar to Putative 1-aminocyclopropane-1-carboxylate synthase_0.0	AT5G51690.1_Symbols:_ACS12_1-amino-cyclopropane-1-carboxylate_synthase_12_chr5:20999015-21000957_REVERSE_LENGTH=495_0.0	Bradi1g49966_No_Description_present_0.0	GRMZM2G018006_hypothetical protein LOC100279580 _0.0	Q43201_1aminocyclopropane1carboxylate_synthase_EC_4_4_1_14_Triticum_aestivum_TrEMBL_0.0	No_Hits	No_Hits	No_Hits	No_Hits	No_Hits
6	snp_06_1629539	1629539	C	T	-0.599688	0.599688	0.0973025	2.27019e-09	8.64394	0.00549248	1.5783e-05	1.5783e-05	upstream	LOC_Os06g03990	C	T	NA	NA	1629717	1633629	+	No_Hits	'17.5.1.1'_'hormone metabolism.ethylene.synthesis-degradation.1-aminocyclopropane-1-carboxylate synthase'	0.0_sp|Q8GYY0|1A112_ARATH Probable aminotransferase ACS12 OS=Arabidopsis	0.0_gi|115466180|ref|NP_001056689.1| Os06g0130400 [Oryza sativa Japonica	Sb10g001990_similar to Putative 1-aminocyclopropane-1-carboxylate synthase_0.0	AT5G51690.1_Symbols:_ACS12_1-amino-cyclopropane-1-carboxylate_synthase_12_chr5:20999015-21000957_REVERSE_LENGTH=495_0.0	Bradi1g49966_No_Description_present_0.0	GRMZM2G018006_hypothetical protein LOC100279580 _0.0	Q43201_1aminocyclopropane1carboxylate_synthase_EC_4_4_1_14_Triticum_aestivum_TrEMBL_0.0	No_Hits	No_Hits	No_Hits	No_Hits	No_Hits
6	snp_06_1629652	1629652	T	A	-0.463883	0.463883	0.0934664	1.15937e-06	5.93578	1	0.0047785	0.0047785	upstream	LOC_Os06g03990	T	A	NA	NA	1629717	1633629	+	No_Hits	'17.5.1.1'_'hormone metabolism.ethylene.synthesis-degradation.1-aminocyclopropane-1-carboxylate synthase'	0.0_sp|Q8GYY0|1A112_ARATH Probable aminotransferase ACS12 OS=Arabidopsis	0.0_gi|115466180|ref|NP_001056689.1| Os06g0130400 [Oryza sativa Japonica	Sb10g001990_similar to Putative 1-aminocyclopropane-1-carboxylate synthase_0.0	AT5G51690.1_Symbols:_ACS12_1-amino-cyclopropane-1-carboxylate_synthase_12_chr5:20999015-21000957_REVERSE_LENGTH=495_0.0	Bradi1g49966_No_Description_present_0.0	GRMZM2G018006_hypothetical protein LOC100279580 _0.0	Q43201_1aminocyclopropane1carboxylate_synthase_EC_4_4_1_14_Triticum_aestivum_TrEMBL_0.0	No_Hits	No_Hits	No_Hits	No_Hits	No_Hits
6	snp_06_1631020	1631020	G	C	-0.600221	0.600221	0.0961451	1.44791e-09	8.83926	0.00350306	1.11254e-05	1.11254e-05	intronic	LOC_Os06g03990	G	C	NA	NA	1629717	1633629	+	No_Hits	'17.5.1.1'_'hormone metabolism.ethylene.synthesis-degradation.1-aminocyclopropane-1-carboxylate synthase'	0.0_sp|Q8GYY0|1A112_ARATH Probable aminotransferase ACS12 OS=Arabidopsis	0.0_gi|115466180|ref|NP_001056689.1| Os06g0130400 [Oryza sativa Japonica	Sb10g001990_similar to Putative 1-aminocyclopropane-1-carboxylate synthase_0.0	AT5G51690.1_Symbols:_ACS12_1-amino-cyclopropane-1-carboxylate_synthase_12_chr5:20999015-21000957_REVERSE_LENGTH=495_0.0	Bradi1g49966_No_Description_present_0.0	GRMZM2G018006_hypothetical protein LOC100279580 _0.0	Q43201_1aminocyclopropane1carboxylate_synthase_EC_4_4_1_14_Triticum_aestivum_TrEMBL_0.0	No_Hits	No_Hits	No_Hits	No_Hits	No_Hits
6	snp_06_1631244	1631244	A	G	-0.603157	0.603157	0.0960024	1.15463e-09	8.93756	0.0027935	9.77301e-06	9.77301e-06	intronic	LOC_Os06g03990	A	G	NA	NA	1629717	1633629	+	No_Hits	'17.5.1.1'_'hormone metabolism.ethylene.synthesis-degradation.1-aminocyclopropane-1-carboxylate synthase'	0.0_sp|Q8GYY0|1A112_ARATH Probable aminotransferase ACS12 OS=Arabidopsis	0.0_gi|115466180|ref|NP_001056689.1| Os06g0130400 [Oryza sativa Japonica	Sb10g001990_similar to Putative 1-aminocyclopropane-1-carboxylate synthase_0.0	AT5G51690.1_Symbols:_ACS12_1-amino-cyclopropane-1-carboxylate_synthase_12_chr5:20999015-21000957_REVERSE_LENGTH=495_0.0	Bradi1g49966_No_Description_present_0.0	GRMZM2G018006_hypothetical protein LOC100279580 _0.0	Q43201_1aminocyclopropane1carboxylate_synthase_EC_4_4_1_14_Triticum_aestivum_TrEMBL_0.0	No_Hits	No_Hits	No_Hits	No_Hits	No_Hits
6	snp_06_1631305	1631305	A	C	-0.596705	0.596705	0.0961783	1.80221e-09	8.74419	0.00436026	1.33341e-05	1.33341e-05	intronic	LOC_Os06g03990	A	C	NA	NA	1629717	1633629	+	No_Hits	'17.5.1.1'_'hormone metabolism.ethylene.synthesis-degradation.1-aminocyclopropane-1-carboxylate synthase'	0.0_sp|Q8GYY0|1A112_ARATH Probable aminotransferase ACS12 OS=Arabidopsis	0.0_gi|115466180|ref|NP_001056689.1| Os06g0130400 [Oryza sativa Japonica	Sb10g001990_similar to Putative 1-aminocyclopropane-1-carboxylate synthase_0.0	AT5G51690.1_Symbols:_ACS12_1-amino-cyclopropane-1-carboxylate_synthase_12_chr5:20999015-21000957_REVERSE_LENGTH=495_0.0	Bradi1g49966_No_Description_present_0.0	GRMZM2G018006_hypothetical protein LOC100279580 _0.0	Q43201_1aminocyclopropane1carboxylate_synthase_EC_4_4_1_14_Triticum_aestivum_TrEMBL_0.0	No_Hits	No_Hits	No_Hits	No_Hits	No_Hits
6	snp_06_1632003	1632003	G	A	-0.601708	0.601708	0.0972153	1.95802e-09	8.70818	0.00473721	1.42259e-05	1.42259e-05	exonic	LOC_Os06g03990	G	A	nonsynonymous SNV	LOC_Os06g03990:LOC_Os06g03990.1:exon3:c.G670A:p.V224M:AAMatrix=21,	1629717	1633629	+	No_Hits	'17.5.1.1'_'hormone metabolism.ethylene.synthesis-degradation.1-aminocyclopropane-1-carboxylate synthase'	0.0_sp|Q8GYY0|1A112_ARATH Probable aminotransferase ACS12 OS=Arabidopsis	0.0_gi|115466180|ref|NP_001056689.1| Os06g0130400 [Oryza sativa Japonica	Sb10g001990_similar to Putative 1-aminocyclopropane-1-carboxylate synthase_0.0	AT5G51690.1_Symbols:_ACS12_1-amino-cyclopropane-1-carboxylate_synthase_12_chr5:20999015-21000957_REVERSE_LENGTH=495_0.0	Bradi1g49966_No_Description_present_0.0	GRMZM2G018006_hypothetical protein LOC100279580 _0.0	Q43201_1aminocyclopropane1carboxylate_synthase_EC_4_4_1_14_Triticum_aestivum_TrEMBL_0.0	No_Hits	No_Hits	No_Hits	No_Hits	No_Hits
6	snp_06_1632138	1632138	A	G	-0.474104	0.474104	0.0876747	1.29785e-07	6.88678	0.314	0.000595826	0.000595826	intronic	LOC_Os06g03990	A	G	NA	NA	1629717	1633629	+	No_Hits	'17.5.1.1'_'hormone metabolism.ethylene.synthesis-degradation.1-aminocyclopropane-1-carboxylate synthase'	0.0_sp|Q8GYY0|1A112_ARATH Probable aminotransferase ACS12 OS=Arabidopsis	0.0_gi|115466180|ref|NP_001056689.1| Os06g0130400 [Oryza sativa Japonica	Sb10g001990_similar to Putative 1-aminocyclopropane-1-carboxylate synthase_0.0	AT5G51690.1_Symbols:_ACS12_1-amino-cyclopropane-1-carboxylate_synthase_12_chr5:20999015-21000957_REVERSE_LENGTH=495_0.0	Bradi1g49966_No_Description_present_0.0	GRMZM2G018006_hypothetical protein LOC100279580 _0.0	Q43201_1aminocyclopropane1carboxylate_synthase_EC_4_4_1_14_Triticum_aestivum_TrEMBL_0.0	No_Hits	No_Hits	No_Hits	No_Hits	No_Hits
6	snp_06_1633040	1633040	A	G	-0.599699	0.599699	0.0961119	1.47503e-09	8.8312	0.00356869	1.12933e-05	1.12933e-05	exonic	LOC_Os06g03990	A	G	nonsynonymous SNV	LOC_Os06g03990:LOC_Os06g03990.1:exon4:c.A1625G:p.H542R:AAMatrix=29,	1629717	1633629	+	No_Hits	'17.5.1.1'_'hormone metabolism.ethylene.synthesis-degradation.1-aminocyclopropane-1-carboxylate synthase'	0.0_sp|Q8GYY0|1A112_ARATH Probable aminotransferase ACS12 OS=Arabidopsis	0.0_gi|115466180|ref|NP_001056689.1| Os06g0130400 [Oryza sativa Japonica	Sb10g001990_similar to Putative 1-aminocyclopropane-1-carboxylate synthase_0.0	AT5G51690.1_Symbols:_ACS12_1-amino-cyclopropane-1-carboxylate_synthase_12_chr5:20999015-21000957_REVERSE_LENGTH=495_0.0	Bradi1g49966_No_Description_present_0.0	GRMZM2G018006_hypothetical protein LOC100279580 _0.0	Q43201_1aminocyclopropane1carboxylate_synthase_EC_4_4_1_14_Triticum_aestivum_TrEMBL_0.0	No_Hits	No_Hits	No_Hits	No_Hits	No_Hits
6	snp_06_1633260	1633260	T	C	-0.549482	0.549482	0.0883322	1.64215e-09	8.78459	0.003973	1.23385e-05	1.23385e-05	UTR3	LOC_Os06g03990(LOC_Os06g03990.1:c.*216T>C)	T	C	NA	NA	NA	NA	NA	NA	NA	NA	NA	NA	NA	NA	NA	NA	NA	NA	NA	NA	NA
6	snp_06_1633713	1633713	G	A	-0.602675	0.602675	0.0960466	1.20779e-09	8.91801	0.00292213	9.77301e-06	9.77301e-06	downstream	LOC_Os06g03990	G	A	NA	NA	1629717	1633629	+	No_Hits	'17.5.1.1'_'hormone metabolism.ethylene.synthesis-degradation.1-aminocyclopropane-1-carboxylate synthase'	0.0_sp|Q8GYY0|1A112_ARATH Probable aminotransferase ACS12 OS=Arabidopsis	0.0_gi|115466180|ref|NP_001056689.1| Os06g0130400 [Oryza sativa Japonica	Sb10g001990_similar to Putative 1-aminocyclopropane-1-carboxylate synthase_0.0	AT5G51690.1_Symbols:_ACS12_1-amino-cyclopropane-1-carboxylate_synthase_12_chr5:20999015-21000957_REVERSE_LENGTH=495_0.0	Bradi1g49966_No_Description_present_0.0	GRMZM2G018006_hypothetical protein LOC100279580 _0.0	Q43201_1aminocyclopropane1carboxylate_synthase_EC_4_4_1_14_Triticum_aestivum_TrEMBL_0.0	No_Hits	No_Hits	No_Hits	No_Hits	No_Hits
6	snp_06_1634991	1634991	T	C	-0.602675	0.602675	0.0960466	1.20779e-09	8.91801	0.00292213	9.77301e-06	9.77301e-06	upstream	LOC_Os06g04000	T	C	NA	NA	1635096	1636029	+	No_Hits	'31.3.1'_'cell.cycle.peptidylprolyl isomerase'	7e-84_sp|P0CP86|PPIL3_CRYNJ Peptidyl-prolyl cis-trans isomerase-like	2e-116_gi|115466182|ref|NP_001056690.1| Os06g0130500 [Oryza sativa Japonica	Sb10g002010_similar to Peptidyl-prolyl cis-trans isomerase_1e-116	AT1G01940.1_Symbols:_Cyclophilin-like_peptidyl-prolyl_cis-trans_isomerase_family_protein_chr1:323082-324719_FORWARD_LENGTH=160_2e-108	Bradi1g49972_No_Description_present_6e-112	GRMZM2G118687_LOC100280578 _8e-115	I1PZ78_Peptidylprolyl_isomerase_EC_5_2_1_8_Oryza_glaberrima_TrEMBL_3e-117	No_Hits	No_Hits	gnl_TC-DB_F4K2G0_3_D_1_8_1_Peptidyl-prolyl_cis-trans_isomerase_OS=Arabidopsis_thaliana_GN=CYP20-2_PE=3_SV=1_2e-37	No_Hits	No_Hits
6	snp_06_1635119	1635119	C	T	-0.502221	0.502221	0.0885959	3.3532e-08	7.47454	0.0811269	0.000172244	0.000172244	UTR5	LOC_Os06g04000(LOC_Os06g04000.1:c.-60C>T)	C	T	NA	NA	NA	NA	NA	NA	NA	NA	NA	NA	NA	NA	NA	NA	NA	NA	NA	NA	NA
6	snp_06_1636033	1636033	G	T	-0.507238	0.507238	0.110696	6.73009e-06	5.17198	1	0.0250567	0.0250567	downstream	LOC_Os06g04000,LOC_Os06g04010	G	T	NA	NA	NA	NA	NA	NA	NA	NA	NA	NA	NA	NA	NA	NA	NA	NA	NA	NA	NA
6	snp_06_1636045	1636045	A	G	-0.352815	0.352815	0.0777204	8.14185e-06	5.08928	1	0.0296216	0.0296216	downstream	LOC_Os06g04000,LOC_Os06g04010	A	G	NA	NA	NA	NA	NA	NA	NA	NA	NA	NA	NA	NA	NA	NA	NA	NA	NA	NA	NA
6	snp_06_1636047	1636047	C	T	-0.555991	0.555991	0.0941012	9.27814e-09	8.03254	0.0224474	5.3193e-05	5.3193e-05	downstream	LOC_Os06g04000,LOC_Os06g04010	C	T	NA	NA	NA	NA	NA	NA	NA	NA	NA	NA	NA	NA	NA	NA	NA	NA	NA	NA	NA
6	snp_06_1636239	1636239	C	T	-0.534718	0.534718	0.0954857	4.80969e-08	7.31788	0.116365	0.000236035	0.000236035	downstream	LOC_Os06g04000,LOC_Os06g04010	C	T	NA	NA	NA	NA	NA	NA	NA	NA	NA	NA	NA	NA	NA	NA	NA	NA	NA	NA	NA
6	snp_06_1636252	1636252	T	G	-0.602675	0.602675	0.0960466	1.20779e-09	8.91801	0.00292213	9.77301e-06	9.77301e-06	downstream	LOC_Os06g04000,LOC_Os06g04010	T	G	NA	NA	NA	NA	NA	NA	NA	NA	NA	NA	NA	NA	NA	NA	NA	NA	NA	NA	NA
6	snp_06_1636356	1636356	C	G	-0.582741	0.582741	0.0962125	4.10762e-09	8.38641	0.00993794	2.56133e-05	2.56133e-05	downstream	LOC_Os06g04000,LOC_Os06g04010	C	G	NA	NA	NA	NA	NA	NA	NA	NA	NA	NA	NA	NA	NA	NA	NA	NA	NA	NA	NA
6	snp_06_1636847	1636847	G	A	-0.50122	0.50122	0.0885875	3.5489e-08	7.44991	0.0858618	0.000181526	0.000181526	UTR3	LOC_Os06g04010(LOC_Os06g04010.1:c.*15C>T,LOC_Os06g04010.2:c.*15C>T)	G	A	NA	NA	NA	NA	NA	NA	NA	NA	NA	NA	NA	NA	NA	NA	NA	NA	NA	NA	NA
6	snp_06_1637153	1637153	A	C	-0.604533	0.604533	0.0960523	1.0841e-09	8.96493	0.00262287	9.64291e-06	9.64291e-06	exonic	LOC_Os06g04010	A	C	nonsynonymous SNV	LOC_Os06g04010:LOC_Os06g04010.2:exon3:c.T705G:p.D235E:AAMatrix=45,LOC_Os06g04010:LOC_Os06g04010.1:exon3:c.T705G:p.D235E:AAMatrix=45,	1636524	1640883	-	No_Hits	'27.3.84'_'RNA.regulation of transcription.BBR/BPC'	0.0_sp|Q5VSA8|BBRD_ORYSJ Barley B recombinant-like protein D OS=Oryza	0.0_gi|115466184|ref|NP_001056691.1| Os06g0130600 [Oryza sativa Japonica	Sb10g002020_similar to Putative basic pentacysteine 4_0.0	AT5G42520.1_Symbols:_BPC6,_BBR/BPC6,_ATBPC6_basic_pentacysteine_6_chr5:17001287-17002466_FORWARD_LENGTH=342_8e-98	Bradi1g49980_No_Description_present_0.0	GRMZM2G118690_hypothetical protein LOC100273963 _0.0	No_Hits	No_Hits	BBR/BPC_transcription factor	No_Hits	No_Hits	No_Hits
6	snp_06_1637636	1637636	A	G	-0.602675	0.602675	0.0960466	1.20779e-09	8.91801	0.00292213	9.77301e-06	9.77301e-06	exonic	LOC_Os06g04010	A	G	synonymous SNV	LOC_Os06g04010:LOC_Os06g04010.2:exon3:c.T222C:p.T74T,LOC_Os06g04010:LOC_Os06g04010.1:exon3:c.T222C:p.T74T,	1636524	1640883	-	No_Hits	'27.3.84'_'RNA.regulation of transcription.BBR/BPC'	0.0_sp|Q5VSA8|BBRD_ORYSJ Barley B recombinant-like protein D OS=Oryza	0.0_gi|115466184|ref|NP_001056691.1| Os06g0130600 [Oryza sativa Japonica	Sb10g002020_similar to Putative basic pentacysteine 4_0.0	AT5G42520.1_Symbols:_BPC6,_BBR/BPC6,_ATBPC6_basic_pentacysteine_6_chr5:17001287-17002466_FORWARD_LENGTH=342_8e-98	Bradi1g49980_No_Description_present_0.0	GRMZM2G118690_hypothetical protein LOC100273963 _0.0	No_Hits	No_Hits	BBR/BPC_transcription factor	No_Hits	No_Hits	No_Hits
6	snp_06_1637921	1637921	A	G	-0.602675	0.602675	0.0960466	1.20779e-09	8.91801	0.00292213	9.77301e-06	9.77301e-06	intronic	LOC_Os06g04010	A	G	NA	NA	1636524	1640883	-	No_Hits	'27.3.84'_'RNA.regulation of transcription.BBR/BPC'	0.0_sp|Q5VSA8|BBRD_ORYSJ Barley B recombinant-like protein D OS=Oryza	0.0_gi|115466184|ref|NP_001056691.1| Os06g0130600 [Oryza sativa Japonica	Sb10g002020_similar to Putative basic pentacysteine 4_0.0	AT5G42520.1_Symbols:_BPC6,_BBR/BPC6,_ATBPC6_basic_pentacysteine_6_chr5:17001287-17002466_FORWARD_LENGTH=342_8e-98	Bradi1g49980_No_Description_present_0.0	GRMZM2G118690_hypothetical protein LOC100273963 _0.0	No_Hits	No_Hits	BBR/BPC_transcription factor	No_Hits	No_Hits	No_Hits
6	snp_06_1638628	1638628	G	A	-0.605731	0.605731	0.0972296	1.55827e-09	8.80736	0.00377007	1.17815e-05	1.17815e-05	intronic	LOC_Os06g04010	G	A	NA	NA	1636524	1640883	-	No_Hits	'27.3.84'_'RNA.regulation of transcription.BBR/BPC'	0.0_sp|Q5VSA8|BBRD_ORYSJ Barley B recombinant-like protein D OS=Oryza	0.0_gi|115466184|ref|NP_001056691.1| Os06g0130600 [Oryza sativa Japonica	Sb10g002020_similar to Putative basic pentacysteine 4_0.0	AT5G42520.1_Symbols:_BPC6,_BBR/BPC6,_ATBPC6_basic_pentacysteine_6_chr5:17001287-17002466_FORWARD_LENGTH=342_8e-98	Bradi1g49980_No_Description_present_0.0	GRMZM2G118690_hypothetical protein LOC100273963 _0.0	No_Hits	No_Hits	BBR/BPC_transcription factor	No_Hits	No_Hits	No_Hits
6	snp_06_1640478	1640478	A	G	-0.482495	0.482495	0.0875252	7.57122e-08	7.12083	0.183178	0.000363447	0.000363447	intronic	LOC_Os06g04010	A	G	NA	NA	1636524	1640883	-	No_Hits	'27.3.84'_'RNA.regulation of transcription.BBR/BPC'	0.0_sp|Q5VSA8|BBRD_ORYSJ Barley B recombinant-like protein D OS=Oryza	0.0_gi|115466184|ref|NP_001056691.1| Os06g0130600 [Oryza sativa Japonica	Sb10g002020_similar to Putative basic pentacysteine 4_0.0	AT5G42520.1_Symbols:_BPC6,_BBR/BPC6,_ATBPC6_basic_pentacysteine_6_chr5:17001287-17002466_FORWARD_LENGTH=342_8e-98	Bradi1g49980_No_Description_present_0.0	GRMZM2G118690_hypothetical protein LOC100273963 _0.0	No_Hits	No_Hits	BBR/BPC_transcription factor	No_Hits	No_Hits	No_Hits
6	snp_06_1640482	1640482	C	T	-0.461001	0.461001	0.0863619	1.84552e-07	6.73388	0.446503	0.000829932	0.000829932	intronic	LOC_Os06g04010	C	T	NA	NA	1636524	1640883	-	No_Hits	'27.3.84'_'RNA.regulation of transcription.BBR/BPC'	0.0_sp|Q5VSA8|BBRD_ORYSJ Barley B recombinant-like protein D OS=Oryza	0.0_gi|115466184|ref|NP_001056691.1| Os06g0130600 [Oryza sativa Japonica	Sb10g002020_similar to Putative basic pentacysteine 4_0.0	AT5G42520.1_Symbols:_BPC6,_BBR/BPC6,_ATBPC6_basic_pentacysteine_6_chr5:17001287-17002466_FORWARD_LENGTH=342_8e-98	Bradi1g49980_No_Description_present_0.0	GRMZM2G118690_hypothetical protein LOC100273963 _0.0	No_Hits	No_Hits	BBR/BPC_transcription factor	No_Hits	No_Hits	No_Hits
6	snp_06_1640840	1640840	C	T	-0.58354	0.58354	0.101183	1.9876e-08	7.70167	0.0480878	0.000106154	0.000106154	UTR5	LOC_Os06g04010(LOC_Os06g04010.1:c.-1751G>A,LOC_Os06g04010.2:c.-1751G>A)	C	T	NA	NA	NA	NA	NA	NA	NA	NA	NA	NA	NA	NA	NA	NA	NA	NA	NA	NA	NA
6	snp_06_1640917	1640917	A	C	-0.41693	0.41693	0.0874682	2.91232e-06	5.53576	1	0.011608	0.011608	upstream	LOC_Os06g04010	A	C	NA	NA	1636524	1640883	-	No_Hits	'27.3.84'_'RNA.regulation of transcription.BBR/BPC'	0.0_sp|Q5VSA8|BBRD_ORYSJ Barley B recombinant-like protein D OS=Oryza	0.0_gi|115466184|ref|NP_001056691.1| Os06g0130600 [Oryza sativa Japonica	Sb10g002020_similar to Putative basic pentacysteine 4_0.0	AT5G42520.1_Symbols:_BPC6,_BBR/BPC6,_ATBPC6_basic_pentacysteine_6_chr5:17001287-17002466_FORWARD_LENGTH=342_8e-98	Bradi1g49980_No_Description_present_0.0	GRMZM2G118690_hypothetical protein LOC100273963 _0.0	No_Hits	No_Hits	BBR/BPC_transcription factor	No_Hits	No_Hits	No_Hits
6	snp_06_1641135	1641135	T	G	-0.609667	0.609667	0.0956199	6.77266e-10	9.16924	0.00163857	6.66086e-06	6.66086e-06	upstream	LOC_Os06g04010	T	G	NA	NA	1636524	1640883	-	No_Hits	'27.3.84'_'RNA.regulation of transcription.BBR/BPC'	0.0_sp|Q5VSA8|BBRD_ORYSJ Barley B recombinant-like protein D OS=Oryza	0.0_gi|115466184|ref|NP_001056691.1| Os06g0130600 [Oryza sativa Japonica	Sb10g002020_similar to Putative basic pentacysteine 4_0.0	AT5G42520.1_Symbols:_BPC6,_BBR/BPC6,_ATBPC6_basic_pentacysteine_6_chr5:17001287-17002466_FORWARD_LENGTH=342_8e-98	Bradi1g49980_No_Description_present_0.0	GRMZM2G118690_hypothetical protein LOC100273963 _0.0	No_Hits	No_Hits	BBR/BPC_transcription factor	No_Hits	No_Hits	No_Hits
6	snp_06_1641241	1641241	C	T	-0.607495	0.607495	0.0958719	8.49205e-10	9.07099	0.00205456	7.98382e-06	7.98382e-06	upstream;downstream	LOC_Os06g04010;LOC_Os06g04020	C	T	NA	NA	NA	NA	NA	NA	NA	NA	NA	NA	NA	NA	NA	NA	NA	NA	NA	NA	NA
6	snp_06_1641262	1641262	C	T	-0.599099	0.599099	0.0959665	1.4485e-09	8.83908	0.00350449	1.11254e-05	1.11254e-05	upstream;downstream	LOC_Os06g04010;LOC_Os06g04020	C	T	NA	NA	NA	NA	NA	NA	NA	NA	NA	NA	NA	NA	NA	NA	NA	NA	NA	NA	NA
6	snp_06_1642041	1642041	G	T	-0.611234	0.611234	0.0949871	4.81883e-10	9.31706	0.00116586	5.02527e-06	5.02527e-06	downstream	LOC_Os06g04020	G	T	NA	NA	1642214	1643800	-	No_Hits	'28.1.3.2'_'DNA.synthesis/chromatin structure.histone.core'	6e-32_sp|P40267|H1_SOLPN Histone H1 OS=Solanum pennellii PE=2 SV=1	2e-154_gi|115466186|ref|NP_001056692.1| Os06g0130800 [Oryza sativa Japonica	Sb10g002030_similar to Putative uncharacterized protein_3e-46	AT2G18050.1_Symbols:_HIS1-3_histone_H1-3_chr2:7846095-7846670_FORWARD_LENGTH=167_5e-25	Bradi5g19000_No_Description_present_2e-29	GRMZM2G069911_hypothetical protein LOC100274927 _1e-52	No_Hits	No_Hits	No_Hits	No_Hits	No_Hits	No_Hits
6	snp_06_1642077	1642077	G	A	-0.602454	0.602454	0.0960043	1.20457e-09	8.91917	0.00291434	9.77301e-06	9.77301e-06	downstream	LOC_Os06g04020	G	A	NA	NA	1642214	1643800	-	No_Hits	'28.1.3.2'_'DNA.synthesis/chromatin structure.histone.core'	6e-32_sp|P40267|H1_SOLPN Histone H1 OS=Solanum pennellii PE=2 SV=1	2e-154_gi|115466186|ref|NP_001056692.1| Os06g0130800 [Oryza sativa Japonica	Sb10g002030_similar to Putative uncharacterized protein_3e-46	AT2G18050.1_Symbols:_HIS1-3_histone_H1-3_chr2:7846095-7846670_FORWARD_LENGTH=167_5e-25	Bradi5g19000_No_Description_present_2e-29	GRMZM2G069911_hypothetical protein LOC100274927 _1e-52	No_Hits	No_Hits	No_Hits	No_Hits	No_Hits	No_Hits
6	snp_06_1642081	1642081	C	T	-0.45807	0.45807	0.0877833	3.35805e-07	6.47391	0.812444	0.00147182	0.00147182	downstream	LOC_Os06g04020	C	T	NA	NA	1642214	1643800	-	No_Hits	'28.1.3.2'_'DNA.synthesis/chromatin structure.histone.core'	6e-32_sp|P40267|H1_SOLPN Histone H1 OS=Solanum pennellii PE=2 SV=1	2e-154_gi|115466186|ref|NP_001056692.1| Os06g0130800 [Oryza sativa Japonica	Sb10g002030_similar to Putative uncharacterized protein_3e-46	AT2G18050.1_Symbols:_HIS1-3_histone_H1-3_chr2:7846095-7846670_FORWARD_LENGTH=167_5e-25	Bradi5g19000_No_Description_present_2e-29	GRMZM2G069911_hypothetical protein LOC100274927 _1e-52	No_Hits	No_Hits	No_Hits	No_Hits	No_Hits	No_Hits
6	snp_06_1642103	1642103	A	G	-0.539346	0.539346	0.0945494	2.77612e-08	7.55656	0.0671652	0.000144441	0.000144441	downstream	LOC_Os06g04020	A	G	NA	NA	1642214	1643800	-	No_Hits	'28.1.3.2'_'DNA.synthesis/chromatin structure.histone.core'	6e-32_sp|P40267|H1_SOLPN Histone H1 OS=Solanum pennellii PE=2 SV=1	2e-154_gi|115466186|ref|NP_001056692.1| Os06g0130800 [Oryza sativa Japonica	Sb10g002030_similar to Putative uncharacterized protein_3e-46	AT2G18050.1_Symbols:_HIS1-3_histone_H1-3_chr2:7846095-7846670_FORWARD_LENGTH=167_5e-25	Bradi5g19000_No_Description_present_2e-29	GRMZM2G069911_hypothetical protein LOC100274927 _1e-52	No_Hits	No_Hits	No_Hits	No_Hits	No_Hits	No_Hits
6	snp_06_1642132	1642132	G	A	-0.436067	0.436067	0.0891132	1.61283e-06	5.79241	1	0.00656912	0.00656912	downstream	LOC_Os06g04020	G	A	NA	NA	1642214	1643800	-	No_Hits	'28.1.3.2'_'DNA.synthesis/chromatin structure.histone.core'	6e-32_sp|P40267|H1_SOLPN Histone H1 OS=Solanum pennellii PE=2 SV=1	2e-154_gi|115466186|ref|NP_001056692.1| Os06g0130800 [Oryza sativa Japonica	Sb10g002030_similar to Putative uncharacterized protein_3e-46	AT2G18050.1_Symbols:_HIS1-3_histone_H1-3_chr2:7846095-7846670_FORWARD_LENGTH=167_5e-25	Bradi5g19000_No_Description_present_2e-29	GRMZM2G069911_hypothetical protein LOC100274927 _1e-52	No_Hits	No_Hits	No_Hits	No_Hits	No_Hits	No_Hits
6	snp_06_1642149	1642149	T	C	-0.566181	0.566181	0.0959419	9.64621e-09	8.01564	0.023338	5.51725e-05	5.51725e-05	downstream	LOC_Os06g04020	T	C	NA	NA	1642214	1643800	-	No_Hits	'28.1.3.2'_'DNA.synthesis/chromatin structure.histone.core'	6e-32_sp|P40267|H1_SOLPN Histone H1 OS=Solanum pennellii PE=2 SV=1	2e-154_gi|115466186|ref|NP_001056692.1| Os06g0130800 [Oryza sativa Japonica	Sb10g002030_similar to Putative uncharacterized protein_3e-46	AT2G18050.1_Symbols:_HIS1-3_histone_H1-3_chr2:7846095-7846670_FORWARD_LENGTH=167_5e-25	Bradi5g19000_No_Description_present_2e-29	GRMZM2G069911_hypothetical protein LOC100274927 _1e-52	No_Hits	No_Hits	No_Hits	No_Hits	No_Hits	No_Hits
6	snp_06_1642234	1642234	T	G	-0.602231	0.602231	0.0960524	1.24259e-09	8.90567	0.00300631	9.92181e-06	9.92181e-06	UTR3	LOC_Os06g04020(LOC_Os06g04020.1:c.*688A>C)	T	G	NA	NA	NA	NA	NA	NA	NA	NA	NA	NA	NA	NA	NA	NA	NA	NA	NA	NA	NA
6	snp_06_1642266	1642266	A	G	-0.480737	0.480737	0.0876088	8.62779e-08	7.0641	0.20874	0.00040532	0.00040532	UTR3	LOC_Os06g04020(LOC_Os06g04020.1:c.*656T>C)	A	G	NA	NA	NA	NA	NA	NA	NA	NA	NA	NA	NA	NA	NA	NA	NA	NA	NA	NA	NA
6	snp_06_1642528	1642528	T	G	-0.580111	0.580111	0.0943408	2.45597e-09	8.60978	0.00594195	1.67852e-05	1.67852e-05	UTR3	LOC_Os06g04020(LOC_Os06g04020.1:c.*394A>C)	T	G	NA	NA	NA	NA	NA	NA	NA	NA	NA	NA	NA	NA	NA	NA	NA	NA	NA	NA	NA
6	snp_06_1643938	1643938	A	C	-0.575196	0.575196	0.0956133	5.15112e-09	8.2881	0.0124626	3.10014e-05	3.10014e-05	upstream	LOC_Os06g04020	A	C	NA	NA	1642214	1643800	-	No_Hits	'28.1.3.2'_'DNA.synthesis/chromatin structure.histone.core'	6e-32_sp|P40267|H1_SOLPN Histone H1 OS=Solanum pennellii PE=2 SV=1	2e-154_gi|115466186|ref|NP_001056692.1| Os06g0130800 [Oryza sativa Japonica	Sb10g002030_similar to Putative uncharacterized protein_3e-46	AT2G18050.1_Symbols:_HIS1-3_histone_H1-3_chr2:7846095-7846670_FORWARD_LENGTH=167_5e-25	Bradi5g19000_No_Description_present_2e-29	GRMZM2G069911_hypothetical protein LOC100274927 _1e-52	No_Hits	No_Hits	No_Hits	No_Hits	No_Hits	No_Hits
6	snp_06_1644116	1644116	C	T	-0.410716	0.410716	0.0845572	1.91126e-06	5.71868	1	0.00775853	0.00775853	upstream	LOC_Os06g04020	C	T	NA	NA	1642214	1643800	-	No_Hits	'28.1.3.2'_'DNA.synthesis/chromatin structure.histone.core'	6e-32_sp|P40267|H1_SOLPN Histone H1 OS=Solanum pennellii PE=2 SV=1	2e-154_gi|115466186|ref|NP_001056692.1| Os06g0130800 [Oryza sativa Japonica	Sb10g002030_similar to Putative uncharacterized protein_3e-46	AT2G18050.1_Symbols:_HIS1-3_histone_H1-3_chr2:7846095-7846670_FORWARD_LENGTH=167_5e-25	Bradi5g19000_No_Description_present_2e-29	GRMZM2G069911_hypothetical protein LOC100274927 _1e-52	No_Hits	No_Hits	No_Hits	No_Hits	No_Hits	No_Hits
6	snp_06_1644378	1644378	G	A	-0.470181	0.470181	0.0864709	1.11418e-07	6.95305	0.269563	0.000518391	0.000518391	upstream	LOC_Os06g04020	G	A	NA	NA	1642214	1643800	-	No_Hits	'28.1.3.2'_'DNA.synthesis/chromatin structure.histone.core'	6e-32_sp|P40267|H1_SOLPN Histone H1 OS=Solanum pennellii PE=2 SV=1	2e-154_gi|115466186|ref|NP_001056692.1| Os06g0130800 [Oryza sativa Japonica	Sb10g002030_similar to Putative uncharacterized protein_3e-46	AT2G18050.1_Symbols:_HIS1-3_histone_H1-3_chr2:7846095-7846670_FORWARD_LENGTH=167_5e-25	Bradi5g19000_No_Description_present_2e-29	GRMZM2G069911_hypothetical protein LOC100274927 _1e-52	No_Hits	No_Hits	No_Hits	No_Hits	No_Hits	No_Hits
6	snp_06_1644446	1644446	A	G	-0.602501	0.602501	0.0961126	1.2505e-09	8.90292	0.00302545	9.95214e-06	9.95214e-06	upstream;downstream	LOC_Os06g04020;LOC_Os06g04030	A	G	NA	NA	NA	NA	NA	NA	NA	NA	NA	NA	NA	NA	NA	NA	NA	NA	NA	NA	NA
6	snp_06_1644529	1644529	C	A	-0.587644	0.587644	0.0958345	2.70467e-09	8.56789	0.00654366	1.77335e-05	1.77335e-05	upstream;downstream	LOC_Os06g04020;LOC_Os06g04030	C	A	NA	NA	NA	NA	NA	NA	NA	NA	NA	NA	NA	NA	NA	NA	NA	NA	NA	NA	NA
6	snp_06_1644571	1644571	T	C	-0.602675	0.602675	0.0960466	1.20779e-09	8.91801	0.00292213	9.77301e-06	9.77301e-06	upstream;downstream	LOC_Os06g04020;LOC_Os06g04030	T	C	NA	NA	NA	NA	NA	NA	NA	NA	NA	NA	NA	NA	NA	NA	NA	NA	NA	NA	NA
6	snp_06_1644579	1644579	A	G	-0.602675	0.602675	0.0960466	1.20779e-09	8.91801	0.00292213	9.77301e-06	9.77301e-06	upstream;downstream	LOC_Os06g04020;LOC_Os06g04030	A	G	NA	NA	NA	NA	NA	NA	NA	NA	NA	NA	NA	NA	NA	NA	NA	NA	NA	NA	NA
6	snp_06_1644651	1644651	T	C	-0.359081	0.359081	0.0726296	1.2696e-06	5.89633	1	0.00521506	0.00521506	upstream;downstream	LOC_Os06g04020;LOC_Os06g04030	T	C	NA	NA	NA	NA	NA	NA	NA	NA	NA	NA	NA	NA	NA	NA	NA	NA	NA	NA	NA
6	snp_06_1644677	1644677	A	G	-0.618898	0.618898	0.0965452	5.55131e-10	9.2556	0.00134308	5.61958e-06	5.61958e-06	upstream;downstream	LOC_Os06g04020;LOC_Os06g04030	A	G	NA	NA	NA	NA	NA	NA	NA	NA	NA	NA	NA	NA	NA	NA	NA	NA	NA	NA	NA
6	snp_06_1644682	1644682	A	G	-0.618898	0.618898	0.0965452	5.55131e-10	9.2556	0.00134308	5.61958e-06	5.61958e-06	upstream;downstream	LOC_Os06g04020;LOC_Os06g04030	A	G	NA	NA	NA	NA	NA	NA	NA	NA	NA	NA	NA	NA	NA	NA	NA	NA	NA	NA	NA
6	snp_06_1644751	1644751	A	C	-0.603919	0.603919	0.0960658	1.12994e-09	8.94694	0.00273378	9.77301e-06	9.77301e-06	upstream;downstream	LOC_Os06g04020;LOC_Os06g04030	A	C	NA	NA	NA	NA	NA	NA	NA	NA	NA	NA	NA	NA	NA	NA	NA	NA	NA	NA	NA
6	snp_06_1644764	1644764	C	T	-0.473108	0.473108	0.0876802	1.37739e-07	6.86094	0.333245	0.000626401	0.000626401	upstream;downstream	LOC_Os06g04020;LOC_Os06g04030	C	T	NA	NA	NA	NA	NA	NA	NA	NA	NA	NA	NA	NA	NA	NA	NA	NA	NA	NA	NA
6	snp_06_1645214	1645214	T	C	-0.511994	0.511994	0.0869553	1.03673e-08	7.98434	0.0250824	5.90175e-05	5.90175e-05	downstream	LOC_Os06g04030	T	C	NA	NA	1645414	1646326	-	No_Hits	'28.1.3.2.3'_'DNA.synthesis/chromatin structure.histone.core.H3'	6e-94_sp|Q71H73|H33_VITVI Histone H3.3 OS=Vitis vinifera PE=2 SV=3	3e-92_gi|482557479|gb|EOA21671.1| hypothetical protein CARUB_v10002094mg,	Sb10g002040_similar to Histone H3.3_3e-95	AT5G10980.1_Symbols:_Histone_superfamily_protein_chr5:3472591-3473349_REVERSE_LENGTH=136_5e-95	Bradi1g49997_No_Description_present_3e-95	GRMZM2G171387_hypothetical protein LOC100192746 _1e-94	P68431_DNA_(cytosine5)methyltransferase_EC_2_1_1_37_Homo_sapiens_SwissProt_1e-89	No_Hits	No_Hits	No_Hits	No_Hits	No_Hits
6	snp_06_1645345	1645345	T	A	-0.602675	0.602675	0.0960466	1.20779e-09	8.91801	0.00292213	9.77301e-06	9.77301e-06	downstream	LOC_Os06g04030	T	A	NA	NA	1645414	1646326	-	No_Hits	'28.1.3.2.3'_'DNA.synthesis/chromatin structure.histone.core.H3'	6e-94_sp|Q71H73|H33_VITVI Histone H3.3 OS=Vitis vinifera PE=2 SV=3	3e-92_gi|482557479|gb|EOA21671.1| hypothetical protein CARUB_v10002094mg,	Sb10g002040_similar to Histone H3.3_3e-95	AT5G10980.1_Symbols:_Histone_superfamily_protein_chr5:3472591-3473349_REVERSE_LENGTH=136_5e-95	Bradi1g49997_No_Description_present_3e-95	GRMZM2G171387_hypothetical protein LOC100192746 _1e-94	P68431_DNA_(cytosine5)methyltransferase_EC_2_1_1_37_Homo_sapiens_SwissProt_1e-89	No_Hits	No_Hits	No_Hits	No_Hits	No_Hits
6	snp_06_1645459	1645459	C	T	-0.549482	0.549482	0.0883322	1.64215e-09	8.78459	0.003973	1.23385e-05	1.23385e-05	UTR3	LOC_Os06g04030(LOC_Os06g04030.1:c.*245G>A)	C	T	NA	NA	NA	NA	NA	NA	NA	NA	NA	NA	NA	NA	NA	NA	NA	NA	NA	NA	NA
6	snp_06_1646143	1646143	A	G	-0.475118	0.475118	0.0859299	6.95247e-08	7.15786	0.168208	0.000336415	0.000336415	intronic	LOC_Os06g04030	A	G	NA	NA	1645414	1646326	-	No_Hits	'28.1.3.2.3'_'DNA.synthesis/chromatin structure.histone.core.H3'	6e-94_sp|Q71H73|H33_VITVI Histone H3.3 OS=Vitis vinifera PE=2 SV=3	3e-92_gi|482557479|gb|EOA21671.1| hypothetical protein CARUB_v10002094mg,	Sb10g002040_similar to Histone H3.3_3e-95	AT5G10980.1_Symbols:_Histone_superfamily_protein_chr5:3472591-3473349_REVERSE_LENGTH=136_5e-95	Bradi1g49997_No_Description_present_3e-95	GRMZM2G171387_hypothetical protein LOC100192746 _1e-94	P68431_DNA_(cytosine5)methyltransferase_EC_2_1_1_37_Homo_sapiens_SwissProt_1e-89	No_Hits	No_Hits	No_Hits	No_Hits	No_Hits
6	snp_06_1646331	1646331	G	A	-0.473108	0.473108	0.0876802	1.37739e-07	6.86094	0.333245	0.000626401	0.000626401	upstream	LOC_Os06g04030	G	A	NA	NA	1645414	1646326	-	No_Hits	'28.1.3.2.3'_'DNA.synthesis/chromatin structure.histone.core.H3'	6e-94_sp|Q71H73|H33_VITVI Histone H3.3 OS=Vitis vinifera PE=2 SV=3	3e-92_gi|482557479|gb|EOA21671.1| hypothetical protein CARUB_v10002094mg,	Sb10g002040_similar to Histone H3.3_3e-95	AT5G10980.1_Symbols:_Histone_superfamily_protein_chr5:3472591-3473349_REVERSE_LENGTH=136_5e-95	Bradi1g49997_No_Description_present_3e-95	GRMZM2G171387_hypothetical protein LOC100192746 _1e-94	P68431_DNA_(cytosine5)methyltransferase_EC_2_1_1_37_Homo_sapiens_SwissProt_1e-89	No_Hits	No_Hits	No_Hits	No_Hits	No_Hits
6	snp_06_1646469	1646469	A	G	-0.602681	0.602681	0.0954747	9.74477e-10	9.01123	0.00235764	8.76447e-06	8.76447e-06	upstream	LOC_Os06g04030	A	G	NA	NA	1645414	1646326	-	No_Hits	'28.1.3.2.3'_'DNA.synthesis/chromatin structure.histone.core.H3'	6e-94_sp|Q71H73|H33_VITVI Histone H3.3 OS=Vitis vinifera PE=2 SV=3	3e-92_gi|482557479|gb|EOA21671.1| hypothetical protein CARUB_v10002094mg,	Sb10g002040_similar to Histone H3.3_3e-95	AT5G10980.1_Symbols:_Histone_superfamily_protein_chr5:3472591-3473349_REVERSE_LENGTH=136_5e-95	Bradi1g49997_No_Description_present_3e-95	GRMZM2G171387_hypothetical protein LOC100192746 _1e-94	P68431_DNA_(cytosine5)methyltransferase_EC_2_1_1_37_Homo_sapiens_SwissProt_1e-89	No_Hits	No_Hits	No_Hits	No_Hits	No_Hits
6	snp_06_1646532	1646532	A	G	-0.602454	0.602454	0.0960043	1.20457e-09	8.91917	0.00291434	9.77301e-06	9.77301e-06	upstream	LOC_Os06g04030	A	G	NA	NA	1645414	1646326	-	No_Hits	'28.1.3.2.3'_'DNA.synthesis/chromatin structure.histone.core.H3'	6e-94_sp|Q71H73|H33_VITVI Histone H3.3 OS=Vitis vinifera PE=2 SV=3	3e-92_gi|482557479|gb|EOA21671.1| hypothetical protein CARUB_v10002094mg,	Sb10g002040_similar to Histone H3.3_3e-95	AT5G10980.1_Symbols:_Histone_superfamily_protein_chr5:3472591-3473349_REVERSE_LENGTH=136_5e-95	Bradi1g49997_No_Description_present_3e-95	GRMZM2G171387_hypothetical protein LOC100192746 _1e-94	P68431_DNA_(cytosine5)methyltransferase_EC_2_1_1_37_Homo_sapiens_SwissProt_1e-89	No_Hits	No_Hits	No_Hits	No_Hits	No_Hits
6	snp_06_1646598	1646598	G	A	-0.463719	0.463719	0.0884193	2.94647e-07	6.5307	0.712866	0.00129612	0.00129612	upstream	LOC_Os06g04030	G	A	NA	NA	1645414	1646326	-	No_Hits	'28.1.3.2.3'_'DNA.synthesis/chromatin structure.histone.core.H3'	6e-94_sp|Q71H73|H33_VITVI Histone H3.3 OS=Vitis vinifera PE=2 SV=3	3e-92_gi|482557479|gb|EOA21671.1| hypothetical protein CARUB_v10002094mg,	Sb10g002040_similar to Histone H3.3_3e-95	AT5G10980.1_Symbols:_Histone_superfamily_protein_chr5:3472591-3473349_REVERSE_LENGTH=136_5e-95	Bradi1g49997_No_Description_present_3e-95	GRMZM2G171387_hypothetical protein LOC100192746 _1e-94	P68431_DNA_(cytosine5)methyltransferase_EC_2_1_1_37_Homo_sapiens_SwissProt_1e-89	No_Hits	No_Hits	No_Hits	No_Hits	No_Hits
6	snp_06_1647085	1647085	C	T	-0.592289	0.592289	0.0958992	2.10984e-09	8.67575	0.00510453	1.49255e-05	1.49255e-05	upstream	LOC_Os06g04030	C	T	NA	NA	1645414	1646326	-	No_Hits	'28.1.3.2.3'_'DNA.synthesis/chromatin structure.histone.core.H3'	6e-94_sp|Q71H73|H33_VITVI Histone H3.3 OS=Vitis vinifera PE=2 SV=3	3e-92_gi|482557479|gb|EOA21671.1| hypothetical protein CARUB_v10002094mg,	Sb10g002040_similar to Histone H3.3_3e-95	AT5G10980.1_Symbols:_Histone_superfamily_protein_chr5:3472591-3473349_REVERSE_LENGTH=136_5e-95	Bradi1g49997_No_Description_present_3e-95	GRMZM2G171387_hypothetical protein LOC100192746 _1e-94	P68431_DNA_(cytosine5)methyltransferase_EC_2_1_1_37_Homo_sapiens_SwissProt_1e-89	No_Hits	No_Hits	No_Hits	No_Hits	No_Hits
6	snp_06_1647087	1647087	T	C	-0.525455	0.525455	0.0953501	7.64405e-08	7.11668	0.18494	0.000365493	0.000365493	upstream	LOC_Os06g04030	T	C	NA	NA	1645414	1646326	-	No_Hits	'28.1.3.2.3'_'DNA.synthesis/chromatin structure.histone.core.H3'	6e-94_sp|Q71H73|H33_VITVI Histone H3.3 OS=Vitis vinifera PE=2 SV=3	3e-92_gi|482557479|gb|EOA21671.1| hypothetical protein CARUB_v10002094mg,	Sb10g002040_similar to Histone H3.3_3e-95	AT5G10980.1_Symbols:_Histone_superfamily_protein_chr5:3472591-3473349_REVERSE_LENGTH=136_5e-95	Bradi1g49997_No_Description_present_3e-95	GRMZM2G171387_hypothetical protein LOC100192746 _1e-94	P68431_DNA_(cytosine5)methyltransferase_EC_2_1_1_37_Homo_sapiens_SwissProt_1e-89	No_Hits	No_Hits	No_Hits	No_Hits	No_Hits
6	snp_06_1647094	1647094	A	G	-0.592289	0.592289	0.0958992	2.10984e-09	8.67575	0.00510453	1.49255e-05	1.49255e-05	upstream	LOC_Os06g04030	A	G	NA	NA	1645414	1646326	-	No_Hits	'28.1.3.2.3'_'DNA.synthesis/chromatin structure.histone.core.H3'	6e-94_sp|Q71H73|H33_VITVI Histone H3.3 OS=Vitis vinifera PE=2 SV=3	3e-92_gi|482557479|gb|EOA21671.1| hypothetical protein CARUB_v10002094mg,	Sb10g002040_similar to Histone H3.3_3e-95	AT5G10980.1_Symbols:_Histone_superfamily_protein_chr5:3472591-3473349_REVERSE_LENGTH=136_5e-95	Bradi1g49997_No_Description_present_3e-95	GRMZM2G171387_hypothetical protein LOC100192746 _1e-94	P68431_DNA_(cytosine5)methyltransferase_EC_2_1_1_37_Homo_sapiens_SwissProt_1e-89	No_Hits	No_Hits	No_Hits	No_Hits	No_Hits
6	snp_06_1647177	1647177	A	G	-0.560163	0.560163	0.0959888	1.37574e-08	7.86146	0.0332845	7.56467e-05	7.56467e-05	upstream	LOC_Os06g04030	A	G	NA	NA	1645414	1646326	-	No_Hits	'28.1.3.2.3'_'DNA.synthesis/chromatin structure.histone.core.H3'	6e-94_sp|Q71H73|H33_VITVI Histone H3.3 OS=Vitis vinifera PE=2 SV=3	3e-92_gi|482557479|gb|EOA21671.1| hypothetical protein CARUB_v10002094mg,	Sb10g002040_similar to Histone H3.3_3e-95	AT5G10980.1_Symbols:_Histone_superfamily_protein_chr5:3472591-3473349_REVERSE_LENGTH=136_5e-95	Bradi1g49997_No_Description_present_3e-95	GRMZM2G171387_hypothetical protein LOC100192746 _1e-94	P68431_DNA_(cytosine5)methyltransferase_EC_2_1_1_37_Homo_sapiens_SwissProt_1e-89	No_Hits	No_Hits	No_Hits	No_Hits	No_Hits
6	snp_06_1647185	1647185	G	T	-0.454275	0.454275	0.0880783	4.52645e-07	6.34424	1	0.00195908	0.00195908	upstream	LOC_Os06g04030	G	T	NA	NA	1645414	1646326	-	No_Hits	'28.1.3.2.3'_'DNA.synthesis/chromatin structure.histone.core.H3'	6e-94_sp|Q71H73|H33_VITVI Histone H3.3 OS=Vitis vinifera PE=2 SV=3	3e-92_gi|482557479|gb|EOA21671.1| hypothetical protein CARUB_v10002094mg,	Sb10g002040_similar to Histone H3.3_3e-95	AT5G10980.1_Symbols:_Histone_superfamily_protein_chr5:3472591-3473349_REVERSE_LENGTH=136_5e-95	Bradi1g49997_No_Description_present_3e-95	GRMZM2G171387_hypothetical protein LOC100192746 _1e-94	P68431_DNA_(cytosine5)methyltransferase_EC_2_1_1_37_Homo_sapiens_SwissProt_1e-89	No_Hits	No_Hits	No_Hits	No_Hits	No_Hits
6	snp_06_1647188	1647188	C	T	-0.507487	0.507487	0.0883395	2.2403e-08	7.64969	0.0542017	0.000119125	0.000119125	upstream	LOC_Os06g04030	C	T	NA	NA	1645414	1646326	-	No_Hits	'28.1.3.2.3'_'DNA.synthesis/chromatin structure.histone.core.H3'	6e-94_sp|Q71H73|H33_VITVI Histone H3.3 OS=Vitis vinifera PE=2 SV=3	3e-92_gi|482557479|gb|EOA21671.1| hypothetical protein CARUB_v10002094mg,	Sb10g002040_similar to Histone H3.3_3e-95	AT5G10980.1_Symbols:_Histone_superfamily_protein_chr5:3472591-3473349_REVERSE_LENGTH=136_5e-95	Bradi1g49997_No_Description_present_3e-95	GRMZM2G171387_hypothetical protein LOC100192746 _1e-94	P68431_DNA_(cytosine5)methyltransferase_EC_2_1_1_37_Homo_sapiens_SwissProt_1e-89	No_Hits	No_Hits	No_Hits	No_Hits	No_Hits
6	snp_06_1647239	1647239	T	C	-0.447372	0.447372	0.0877009	5.96598e-07	6.22432	1	0.00255202	0.00255202	upstream	LOC_Os06g04030	T	C	NA	NA	1645414	1646326	-	No_Hits	'28.1.3.2.3'_'DNA.synthesis/chromatin structure.histone.core.H3'	6e-94_sp|Q71H73|H33_VITVI Histone H3.3 OS=Vitis vinifera PE=2 SV=3	3e-92_gi|482557479|gb|EOA21671.1| hypothetical protein CARUB_v10002094mg,	Sb10g002040_similar to Histone H3.3_3e-95	AT5G10980.1_Symbols:_Histone_superfamily_protein_chr5:3472591-3473349_REVERSE_LENGTH=136_5e-95	Bradi1g49997_No_Description_present_3e-95	GRMZM2G171387_hypothetical protein LOC100192746 _1e-94	P68431_DNA_(cytosine5)methyltransferase_EC_2_1_1_37_Homo_sapiens_SwissProt_1e-89	No_Hits	No_Hits	No_Hits	No_Hits	No_Hits
6	snp_06_1647427	1647427	G	A	-0.441848	0.441848	0.086465	5.70953e-07	6.2434	1	0.00245357	0.00245357	intergenic	LOC_Os06g04030(dist=1101),LOC_Os06g04040(dist=1168)	G	A	NA	NA	NA	NA	NA	NA	NA	NA	NA	NA	NA	NA	NA	NA	NA	NA	NA	NA	NA
6	snp_06_1647486	1647486	A	G	-0.602675	0.602675	0.0960466	1.20779e-09	8.91801	0.00292213	9.77301e-06	9.77301e-06	intergenic	LOC_Os06g04030(dist=1160),LOC_Os06g04040(dist=1109)	A	G	NA	NA	NA	NA	NA	NA	NA	NA	NA	NA	NA	NA	NA	NA	NA	NA	NA	NA	NA
6	snp_06_1647552	1647552	T	C	-0.602675	0.602675	0.0960466	1.20779e-09	8.91801	0.00292213	9.77301e-06	9.77301e-06	intergenic	LOC_Os06g04030(dist=1226),LOC_Os06g04040(dist=1043)	T	C	NA	NA	NA	NA	NA	NA	NA	NA	NA	NA	NA	NA	NA	NA	NA	NA	NA	NA	NA
6	snp_06_1647602	1647602	C	T	-0.486274	0.486274	0.0884644	8.21504e-08	7.08539	0.198754	0.000388951	0.000388951	upstream	LOC_Os06g04040	C	T	NA	NA	1648595	1654300	+	No_Hits	'33.99'_'development.unspecified'	5e-52_sp|Q54HW5|GNB1L_DICDI Guanine nucleotide-binding protein subunit	0.0_gi|115466190|ref|NP_001056694.1| Os06g0131100 [Oryza sativa Japonica	Sb10g002050_similar to Transducin protein-like_0.0	AT4G29860.1_Symbols:_EMB2757,_TAN_Transducin/WD40_repeat-like_superfamily_protein_chr4:14603296-14605704_REVERSE_LENGTH=386_5e-142	Bradi1g50010_ubiquitin-protein_ligase_activity_(Blast2GO)_0.0	GRMZM2G396562_LOC100281713 _0.0	K9V395_myosinheavychain_kinase_EC_2_7_11_7_Calothrix_sp__PCC_6303_TrEMBL_5e-19	No_Hits	No_Hits	No_Hits	No_Hits	No_Hits
6	snp_06_1647659	1647659	T	C	-0.606361	0.606361	0.0976847	1.77024e-09	8.75197	0.00428291	1.31782e-05	1.31782e-05	upstream	LOC_Os06g04040	T	C	NA	NA	1648595	1654300	+	No_Hits	'33.99'_'development.unspecified'	5e-52_sp|Q54HW5|GNB1L_DICDI Guanine nucleotide-binding protein subunit	0.0_gi|115466190|ref|NP_001056694.1| Os06g0131100 [Oryza sativa Japonica	Sb10g002050_similar to Transducin protein-like_0.0	AT4G29860.1_Symbols:_EMB2757,_TAN_Transducin/WD40_repeat-like_superfamily_protein_chr4:14603296-14605704_REVERSE_LENGTH=386_5e-142	Bradi1g50010_ubiquitin-protein_ligase_activity_(Blast2GO)_0.0	GRMZM2G396562_LOC100281713 _0.0	K9V395_myosinheavychain_kinase_EC_2_7_11_7_Calothrix_sp__PCC_6303_TrEMBL_5e-19	No_Hits	No_Hits	No_Hits	No_Hits	No_Hits
6	snp_06_1647676	1647676	T	C	-0.607014	0.607014	0.096084	9.4671e-10	9.02378	0.00229046	8.61077e-06	8.61077e-06	upstream	LOC_Os06g04040	T	C	NA	NA	1648595	1654300	+	No_Hits	'33.99'_'development.unspecified'	5e-52_sp|Q54HW5|GNB1L_DICDI Guanine nucleotide-binding protein subunit	0.0_gi|115466190|ref|NP_001056694.1| Os06g0131100 [Oryza sativa Japonica	Sb10g002050_similar to Transducin protein-like_0.0	AT4G29860.1_Symbols:_EMB2757,_TAN_Transducin/WD40_repeat-like_superfamily_protein_chr4:14603296-14605704_REVERSE_LENGTH=386_5e-142	Bradi1g50010_ubiquitin-protein_ligase_activity_(Blast2GO)_0.0	GRMZM2G396562_LOC100281713 _0.0	K9V395_myosinheavychain_kinase_EC_2_7_11_7_Calothrix_sp__PCC_6303_TrEMBL_5e-19	No_Hits	No_Hits	No_Hits	No_Hits	No_Hits
6	snp_06_1647773	1647773	T	C	-0.612754	0.612754	0.0929075	1.88772e-10	9.72406	0.000456714	2.35419e-06	2.35419e-06	upstream	LOC_Os06g04040	T	C	NA	NA	1648595	1654300	+	No_Hits	'33.99'_'development.unspecified'	5e-52_sp|Q54HW5|GNB1L_DICDI Guanine nucleotide-binding protein subunit	0.0_gi|115466190|ref|NP_001056694.1| Os06g0131100 [Oryza sativa Japonica	Sb10g002050_similar to Transducin protein-like_0.0	AT4G29860.1_Symbols:_EMB2757,_TAN_Transducin/WD40_repeat-like_superfamily_protein_chr4:14603296-14605704_REVERSE_LENGTH=386_5e-142	Bradi1g50010_ubiquitin-protein_ligase_activity_(Blast2GO)_0.0	GRMZM2G396562_LOC100281713 _0.0	K9V395_myosinheavychain_kinase_EC_2_7_11_7_Calothrix_sp__PCC_6303_TrEMBL_5e-19	No_Hits	No_Hits	No_Hits	No_Hits	No_Hits
6	snp_06_1647943	1647943	G	A	-0.436508	0.436508	0.0855736	5.97026e-07	6.22401	1	0.00255202	0.00255202	upstream	LOC_Os06g04040	G	A	NA	NA	1648595	1654300	+	No_Hits	'33.99'_'development.unspecified'	5e-52_sp|Q54HW5|GNB1L_DICDI Guanine nucleotide-binding protein subunit	0.0_gi|115466190|ref|NP_001056694.1| Os06g0131100 [Oryza sativa Japonica	Sb10g002050_similar to Transducin protein-like_0.0	AT4G29860.1_Symbols:_EMB2757,_TAN_Transducin/WD40_repeat-like_superfamily_protein_chr4:14603296-14605704_REVERSE_LENGTH=386_5e-142	Bradi1g50010_ubiquitin-protein_ligase_activity_(Blast2GO)_0.0	GRMZM2G396562_LOC100281713 _0.0	K9V395_myosinheavychain_kinase_EC_2_7_11_7_Calothrix_sp__PCC_6303_TrEMBL_5e-19	No_Hits	No_Hits	No_Hits	No_Hits	No_Hits
6	snp_06_1647999	1647999	C	T	-0.458506	0.458506	0.0883885	3.90994e-07	6.40783	0.945968	0.00170138	0.00170138	upstream	LOC_Os06g04040	C	T	NA	NA	1648595	1654300	+	No_Hits	'33.99'_'development.unspecified'	5e-52_sp|Q54HW5|GNB1L_DICDI Guanine nucleotide-binding protein subunit	0.0_gi|115466190|ref|NP_001056694.1| Os06g0131100 [Oryza sativa Japonica	Sb10g002050_similar to Transducin protein-like_0.0	AT4G29860.1_Symbols:_EMB2757,_TAN_Transducin/WD40_repeat-like_superfamily_protein_chr4:14603296-14605704_REVERSE_LENGTH=386_5e-142	Bradi1g50010_ubiquitin-protein_ligase_activity_(Blast2GO)_0.0	GRMZM2G396562_LOC100281713 _0.0	K9V395_myosinheavychain_kinase_EC_2_7_11_7_Calothrix_sp__PCC_6303_TrEMBL_5e-19	No_Hits	No_Hits	No_Hits	No_Hits	No_Hits
6	snp_06_1648265	1648265	T	C	-0.536604	0.536604	0.0883625	3.75994e-09	8.42482	0.00909676	2.3876e-05	2.3876e-05	upstream	LOC_Os06g04040	T	C	NA	NA	1648595	1654300	+	No_Hits	'33.99'_'development.unspecified'	5e-52_sp|Q54HW5|GNB1L_DICDI Guanine nucleotide-binding protein subunit	0.0_gi|115466190|ref|NP_001056694.1| Os06g0131100 [Oryza sativa Japonica	Sb10g002050_similar to Transducin protein-like_0.0	AT4G29860.1_Symbols:_EMB2757,_TAN_Transducin/WD40_repeat-like_superfamily_protein_chr4:14603296-14605704_REVERSE_LENGTH=386_5e-142	Bradi1g50010_ubiquitin-protein_ligase_activity_(Blast2GO)_0.0	GRMZM2G396562_LOC100281713 _0.0	K9V395_myosinheavychain_kinase_EC_2_7_11_7_Calothrix_sp__PCC_6303_TrEMBL_5e-19	No_Hits	No_Hits	No_Hits	No_Hits	No_Hits
6	snp_06_1648960	1648960	T	C	-0.56732	0.56732	0.10379	9.62402e-08	7.01664	0.232843	0.000451245	0.000451245	exonic	LOC_Os06g04040	T	C	synonymous SNV	LOC_Os06g04040:LOC_Os06g04040.3:exon2:c.T183C:p.T61T,LOC_Os06g04040:LOC_Os06g04040.1:exon2:c.T183C:p.T61T,LOC_Os06g04040:LOC_Os06g04040.2:exon2:c.T183C:p.T61T,	1648595	1654300	+	No_Hits	'33.99'_'development.unspecified'	5e-52_sp|Q54HW5|GNB1L_DICDI Guanine nucleotide-binding protein subunit	0.0_gi|115466190|ref|NP_001056694.1| Os06g0131100 [Oryza sativa Japonica	Sb10g002050_similar to Transducin protein-like_0.0	AT4G29860.1_Symbols:_EMB2757,_TAN_Transducin/WD40_repeat-like_superfamily_protein_chr4:14603296-14605704_REVERSE_LENGTH=386_5e-142	Bradi1g50010_ubiquitin-protein_ligase_activity_(Blast2GO)_0.0	GRMZM2G396562_LOC100281713 _0.0	K9V395_myosinheavychain_kinase_EC_2_7_11_7_Calothrix_sp__PCC_6303_TrEMBL_5e-19	No_Hits	No_Hits	No_Hits	No_Hits	No_Hits
6	snp_06_1649024	1649024	C	T	-0.602675	0.602675	0.0960466	1.20779e-09	8.91801	0.00292213	9.77301e-06	9.77301e-06	intronic	LOC_Os06g04040	C	T	NA	NA	1648595	1654300	+	No_Hits	'33.99'_'development.unspecified'	5e-52_sp|Q54HW5|GNB1L_DICDI Guanine nucleotide-binding protein subunit	0.0_gi|115466190|ref|NP_001056694.1| Os06g0131100 [Oryza sativa Japonica	Sb10g002050_similar to Transducin protein-like_0.0	AT4G29860.1_Symbols:_EMB2757,_TAN_Transducin/WD40_repeat-like_superfamily_protein_chr4:14603296-14605704_REVERSE_LENGTH=386_5e-142	Bradi1g50010_ubiquitin-protein_ligase_activity_(Blast2GO)_0.0	GRMZM2G396562_LOC100281713 _0.0	K9V395_myosinheavychain_kinase_EC_2_7_11_7_Calothrix_sp__PCC_6303_TrEMBL_5e-19	No_Hits	No_Hits	No_Hits	No_Hits	No_Hits
6	snp_06_1649960	1649960	C	T	-0.475645	0.475645	0.087636	1.17223e-07	6.93099	0.283609	0.000542273	0.000542273	intronic	LOC_Os06g04040	C	T	NA	NA	1648595	1654300	+	No_Hits	'33.99'_'development.unspecified'	5e-52_sp|Q54HW5|GNB1L_DICDI Guanine nucleotide-binding protein subunit	0.0_gi|115466190|ref|NP_001056694.1| Os06g0131100 [Oryza sativa Japonica	Sb10g002050_similar to Transducin protein-like_0.0	AT4G29860.1_Symbols:_EMB2757,_TAN_Transducin/WD40_repeat-like_superfamily_protein_chr4:14603296-14605704_REVERSE_LENGTH=386_5e-142	Bradi1g50010_ubiquitin-protein_ligase_activity_(Blast2GO)_0.0	GRMZM2G396562_LOC100281713 _0.0	K9V395_myosinheavychain_kinase_EC_2_7_11_7_Calothrix_sp__PCC_6303_TrEMBL_5e-19	No_Hits	No_Hits	No_Hits	No_Hits	No_Hits
6	snp_06_1650499	1650499	T	C	-0.599498	0.599498	0.0961712	1.52545e-09	8.8166	0.00369067	1.16059e-05	1.16059e-05	exonic	LOC_Os06g04040	T	C	synonymous SNV	LOC_Os06g04040:LOC_Os06g04040.3:exon5:c.T438C:p.D146D,LOC_Os06g04040:LOC_Os06g04040.1:exon5:c.T438C:p.D146D,LOC_Os06g04040:LOC_Os06g04040.2:exon5:c.T438C:p.D146D,	1648595	1654300	+	No_Hits	'33.99'_'development.unspecified'	5e-52_sp|Q54HW5|GNB1L_DICDI Guanine nucleotide-binding protein subunit	0.0_gi|115466190|ref|NP_001056694.1| Os06g0131100 [Oryza sativa Japonica	Sb10g002050_similar to Transducin protein-like_0.0	AT4G29860.1_Symbols:_EMB2757,_TAN_Transducin/WD40_repeat-like_superfamily_protein_chr4:14603296-14605704_REVERSE_LENGTH=386_5e-142	Bradi1g50010_ubiquitin-protein_ligase_activity_(Blast2GO)_0.0	GRMZM2G396562_LOC100281713 _0.0	K9V395_myosinheavychain_kinase_EC_2_7_11_7_Calothrix_sp__PCC_6303_TrEMBL_5e-19	No_Hits	No_Hits	No_Hits	No_Hits	No_Hits
6	snp_06_1651318	1651318	G	A	-0.601691	0.601691	0.0960964	1.30403e-09	8.88471	0.00315496	1.02767e-05	1.02767e-05	UTR3	LOC_Os06g04040(LOC_Os06g04040.3:c.*331G>A)	G	A	NA	NA	NA	NA	NA	NA	NA	NA	NA	NA	NA	NA	NA	NA	NA	NA	NA	NA	NA
6	snp_06_1651588	1651588	C	T	-0.499568	0.499568	0.0885537	3.87076e-08	7.4122	0.0936487	0.000197155	0.000197155	intronic	LOC_Os06g04040	C	T	NA	NA	1648595	1654300	+	No_Hits	'33.99'_'development.unspecified'	5e-52_sp|Q54HW5|GNB1L_DICDI Guanine nucleotide-binding protein subunit	0.0_gi|115466190|ref|NP_001056694.1| Os06g0131100 [Oryza sativa Japonica	Sb10g002050_similar to Transducin protein-like_0.0	AT4G29860.1_Symbols:_EMB2757,_TAN_Transducin/WD40_repeat-like_superfamily_protein_chr4:14603296-14605704_REVERSE_LENGTH=386_5e-142	Bradi1g50010_ubiquitin-protein_ligase_activity_(Blast2GO)_0.0	GRMZM2G396562_LOC100281713 _0.0	K9V395_myosinheavychain_kinase_EC_2_7_11_7_Calothrix_sp__PCC_6303_TrEMBL_5e-19	No_Hits	No_Hits	No_Hits	No_Hits	No_Hits
6	snp_06_1653092	1653092	T	A	-0.544742	0.544742	0.0928031	1.14394e-08	7.9416	0.0276763	6.45136e-05	6.45136e-05	exonic	LOC_Os06g04040	T	A	synonymous SNV	LOC_Os06g04040:LOC_Os06g04040.1:exon11:c.T924A:p.T308T,	1648595	1654300	+	No_Hits	'33.99'_'development.unspecified'	5e-52_sp|Q54HW5|GNB1L_DICDI Guanine nucleotide-binding protein subunit	0.0_gi|115466190|ref|NP_001056694.1| Os06g0131100 [Oryza sativa Japonica	Sb10g002050_similar to Transducin protein-like_0.0	AT4G29860.1_Symbols:_EMB2757,_TAN_Transducin/WD40_repeat-like_superfamily_protein_chr4:14603296-14605704_REVERSE_LENGTH=386_5e-142	Bradi1g50010_ubiquitin-protein_ligase_activity_(Blast2GO)_0.0	GRMZM2G396562_LOC100281713 _0.0	K9V395_myosinheavychain_kinase_EC_2_7_11_7_Calothrix_sp__PCC_6303_TrEMBL_5e-19	No_Hits	No_Hits	No_Hits	No_Hits	No_Hits
6	snp_06_1653942	1653942	C	A	-0.481121	0.481121	0.0875602	8.30368e-08	7.08073	0.200899	0.000391615	0.000391615	UTR3	LOC_Os06g04040(LOC_Os06g04040.1:c.*164C>A,LOC_Os06g04040.2:c.*532C>A)	C	A	NA	NA	NA	NA	NA	NA	NA	NA	NA	NA	NA	NA	NA	NA	NA	NA	NA	NA	NA
6	snp_06_1653943	1653943	G	T	-0.481121	0.481121	0.0875602	8.30368e-08	7.08073	0.200899	0.000391615	0.000391615	UTR3	LOC_Os06g04040(LOC_Os06g04040.1:c.*165G>T,LOC_Os06g04040.2:c.*533G>T)	G	T	NA	NA	NA	NA	NA	NA	NA	NA	NA	NA	NA	NA	NA	NA	NA	NA	NA	NA	NA
6	snp_06_1654064	1654064	C	A	-0.534718	0.534718	0.0954857	4.80969e-08	7.31788	0.116365	0.000236035	0.000236035	UTR3	LOC_Os06g04040(LOC_Os06g04040.1:c.*286C>A,LOC_Os06g04040.2:c.*654C>A)	C	A	NA	NA	NA	NA	NA	NA	NA	NA	NA	NA	NA	NA	NA	NA	NA	NA	NA	NA	NA
6	snp_06_1654365	1654365	C	T	-0.552134	0.552134	0.0950835	1.60704e-08	7.79397	0.0388806	8.6787e-05	8.6787e-05	downstream	LOC_Os06g04040	C	T	NA	NA	1648595	1654300	+	No_Hits	'33.99'_'development.unspecified'	5e-52_sp|Q54HW5|GNB1L_DICDI Guanine nucleotide-binding protein subunit	0.0_gi|115466190|ref|NP_001056694.1| Os06g0131100 [Oryza sativa Japonica	Sb10g002050_similar to Transducin protein-like_0.0	AT4G29860.1_Symbols:_EMB2757,_TAN_Transducin/WD40_repeat-like_superfamily_protein_chr4:14603296-14605704_REVERSE_LENGTH=386_5e-142	Bradi1g50010_ubiquitin-protein_ligase_activity_(Blast2GO)_0.0	GRMZM2G396562_LOC100281713 _0.0	K9V395_myosinheavychain_kinase_EC_2_7_11_7_Calothrix_sp__PCC_6303_TrEMBL_5e-19	No_Hits	No_Hits	No_Hits	No_Hits	No_Hits
6	snp_06_1654369	1654369	G	A	-0.425567	0.425567	0.0867225	1.5111e-06	5.82071	1	0.00617557	0.00617557	downstream	LOC_Os06g04040	G	A	NA	NA	1648595	1654300	+	No_Hits	'33.99'_'development.unspecified'	5e-52_sp|Q54HW5|GNB1L_DICDI Guanine nucleotide-binding protein subunit	0.0_gi|115466190|ref|NP_001056694.1| Os06g0131100 [Oryza sativa Japonica	Sb10g002050_similar to Transducin protein-like_0.0	AT4G29860.1_Symbols:_EMB2757,_TAN_Transducin/WD40_repeat-like_superfamily_protein_chr4:14603296-14605704_REVERSE_LENGTH=386_5e-142	Bradi1g50010_ubiquitin-protein_ligase_activity_(Blast2GO)_0.0	GRMZM2G396562_LOC100281713 _0.0	K9V395_myosinheavychain_kinase_EC_2_7_11_7_Calothrix_sp__PCC_6303_TrEMBL_5e-19	No_Hits	No_Hits	No_Hits	No_Hits	No_Hits
6	snp_06_1654483	1654483	G	T	-0.453136	0.453136	0.0883924	5.27365e-07	6.27789	1	0.0022784	0.0022784	downstream	LOC_Os06g04040	G	T	NA	NA	1648595	1654300	+	No_Hits	'33.99'_'development.unspecified'	5e-52_sp|Q54HW5|GNB1L_DICDI Guanine nucleotide-binding protein subunit	0.0_gi|115466190|ref|NP_001056694.1| Os06g0131100 [Oryza sativa Japonica	Sb10g002050_similar to Transducin protein-like_0.0	AT4G29860.1_Symbols:_EMB2757,_TAN_Transducin/WD40_repeat-like_superfamily_protein_chr4:14603296-14605704_REVERSE_LENGTH=386_5e-142	Bradi1g50010_ubiquitin-protein_ligase_activity_(Blast2GO)_0.0	GRMZM2G396562_LOC100281713 _0.0	K9V395_myosinheavychain_kinase_EC_2_7_11_7_Calothrix_sp__PCC_6303_TrEMBL_5e-19	No_Hits	No_Hits	No_Hits	No_Hits	No_Hits
6	snp_06_1654538	1654538	G	A	-0.466103	0.466103	0.0884678	2.61362e-07	6.58276	0.632336	0.00115813	0.00115813	downstream	LOC_Os06g04040	G	A	NA	NA	1648595	1654300	+	No_Hits	'33.99'_'development.unspecified'	5e-52_sp|Q54HW5|GNB1L_DICDI Guanine nucleotide-binding protein subunit	0.0_gi|115466190|ref|NP_001056694.1| Os06g0131100 [Oryza sativa Japonica	Sb10g002050_similar to Transducin protein-like_0.0	AT4G29860.1_Symbols:_EMB2757,_TAN_Transducin/WD40_repeat-like_superfamily_protein_chr4:14603296-14605704_REVERSE_LENGTH=386_5e-142	Bradi1g50010_ubiquitin-protein_ligase_activity_(Blast2GO)_0.0	GRMZM2G396562_LOC100281713 _0.0	K9V395_myosinheavychain_kinase_EC_2_7_11_7_Calothrix_sp__PCC_6303_TrEMBL_5e-19	No_Hits	No_Hits	No_Hits	No_Hits	No_Hits
6	snp_06_1654904	1654904	T	G	-0.596432	0.596432	0.0962014	1.84676e-09	8.73359	0.00446804	1.36221e-05	1.36221e-05	downstream	LOC_Os06g04040	T	G	NA	NA	1648595	1654300	+	No_Hits	'33.99'_'development.unspecified'	5e-52_sp|Q54HW5|GNB1L_DICDI Guanine nucleotide-binding protein subunit	0.0_gi|115466190|ref|NP_001056694.1| Os06g0131100 [Oryza sativa Japonica	Sb10g002050_similar to Transducin protein-like_0.0	AT4G29860.1_Symbols:_EMB2757,_TAN_Transducin/WD40_repeat-like_superfamily_protein_chr4:14603296-14605704_REVERSE_LENGTH=386_5e-142	Bradi1g50010_ubiquitin-protein_ligase_activity_(Blast2GO)_0.0	GRMZM2G396562_LOC100281713 _0.0	K9V395_myosinheavychain_kinase_EC_2_7_11_7_Calothrix_sp__PCC_6303_TrEMBL_5e-19	No_Hits	No_Hits	No_Hits	No_Hits	No_Hits
6	snp_06_1654954	1654954	T	C	-0.579158	0.579158	0.0959909	4.674e-09	8.33031	0.0113082	2.86285e-05	2.86285e-05	downstream	LOC_Os06g04040	T	C	NA	NA	1648595	1654300	+	No_Hits	'33.99'_'development.unspecified'	5e-52_sp|Q54HW5|GNB1L_DICDI Guanine nucleotide-binding protein subunit	0.0_gi|115466190|ref|NP_001056694.1| Os06g0131100 [Oryza sativa Japonica	Sb10g002050_similar to Transducin protein-like_0.0	AT4G29860.1_Symbols:_EMB2757,_TAN_Transducin/WD40_repeat-like_superfamily_protein_chr4:14603296-14605704_REVERSE_LENGTH=386_5e-142	Bradi1g50010_ubiquitin-protein_ligase_activity_(Blast2GO)_0.0	GRMZM2G396562_LOC100281713 _0.0	K9V395_myosinheavychain_kinase_EC_2_7_11_7_Calothrix_sp__PCC_6303_TrEMBL_5e-19	No_Hits	No_Hits	No_Hits	No_Hits	No_Hits
6	snp_06_1656046	1656046	C	T	-0.516791	0.516791	0.0951648	1.15456e-07	6.93758	0.279333	0.000535121	0.000535121	intergenic	LOC_Os06g04040(dist=1746),LOC_Os06g04060(dist=11883)	C	T	NA	NA	NA	NA	NA	NA	NA	NA	NA	NA	NA	NA	NA	NA	NA	NA	NA	NA	NA
6	snp_06_1656224	1656224	G	A	-0.495664	0.495664	0.0943103	2.78777e-07	6.55474	0.67447	0.00123079	0.00123079	intergenic	LOC_Os06g04040(dist=1924),LOC_Os06g04060(dist=11705)	G	A	NA	NA	NA	NA	NA	NA	NA	NA	NA	NA	NA	NA	NA	NA	NA	NA	NA	NA	NA
6	snp_06_1656245	1656245	G	A	-0.602675	0.602675	0.0960466	1.20779e-09	8.91801	0.00292213	9.77301e-06	9.77301e-06	intergenic	LOC_Os06g04040(dist=1945),LOC_Os06g04060(dist=11684)	G	A	NA	NA	NA	NA	NA	NA	NA	NA	NA	NA	NA	NA	NA	NA	NA	NA	NA	NA	NA
6	snp_06_1656342	1656342	G	A	-0.57912	0.57912	0.0955755	4.05148e-09	8.39239	0.00980211	2.53284e-05	2.53284e-05	intergenic	LOC_Os06g04040(dist=2042),LOC_Os06g04060(dist=11587)	G	A	NA	NA	NA	NA	NA	NA	NA	NA	NA	NA	NA	NA	NA	NA	NA	NA	NA	NA	NA
6	snp_06_1656347	1656347	A	G	-0.607367	0.607367	0.0953811	7.09777e-10	9.14888	0.00171723	6.84155e-06	6.84155e-06	intergenic	LOC_Os06g04040(dist=2047),LOC_Os06g04060(dist=11582)	A	G	NA	NA	NA	NA	NA	NA	NA	NA	NA	NA	NA	NA	NA	NA	NA	NA	NA	NA	NA
6	snp_06_1656470	1656470	T	A	-0.565331	0.565331	0.0967822	1.33512e-08	7.87448	0.0323017	7.39295e-05	7.39295e-05	intergenic	LOC_Os06g04040(dist=2170),LOC_Os06g04060(dist=11459)	T	A	NA	NA	NA	NA	NA	NA	NA	NA	NA	NA	NA	NA	NA	NA	NA	NA	NA	NA	NA
6	snp_06_1656538	1656538	T	C	-0.592271	0.592271	0.095791	2.03076e-09	8.69234	0.0049132	1.45979e-05	1.45979e-05	intergenic	LOC_Os06g04040(dist=2238),LOC_Os06g04060(dist=11391)	T	C	NA	NA	NA	NA	NA	NA	NA	NA	NA	NA	NA	NA	NA	NA	NA	NA	NA	NA	NA
6	snp_06_1656541	1656541	C	T	-0.48779	0.48779	0.0885449	7.71715e-08	7.11254	0.186708	0.000366814	0.000366814	intergenic	LOC_Os06g04040(dist=2241),LOC_Os06g04060(dist=11388)	C	T	NA	NA	NA	NA	NA	NA	NA	NA	NA	NA	NA	NA	NA	NA	NA	NA	NA	NA	NA
6	snp_06_1656674	1656674	A	G	-0.588415	0.588415	0.0958833	2.63138e-09	8.57982	0.00636635	1.72999e-05	1.72999e-05	intergenic	LOC_Os06g04040(dist=2374),LOC_Os06g04060(dist=11255)	A	G	NA	NA	NA	NA	NA	NA	NA	NA	NA	NA	NA	NA	NA	NA	NA	NA	NA	NA	NA
6	snp_06_1656871	1656871	G	A	-0.498978	0.498978	0.0887651	4.30099e-08	7.36643	0.104058	0.000213671	0.000213671	intergenic	LOC_Os06g04040(dist=2571),LOC_Os06g04060(dist=11058)	G	A	NA	NA	NA	NA	NA	NA	NA	NA	NA	NA	NA	NA	NA	NA	NA	NA	NA	NA	NA
6	snp_06_1657404	1657404	G	A	-0.458499	0.458499	0.0883036	3.8164e-07	6.41835	0.923336	0.00166367	0.00166367	intergenic	LOC_Os06g04040(dist=3104),LOC_Os06g04060(dist=10525)	G	A	NA	NA	NA	NA	NA	NA	NA	NA	NA	NA	NA	NA	NA	NA	NA	NA	NA	NA	NA
6	snp_06_1657445	1657445	T	C	-0.534718	0.534718	0.0954857	4.80969e-08	7.31788	0.116365	0.000236035	0.000236035	intergenic	LOC_Os06g04040(dist=3145),LOC_Os06g04060(dist=10484)	T	C	NA	NA	NA	NA	NA	NA	NA	NA	NA	NA	NA	NA	NA	NA	NA	NA	NA	NA	NA
6	snp_06_1657473	1657473	G	A	-0.475151	0.475151	0.0880822	1.3874e-07	6.8578	0.335666	0.000629768	0.000629768	intergenic	LOC_Os06g04040(dist=3173),LOC_Os06g04060(dist=10456)	G	A	NA	NA	NA	NA	NA	NA	NA	NA	NA	NA	NA	NA	NA	NA	NA	NA	NA	NA	NA
6	snp_06_1657659	1657659	C	T	-0.507866	0.507866	0.095692	2.1537e-07	6.66681	0.521065	0.000959604	0.000959604	intergenic	LOC_Os06g04040(dist=3359),LOC_Os06g04060(dist=10270)	C	T	NA	NA	NA	NA	NA	NA	NA	NA	NA	NA	NA	NA	NA	NA	NA	NA	NA	NA	NA
6	snp_06_1657666	1657666	C	T	-0.473242	0.473242	0.0876508	1.35416e-07	6.86833	0.327625	0.000620502	0.000620502	intergenic	LOC_Os06g04040(dist=3366),LOC_Os06g04060(dist=10263)	C	T	NA	NA	NA	NA	NA	NA	NA	NA	NA	NA	NA	NA	NA	NA	NA	NA	NA	NA	NA
6	snp_06_1657731	1657731	A	G	-0.602715	0.602715	0.0960342	1.19941e-09	8.92103	0.00290184	9.77301e-06	9.77301e-06	intergenic	LOC_Os06g04040(dist=3431),LOC_Os06g04060(dist=10198)	A	G	NA	NA	NA	NA	NA	NA	NA	NA	NA	NA	NA	NA	NA	NA	NA	NA	NA	NA	NA
6	snp_06_1657757	1657757	T	C	-0.543745	0.543745	0.0942552	1.96967e-08	7.70561	0.0476539	0.000105429	0.000105429	intergenic	LOC_Os06g04040(dist=3457),LOC_Os06g04060(dist=10172)	T	C	NA	NA	NA	NA	NA	NA	NA	NA	NA	NA	NA	NA	NA	NA	NA	NA	NA	NA	NA
6	snp_06_1657844	1657844	A	G	-0.489461	0.489461	0.0958105	5.75123e-07	6.24024	1	0.00246711	0.00246711	intergenic	LOC_Os06g04040(dist=3544),LOC_Os06g04060(dist=10085)	A	G	NA	NA	NA	NA	NA	NA	NA	NA	NA	NA	NA	NA	NA	NA	NA	NA	NA	NA	NA
6	snp_06_1664186	1664186	G	T	-0.454528	0.454528	0.0873646	3.62612e-07	6.44056	0.877301	0.00158358	0.00158358	intergenic	LOC_Os06g04040(dist=9886),LOC_Os06g04060(dist=3743)	G	T	NA	NA	NA	NA	NA	NA	NA	NA	NA	NA	NA	NA	NA	NA	NA	NA	NA	NA	NA
6	snp_06_1664376	1664376	T	C	-0.602675	0.602675	0.0960466	1.20779e-09	8.91801	0.00292213	9.77301e-06	9.77301e-06	intergenic	LOC_Os06g04040(dist=10076),LOC_Os06g04060(dist=3553)	T	C	NA	NA	NA	NA	NA	NA	NA	NA	NA	NA	NA	NA	NA	NA	NA	NA	NA	NA	NA
6	snp_06_1664412	1664412	C	T	-0.622621	0.622621	0.0963113	4.05481e-10	9.39203	0.000981016	4.39918e-06	4.39918e-06	intergenic	LOC_Os06g04040(dist=10112),LOC_Os06g04060(dist=3517)	C	T	NA	NA	NA	NA	NA	NA	NA	NA	NA	NA	NA	NA	NA	NA	NA	NA	NA	NA	NA
6	snp_06_1664631	1664631	T	G	-0.602675	0.602675	0.0960466	1.20779e-09	8.91801	0.00292213	9.77301e-06	9.77301e-06	intergenic	LOC_Os06g04040(dist=10331),LOC_Os06g04060(dist=3298)	T	G	NA	NA	NA	NA	NA	NA	NA	NA	NA	NA	NA	NA	NA	NA	NA	NA	NA	NA	NA
6	snp_06_1664941	1664941	A	T	-0.53739	0.53739	0.0941001	2.68285e-08	7.5714	0.0649086	0.000139889	0.000139889	intergenic	LOC_Os06g04040(dist=10641),LOC_Os06g04060(dist=2988)	A	T	NA	NA	NA	NA	NA	NA	NA	NA	NA	NA	NA	NA	NA	NA	NA	NA	NA	NA	NA
6	snp_06_1665225	1665225	A	C	-0.503972	0.503972	0.0947308	2.02028e-07	6.69459	0.488785	0.000903484	0.000903484	intergenic	LOC_Os06g04040(dist=10925),LOC_Os06g04060(dist=2704)	A	C	NA	NA	NA	NA	NA	NA	NA	NA	NA	NA	NA	NA	NA	NA	NA	NA	NA	NA	NA
6	snp_06_1665555	1665555	T	G	-0.577354	0.577354	0.0958551	4.94697e-09	8.30566	0.0119687	2.99217e-05	2.99217e-05	intergenic	LOC_Os06g04040(dist=11255),LOC_Os06g04060(dist=2374)	T	G	NA	NA	NA	NA	NA	NA	NA	NA	NA	NA	NA	NA	NA	NA	NA	NA	NA	NA	NA
6	snp_06_1665559	1665559	A	C	-0.411773	0.411773	0.0871403	3.52048e-06	5.4534	1	0.0137822	0.0137822	intergenic	LOC_Os06g04040(dist=11259),LOC_Os06g04060(dist=2370)	A	C	NA	NA	NA	NA	NA	NA	NA	NA	NA	NA	NA	NA	NA	NA	NA	NA	NA	NA	NA
6	snp_06_1665566	1665566	G	A	-0.577459	0.577459	0.0958653	4.93456e-09	8.30675	0.0119386	2.99214e-05	2.99214e-05	intergenic	LOC_Os06g04040(dist=11266),LOC_Os06g04060(dist=2363)	G	A	NA	NA	NA	NA	NA	NA	NA	NA	NA	NA	NA	NA	NA	NA	NA	NA	NA	NA	NA
6	snp_06_1665998	1665998	G	A	-0.5646	0.5646	0.0945316	6.53488e-09	8.18476	0.0158104	3.87444e-05	3.87444e-05	intergenic	LOC_Os06g04040(dist=11698),LOC_Os06g04060(dist=1931)	G	A	NA	NA	NA	NA	NA	NA	NA	NA	NA	NA	NA	NA	NA	NA	NA	NA	NA	NA	NA
6	snp_06_1666000	1666000	C	T	-0.468531	0.468531	0.0880147	1.98716e-07	6.70177	0.480772	0.000890318	0.000890318	intergenic	LOC_Os06g04040(dist=11700),LOC_Os06g04060(dist=1929)	C	T	NA	NA	NA	NA	NA	NA	NA	NA	NA	NA	NA	NA	NA	NA	NA	NA	NA	NA	NA
6	snp_06_1666013	1666013	C	T	-0.460458	0.460458	0.0871033	2.39217e-07	6.62121	0.57876	0.00106195	0.00106195	intergenic	LOC_Os06g04040(dist=11713),LOC_Os06g04060(dist=1916)	C	T	NA	NA	NA	NA	NA	NA	NA	NA	NA	NA	NA	NA	NA	NA	NA	NA	NA	NA	NA
6	snp_06_1666540	1666540	A	G	-0.564376	0.564376	0.0951133	8.08384e-09	8.09238	0.019558	4.71277e-05	4.71277e-05	intergenic	LOC_Os06g04040(dist=12240),LOC_Os06g04060(dist=1389)	A	G	NA	NA	NA	NA	NA	NA	NA	NA	NA	NA	NA	NA	NA	NA	NA	NA	NA	NA	NA
6	snp_06_1666551	1666551	A	T	-0.465542	0.465542	0.0867407	1.59383e-07	6.79756	0.385609	0.000720765	0.000720765	intergenic	LOC_Os06g04040(dist=12251),LOC_Os06g04060(dist=1378)	A	T	NA	NA	NA	NA	NA	NA	NA	NA	NA	NA	NA	NA	NA	NA	NA	NA	NA	NA	NA
6	snp_06_1666567	1666567	T	C	-0.460458	0.460458	0.0865958	2.04804e-07	6.68866	0.495501	0.000914208	0.000914208	intergenic	LOC_Os06g04040(dist=12267),LOC_Os06g04060(dist=1362)	T	C	NA	NA	NA	NA	NA	NA	NA	NA	NA	NA	NA	NA	NA	NA	NA	NA	NA	NA	NA
6	snp_06_1666570	1666570	G	A	-0.428257	0.428257	0.0857555	1.0007e-06	5.9997	1	0.0041671	0.0041671	intergenic	LOC_Os06g04040(dist=12270),LOC_Os06g04060(dist=1359)	G	A	NA	NA	NA	NA	NA	NA	NA	NA	NA	NA	NA	NA	NA	NA	NA	NA	NA	NA	NA
6	snp_06_1666603	1666603	C	T	-0.462087	0.462087	0.0867236	1.93833e-07	6.71257	0.468958	0.000870052	0.000870052	intergenic	LOC_Os06g04040(dist=12303),LOC_Os06g04060(dist=1326)	C	T	NA	NA	NA	NA	NA	NA	NA	NA	NA	NA	NA	NA	NA	NA	NA	NA	NA	NA	NA
6	snp_06_1666678	1666678	C	T	-0.592003	0.592003	0.0910631	3.28135e-10	9.48395	0.000793887	3.6754e-06	3.6754e-06	intergenic	LOC_Os06g04040(dist=12378),LOC_Os06g04060(dist=1251)	C	T	NA	NA	NA	NA	NA	NA	NA	NA	NA	NA	NA	NA	NA	NA	NA	NA	NA	NA	NA
6	snp_06_1666751	1666751	G	C	-0.592054	0.592054	0.0957538	2.02922e-09	8.69267	0.00490949	1.45979e-05	1.45979e-05	intergenic	LOC_Os06g04040(dist=12451),LOC_Os06g04060(dist=1178)	G	C	NA	NA	NA	NA	NA	NA	NA	NA	NA	NA	NA	NA	NA	NA	NA	NA	NA	NA	NA
6	snp_06_1666920	1666920	C	A	-0.610165	0.610165	0.0952386	5.67254e-10	9.24622	0.00137241	5.67465e-06	5.67465e-06	intergenic	LOC_Os06g04040(dist=12620),LOC_Os06g04060(dist=1009)	C	A	NA	NA	NA	NA	NA	NA	NA	NA	NA	NA	NA	NA	NA	NA	NA	NA	NA	NA	NA
6	snp_06_1668417	1668417	T	A	-0.602675	0.602675	0.0960466	1.20779e-09	8.91801	0.00292213	9.77301e-06	9.77301e-06	intronic	LOC_Os06g04060	T	A	NA	NA	1667929	1670634	+	No_Hits	'35.2'_'not assigned.unknown'	No_Hits	2e-87_gi|55295820|dbj|BAD67671.1| hypothetical protein [Oryza sativa	No_Hits	No_Hits	No_Hits	No_Hits	No_Hits	No_Hits	No_Hits	No_Hits	No_Hits	No_Hits
6	snp_06_1668603	1668603	G	T	-0.530662	0.530662	0.0893278	7.78536e-09	8.10872	0.0188358	4.54972e-05	4.54972e-05	intronic	LOC_Os06g04060	G	T	NA	NA	1667929	1670634	+	No_Hits	'35.2'_'not assigned.unknown'	No_Hits	2e-87_gi|55295820|dbj|BAD67671.1| hypothetical protein [Oryza sativa	No_Hits	No_Hits	No_Hits	No_Hits	No_Hits	No_Hits	No_Hits	No_Hits	No_Hits	No_Hits
6	snp_06_1669087	1669087	T	C	-0.602861	0.602861	0.0960971	1.21718e-09	8.91464	0.00294485	9.81615e-06	9.81615e-06	intronic	LOC_Os06g04060	T	C	NA	NA	1667929	1670634	+	No_Hits	'35.2'_'not assigned.unknown'	No_Hits	2e-87_gi|55295820|dbj|BAD67671.1| hypothetical protein [Oryza sativa	No_Hits	No_Hits	No_Hits	No_Hits	No_Hits	No_Hits	No_Hits	No_Hits	No_Hits	No_Hits
6	snp_06_1669137	1669137	T	G	-0.501817	0.501817	0.088687	3.54186e-08	7.45077	0.0856914	0.000181526	0.000181526	intronic	LOC_Os06g04060	T	G	NA	NA	1667929	1670634	+	No_Hits	'35.2'_'not assigned.unknown'	No_Hits	2e-87_gi|55295820|dbj|BAD67671.1| hypothetical protein [Oryza sativa	No_Hits	No_Hits	No_Hits	No_Hits	No_Hits	No_Hits	No_Hits	No_Hits	No_Hits	No_Hits
6	snp_06_1669314	1669314	T	C	-0.602574	0.602574	0.0962175	1.29442e-09	8.88792	0.00313172	1.02344e-05	1.02344e-05	intronic	LOC_Os06g04060	T	C	NA	NA	1667929	1670634	+	No_Hits	'35.2'_'not assigned.unknown'	No_Hits	2e-87_gi|55295820|dbj|BAD67671.1| hypothetical protein [Oryza sativa	No_Hits	No_Hits	No_Hits	No_Hits	No_Hits	No_Hits	No_Hits	No_Hits	No_Hits	No_Hits
6	snp_06_1669353	1669353	A	C	-0.552858	0.552858	0.0883649	1.33999e-09	8.8729	0.00324196	1.04579e-05	1.04579e-05	exonic	LOC_Os06g04060	A	C	nonsynonymous SNV	LOC_Os06g04060:LOC_Os06g04060.1:exon2:c.A227C:p.E76A:AAMatrix=107,	1667929	1670634	+	No_Hits	'35.2'_'not assigned.unknown'	No_Hits	2e-87_gi|55295820|dbj|BAD67671.1| hypothetical protein [Oryza sativa	No_Hits	No_Hits	No_Hits	No_Hits	No_Hits	No_Hits	No_Hits	No_Hits	No_Hits	No_Hits
6	snp_06_1669545	1669545	A	G	-0.547167	0.547167	0.0883373	1.90762e-09	8.71951	0.00461529	1.39857e-05	1.39857e-05	intronic	LOC_Os06g04060	A	G	NA	NA	1667929	1670634	+	No_Hits	'35.2'_'not assigned.unknown'	No_Hits	2e-87_gi|55295820|dbj|BAD67671.1| hypothetical protein [Oryza sativa	No_Hits	No_Hits	No_Hits	No_Hits	No_Hits	No_Hits	No_Hits	No_Hits	No_Hits	No_Hits
6	snp_06_1669653	1669653	A	T	-0.526326	0.526326	0.0873948	4.96866e-09	8.30376	0.0120211	2.99779e-05	2.99779e-05	intronic	LOC_Os06g04060	A	T	NA	NA	1667929	1670634	+	No_Hits	'35.2'_'not assigned.unknown'	No_Hits	2e-87_gi|55295820|dbj|BAD67671.1| hypothetical protein [Oryza sativa	No_Hits	No_Hits	No_Hits	No_Hits	No_Hits	No_Hits	No_Hits	No_Hits	No_Hits	No_Hits
6	snp_06_1669858	1669858	G	T	-0.498999	0.498999	0.0886026	4.06954e-08	7.39045	0.0984582	0.000205549	0.000205549	intronic	LOC_Os06g04060	G	T	NA	NA	1667929	1670634	+	No_Hits	'35.2'_'not assigned.unknown'	No_Hits	2e-87_gi|55295820|dbj|BAD67671.1| hypothetical protein [Oryza sativa	No_Hits	No_Hits	No_Hits	No_Hits	No_Hits	No_Hits	No_Hits	No_Hits	No_Hits	No_Hits
6	snp_06_1670262	1670262	T	C	-0.552857	0.552857	0.0883425	1.32803e-09	8.87679	0.00321303	1.03982e-05	1.03982e-05	intronic	LOC_Os06g04060	T	C	NA	NA	1667929	1670634	+	No_Hits	'35.2'_'not assigned.unknown'	No_Hits	2e-87_gi|55295820|dbj|BAD67671.1| hypothetical protein [Oryza sativa	No_Hits	No_Hits	No_Hits	No_Hits	No_Hits	No_Hits	No_Hits	No_Hits	No_Hits	No_Hits
6	snp_06_1670560	1670560	C	T	-0.554129	0.554129	0.0883788	1.2418e-09	8.90595	0.00300439	9.92181e-06	9.92181e-06	exonic	LOC_Os06g04060	C	T	nonsynonymous SNV	LOC_Os06g04060:LOC_Os06g04060.1:exon3:c.C421T:p.P141S:AAMatrix=74,	1667929	1670634	+	No_Hits	'35.2'_'not assigned.unknown'	No_Hits	2e-87_gi|55295820|dbj|BAD67671.1| hypothetical protein [Oryza sativa	No_Hits	No_Hits	No_Hits	No_Hits	No_Hits	No_Hits	No_Hits	No_Hits	No_Hits	No_Hits
6	snp_06_1671234	1671234	T	C	-0.532585	0.532585	0.087644	3.67878e-09	8.4343	0.00890042	2.34222e-05	2.34222e-05	downstream	LOC_Os06g04060	T	C	NA	NA	1667929	1670634	+	No_Hits	'35.2'_'not assigned.unknown'	No_Hits	2e-87_gi|55295820|dbj|BAD67671.1| hypothetical protein [Oryza sativa	No_Hits	No_Hits	No_Hits	No_Hits	No_Hits	No_Hits	No_Hits	No_Hits	No_Hits	No_Hits
6	snp_06_1671382	1671382	A	G	-0.515586	0.515586	0.0882643	1.33432e-08	7.87474	0.0322824	7.39295e-05	7.39295e-05	downstream	LOC_Os06g04060	A	G	NA	NA	1667929	1670634	+	No_Hits	'35.2'_'not assigned.unknown'	No_Hits	2e-87_gi|55295820|dbj|BAD67671.1| hypothetical protein [Oryza sativa	No_Hits	No_Hits	No_Hits	No_Hits	No_Hits	No_Hits	No_Hits	No_Hits	No_Hits	No_Hits
6	snp_06_1671677	1671677	A	G	-0.506241	0.506241	0.0885111	2.56196e-08	7.59143	0.0619839	0.000134748	0.000134748	intergenic	LOC_Os06g04060(dist=1043),LOC_Os06g04070(dist=2368)	A	G	NA	NA	NA	NA	NA	NA	NA	NA	NA	NA	NA	NA	NA	NA	NA	NA	NA	NA	NA
6	snp_06_1671803	1671803	G	A	-0.474329	0.474329	0.0878632	1.35886e-07	6.86682	0.328762	0.000621478	0.000621478	intergenic	LOC_Os06g04060(dist=1169),LOC_Os06g04070(dist=2242)	G	A	NA	NA	NA	NA	NA	NA	NA	NA	NA	NA	NA	NA	NA	NA	NA	NA	NA	NA	NA
6	snp_06_1671840	1671840	T	C	-0.602675	0.602675	0.0960466	1.20779e-09	8.91801	0.00292213	9.77301e-06	9.77301e-06	intergenic	LOC_Os06g04060(dist=1206),LOC_Os06g04070(dist=2205)	T	C	NA	NA	NA	NA	NA	NA	NA	NA	NA	NA	NA	NA	NA	NA	NA	NA	NA	NA	NA
6	snp_06_1671864	1671864	C	T	-0.48779	0.48779	0.0885449	7.71715e-08	7.11254	0.186708	0.000366814	0.000366814	intergenic	LOC_Os06g04060(dist=1230),LOC_Os06g04070(dist=2181)	C	T	NA	NA	NA	NA	NA	NA	NA	NA	NA	NA	NA	NA	NA	NA	NA	NA	NA	NA	NA
6	snp_06_1671898	1671898	A	G	-0.513132	0.513132	0.0882006	1.51516e-08	7.81954	0.0366578	8.25625e-05	8.25625e-05	intergenic	LOC_Os06g04060(dist=1264),LOC_Os06g04070(dist=2147)	A	G	NA	NA	NA	NA	NA	NA	NA	NA	NA	NA	NA	NA	NA	NA	NA	NA	NA	NA	NA
6	snp_06_1671938	1671938	A	G	-0.48779	0.48779	0.0885449	7.71715e-08	7.11254	0.186708	0.000366814	0.000366814	intergenic	LOC_Os06g04060(dist=1304),LOC_Os06g04070(dist=2107)	A	G	NA	NA	NA	NA	NA	NA	NA	NA	NA	NA	NA	NA	NA	NA	NA	NA	NA	NA	NA
6	snp_06_1672070	1672070	A	G	-0.591362	0.591362	0.0945355	1.34819e-09	8.87025	0.00326181	1.04881e-05	1.04881e-05	intergenic	LOC_Os06g04060(dist=1436),LOC_Os06g04070(dist=1975)	A	G	NA	NA	NA	NA	NA	NA	NA	NA	NA	NA	NA	NA	NA	NA	NA	NA	NA	NA	NA
6	snp_06_1672380	1672380	A	G	-0.60387	0.60387	0.0961005	1.148e-09	8.94006	0.00277747	9.77301e-06	9.77301e-06	intergenic	LOC_Os06g04060(dist=1746),LOC_Os06g04070(dist=1665)	A	G	NA	NA	NA	NA	NA	NA	NA	NA	NA	NA	NA	NA	NA	NA	NA	NA	NA	NA	NA
6	snp_06_1672407	1672407	A	G	-0.588477	0.588477	0.0960398	2.77267e-09	8.5571	0.00670818	1.80895e-05	1.80895e-05	intergenic	LOC_Os06g04060(dist=1773),LOC_Os06g04070(dist=1638)	A	G	NA	NA	NA	NA	NA	NA	NA	NA	NA	NA	NA	NA	NA	NA	NA	NA	NA	NA	NA
6	snp_06_1672704	1672704	A	C	-0.598132	0.598132	0.0945964	9.17631e-10	9.03733	0.00222011	8.44148e-06	8.44148e-06	intergenic	LOC_Os06g04060(dist=2070),LOC_Os06g04070(dist=1341)	A	C	NA	NA	NA	NA	NA	NA	NA	NA	NA	NA	NA	NA	NA	NA	NA	NA	NA	NA	NA
6	snp_06_1673229	1673229	T	A	-0.605229	0.605229	0.0936633	4.12397e-10	9.38468	0.000997751	4.45424e-06	4.45424e-06	downstream	LOC_Os06g04070	T	A	NA	NA	1674045	1677406	-	No_Hits	'22.1.3'_'polyamine metabolism.synthesis.arginine decarboxylase'	0.0_sp|Q9SNN0|SPE1_ORYSJ Arginine decarboxylase 1 OS=Oryza sativa	0.0_gi|115466192|ref|NP_001056695.1| Os06g0131300 [Oryza sativa Japonica	Sb10g002070_similar to Arginine decarboxylase_0.0	AT4G34710.2_Symbols:_ADC2,_SPE2,_ATADC2_arginine_decarboxylase_2_chr4:16560315-16562450_REVERSE_LENGTH=711_0.0	Bradi1g50067_No_Description_present_0.0	GRMZM2G396553_No Description present_0.0	A2Y8W3_Arginine_decarboxylase_EC_4_1_1_19_Oryza_sativa_subsp__indica_TrEMBL_0.0	No_Hits	No_Hits	No_Hits	No_Hits	No_Hits
6	snp_06_1674540	1674540	G	A	-0.440611	0.440611	0.0842671	3.18699e-07	6.49662	0.771057	0.00139938	0.00139938	UTR3	LOC_Os06g04070(LOC_Os06g04070.1:c.*125T>C)	A	G	NA	NA	NA	NA	NA	NA	NA	NA	NA	NA	NA	NA	NA	NA	NA	NA	NA	NA	NA
6	snp_06_1674545	1674545	C	A	-0.399766	0.399766	0.0844075	3.35138e-06	5.47478	1	0.0131628	0.0131628	UTR3	LOC_Os06g04070(LOC_Os06g04070.1:c.*120T>G)	A	C	NA	NA	NA	NA	NA	NA	NA	NA	NA	NA	NA	NA	NA	NA	NA	NA	NA	NA	NA
6	snp_06_1678213	1678213	A	G	-0.544474	0.544474	0.0866913	1.16865e-09	8.93232	0.00282741	9.77301e-06	9.77301e-06	upstream	LOC_Os06g04070	A	G	NA	NA	1674045	1677406	-	No_Hits	'22.1.3'_'polyamine metabolism.synthesis.arginine decarboxylase'	0.0_sp|Q9SNN0|SPE1_ORYSJ Arginine decarboxylase 1 OS=Oryza sativa	0.0_gi|115466192|ref|NP_001056695.1| Os06g0131300 [Oryza sativa Japonica	Sb10g002070_similar to Arginine decarboxylase_0.0	AT4G34710.2_Symbols:_ADC2,_SPE2,_ATADC2_arginine_decarboxylase_2_chr4:16560315-16562450_REVERSE_LENGTH=711_0.0	Bradi1g50067_No_Description_present_0.0	GRMZM2G396553_No Description present_0.0	A2Y8W3_Arginine_decarboxylase_EC_4_1_1_19_Oryza_sativa_subsp__indica_TrEMBL_0.0	No_Hits	No_Hits	No_Hits	No_Hits	No_Hits
6	snp_06_1678391	1678391	A	T	-0.549671	0.549671	0.0864515	7.50249e-10	9.12479	0.00181515	7.17449e-06	7.17449e-06	upstream	LOC_Os06g04070	A	T	NA	NA	1674045	1677406	-	No_Hits	'22.1.3'_'polyamine metabolism.synthesis.arginine decarboxylase'	0.0_sp|Q9SNN0|SPE1_ORYSJ Arginine decarboxylase 1 OS=Oryza sativa	0.0_gi|115466192|ref|NP_001056695.1| Os06g0131300 [Oryza sativa Japonica	Sb10g002070_similar to Arginine decarboxylase_0.0	AT4G34710.2_Symbols:_ADC2,_SPE2,_ATADC2_arginine_decarboxylase_2_chr4:16560315-16562450_REVERSE_LENGTH=711_0.0	Bradi1g50067_No_Description_present_0.0	GRMZM2G396553_No Description present_0.0	A2Y8W3_Arginine_decarboxylase_EC_4_1_1_19_Oryza_sativa_subsp__indica_TrEMBL_0.0	No_Hits	No_Hits	No_Hits	No_Hits	No_Hits
6	snp_06_1678478	1678478	C	T	-0.543827	0.543827	0.0868662	1.3101e-09	8.88269	0.00316965	1.02911e-05	1.02911e-05	intergenic	LOC_Os06g04070(dist=1072),LOC_Os06g04080(dist=13407)	C	T	NA	NA	NA	NA	NA	NA	NA	NA	NA	NA	NA	NA	NA	NA	NA	NA	NA	NA	NA
6	snp_06_1678577	1678577	G	A	-0.54104	0.54104	0.0871165	1.73846e-09	8.75984	0.00420602	1.29815e-05	1.29815e-05	intergenic	LOC_Os06g04070(dist=1171),LOC_Os06g04080(dist=13308)	G	A	NA	NA	NA	NA	NA	NA	NA	NA	NA	NA	NA	NA	NA	NA	NA	NA	NA	NA	NA
6	snp_06_1679430	1679430	A	G	-0.519617	0.519617	0.0876516	8.33076e-09	8.07932	0.0201554	4.82186e-05	4.82186e-05	intergenic	LOC_Os06g04070(dist=2024),LOC_Os06g04080(dist=12455)	A	G	NA	NA	NA	NA	NA	NA	NA	NA	NA	NA	NA	NA	NA	NA	NA	NA	NA	NA	NA
6	snp_06_1679642	1679642	C	T	-0.334559	0.334559	0.0742807	9.53e-06	5.02091	1	0.0342089	0.0342089	intergenic	LOC_Os06g04070(dist=2236),LOC_Os06g04080(dist=12243)	T	C	NA	NA	NA	NA	NA	NA	NA	NA	NA	NA	NA	NA	NA	NA	NA	NA	NA	NA	NA
6	snp_06_1679648	1679648	A	G	-0.509881	0.509881	0.0833881	2.97946e-09	8.52586	0.00720848	1.91715e-05	1.91715e-05	intergenic	LOC_Os06g04070(dist=2242),LOC_Os06g04080(dist=12237)	A	G	NA	NA	NA	NA	NA	NA	NA	NA	NA	NA	NA	NA	NA	NA	NA	NA	NA	NA	NA
6	snp_06_1679798	1679798	T	C	-0.541506	0.541506	0.087134	1.69865e-09	8.7699	0.0041097	1.27235e-05	1.27235e-05	intergenic	LOC_Os06g04070(dist=2392),LOC_Os06g04080(dist=12087)	T	C	NA	NA	NA	NA	NA	NA	NA	NA	NA	NA	NA	NA	NA	NA	NA	NA	NA	NA	NA
6	snp_06_1679898	1679898	T	C	-0.529333	0.529333	0.0860447	2.41854e-09	8.61645	0.00585139	1.66706e-05	1.66706e-05	intergenic	LOC_Os06g04070(dist=2492),LOC_Os06g04080(dist=11987)	T	C	NA	NA	NA	NA	NA	NA	NA	NA	NA	NA	NA	NA	NA	NA	NA	NA	NA	NA	NA
6	snp_06_1679904	1679904	T	C	-0.349626	0.349626	0.0755839	5.53898e-06	5.25657	1	0.0208252	0.0208252	intergenic	LOC_Os06g04070(dist=2498),LOC_Os06g04080(dist=11981)	C	T	NA	NA	NA	NA	NA	NA	NA	NA	NA	NA	NA	NA	NA	NA	NA	NA	NA	NA	NA
6	snp_06_1679907	1679907	A	C	-0.529333	0.529333	0.0860447	2.41854e-09	8.61645	0.00585139	1.66706e-05	1.66706e-05	intergenic	LOC_Os06g04070(dist=2501),LOC_Os06g04080(dist=11978)	A	C	NA	NA	NA	NA	NA	NA	NA	NA	NA	NA	NA	NA	NA	NA	NA	NA	NA	NA	NA
6	snp_06_1679921	1679921	A	G	-0.530741	0.530741	0.0857153	1.93103e-09	8.71421	0.00467191	1.41145e-05	1.41145e-05	intergenic	LOC_Os06g04070(dist=2515),LOC_Os06g04080(dist=11964)	A	G	NA	NA	NA	NA	NA	NA	NA	NA	NA	NA	NA	NA	NA	NA	NA	NA	NA	NA	NA
6	snp_06_1679943	1679943	G	T	-0.522211	0.522211	0.0852939	2.8503e-09	8.54511	0.006896	1.84385e-05	1.84385e-05	intergenic	LOC_Os06g04070(dist=2537),LOC_Os06g04080(dist=11942)	G	T	NA	NA	NA	NA	NA	NA	NA	NA	NA	NA	NA	NA	NA	NA	NA	NA	NA	NA	NA
6	snp_06_1680418	1680418	G	A	-0.364188	0.364188	0.0772663	3.71907e-06	5.42957	1	0.0145127	0.0145127	intergenic	LOC_Os06g04070(dist=3012),LOC_Os06g04080(dist=11467)	A	G	NA	NA	NA	NA	NA	NA	NA	NA	NA	NA	NA	NA	NA	NA	NA	NA	NA	NA	NA
6	snp_06_1680939	1680939	A	G	-0.492759	0.492759	0.0897913	8.60499e-08	7.06525	0.208188	0.000405036	0.000405036	intergenic	LOC_Os06g04070(dist=3533),LOC_Os06g04080(dist=10946)	A	G	NA	NA	NA	NA	NA	NA	NA	NA	NA	NA	NA	NA	NA	NA	NA	NA	NA	NA	NA
6	snp_06_1680943	1680943	G	A	-0.542203	0.542203	0.0895972	4.22882e-09	8.37378	0.0102312	2.62338e-05	2.62338e-05	intergenic	LOC_Os06g04070(dist=3537),LOC_Os06g04080(dist=10942)	G	A	NA	NA	NA	NA	NA	NA	NA	NA	NA	NA	NA	NA	NA	NA	NA	NA	NA	NA	NA
6	snp_06_1681005	1681005	A	G	-0.515811	0.515811	0.0860396	5.77708e-09	8.23829	0.013977	3.44262e-05	3.44262e-05	intergenic	LOC_Os06g04070(dist=3599),LOC_Os06g04080(dist=10880)	A	G	NA	NA	NA	NA	NA	NA	NA	NA	NA	NA	NA	NA	NA	NA	NA	NA	NA	NA	NA
6	snp_06_1681041	1681041	T	C	-0.502721	0.502721	0.0856058	1.1276e-08	7.94784	0.0272812	6.37411e-05	6.37411e-05	intergenic	LOC_Os06g04070(dist=3635),LOC_Os06g04080(dist=10844)	T	C	NA	NA	NA	NA	NA	NA	NA	NA	NA	NA	NA	NA	NA	NA	NA	NA	NA	NA	NA
6	snp_06_1688190	1688190	T	C	-0.560626	0.560626	0.0875173	5.69942e-10	9.24417	0.00137891	5.67465e-06	5.67465e-06	intergenic	LOC_Os06g04070(dist=10784),LOC_Os06g04080(dist=3695)	T	C	NA	NA	NA	NA	NA	NA	NA	NA	NA	NA	NA	NA	NA	NA	NA	NA	NA	NA	NA
6	snp_06_1688265	1688265	T	C	-0.545194	0.545194	0.086847	1.18853e-09	8.92499	0.00287552	9.77301e-06	9.77301e-06	intergenic	LOC_Os06g04070(dist=10859),LOC_Os06g04080(dist=3620)	T	C	NA	NA	NA	NA	NA	NA	NA	NA	NA	NA	NA	NA	NA	NA	NA	NA	NA	NA	NA
6	snp_06_1688271	1688271	T	C	-0.549243	0.549243	0.0863746	7.47166e-10	9.12658	0.00180769	7.17336e-06	7.17336e-06	intergenic	LOC_Os06g04070(dist=10865),LOC_Os06g04080(dist=3614)	T	C	NA	NA	NA	NA	NA	NA	NA	NA	NA	NA	NA	NA	NA	NA	NA	NA	NA	NA	NA
6	snp_06_1688287	1688287	C	T	-0.541812	0.541812	0.0867797	1.44246e-09	8.8409	0.00348988	1.11254e-05	1.11254e-05	intergenic	LOC_Os06g04070(dist=10881),LOC_Os06g04080(dist=3598)	C	T	NA	NA	NA	NA	NA	NA	NA	NA	NA	NA	NA	NA	NA	NA	NA	NA	NA	NA	NA
6	snp_06_1688289	1688289	T	C	-0.345404	0.345404	0.0755181	6.99056e-06	5.15549	1	0.0258607	0.0258607	intergenic	LOC_Os06g04070(dist=10883),LOC_Os06g04080(dist=3596)	C	T	NA	NA	NA	NA	NA	NA	NA	NA	NA	NA	NA	NA	NA	NA	NA	NA	NA	NA	NA
6	snp_06_1688826	1688826	C	T	-0.530608	0.530608	0.0876376	4.15905e-09	8.38101	0.0100624	2.58673e-05	2.58673e-05	intergenic	LOC_Os06g04070(dist=11420),LOC_Os06g04080(dist=3059)	C	T	NA	NA	NA	NA	NA	NA	NA	NA	NA	NA	NA	NA	NA	NA	NA	NA	NA	NA	NA
6	snp_06_1688913	1688913	G	A	-0.523033	0.523033	0.0884209	8.94021e-09	8.04865	0.0216299	5.14997e-05	5.14997e-05	intergenic	LOC_Os06g04070(dist=11507),LOC_Os06g04080(dist=2972)	G	A	NA	NA	NA	NA	NA	NA	NA	NA	NA	NA	NA	NA	NA	NA	NA	NA	NA	NA	NA
6	snp_06_1689247	1689247	A	C	-0.536763	0.536763	0.08688	2.08569e-09	8.68075	0.00504609	1.48415e-05	1.48415e-05	intergenic	LOC_Os06g04070(dist=11841),LOC_Os06g04080(dist=2638)	A	C	NA	NA	NA	NA	NA	NA	NA	NA	NA	NA	NA	NA	NA	NA	NA	NA	NA	NA	NA
6	snp_06_1689309	1689309	G	C	-0.545399	0.545399	0.0880021	1.87035e-09	8.72808	0.0045251	1.37541e-05	1.37541e-05	intergenic	LOC_Os06g04070(dist=11903),LOC_Os06g04080(dist=2576)	G	C	NA	NA	NA	NA	NA	NA	NA	NA	NA	NA	NA	NA	NA	NA	NA	NA	NA	NA	NA
6	snp_06_1689324	1689324	T	C	-0.57193	0.57193	0.0861345	1.45003e-10	9.83862	0.000350819	1.90663e-06	1.90663e-06	intergenic	LOC_Os06g04070(dist=11918),LOC_Os06g04080(dist=2561)	T	C	NA	NA	NA	NA	NA	NA	NA	NA	NA	NA	NA	NA	NA	NA	NA	NA	NA	NA	NA
6	snp_06_1689366	1689366	A	G	-0.563054	0.563054	0.0856235	2.116e-10	9.67448	0.000511943	2.61691e-06	2.61691e-06	intergenic	LOC_Os06g04070(dist=11960),LOC_Os06g04080(dist=2519)	A	G	NA	NA	NA	NA	NA	NA	NA	NA	NA	NA	NA	NA	NA	NA	NA	NA	NA	NA	NA
6	snp_06_1689373	1689373	T	C	-0.568219	0.568219	0.0857781	1.59097e-10	9.79834	0.000384919	2.06946e-06	2.06946e-06	intergenic	LOC_Os06g04070(dist=11967),LOC_Os06g04080(dist=2512)	T	C	NA	NA	NA	NA	NA	NA	NA	NA	NA	NA	NA	NA	NA	NA	NA	NA	NA	NA	NA
6	snp_06_1689456	1689456	G	A	-0.4464	0.4464	0.0850199	2.85993e-07	6.54365	0.691928	0.00126034	0.00126034	intergenic	LOC_Os06g04070(dist=12050),LOC_Os06g04080(dist=2429)	G	A	NA	NA	NA	NA	NA	NA	NA	NA	NA	NA	NA	NA	NA	NA	NA	NA	NA	NA	NA
6	snp_06_1689484	1689484	A	G	-0.486475	0.486475	0.0863429	4.01964e-08	7.39581	0.0972509	0.000203454	0.000203454	intergenic	LOC_Os06g04070(dist=12078),LOC_Os06g04080(dist=2401)	A	G	NA	NA	NA	NA	NA	NA	NA	NA	NA	NA	NA	NA	NA	NA	NA	NA	NA	NA	NA
6	snp_06_1689552	1689552	T	A	-0.528697	0.528697	0.0871075	3.82909e-09	8.4169	0.00926406	2.41252e-05	2.41252e-05	intergenic	LOC_Os06g04070(dist=12146),LOC_Os06g04080(dist=2333)	T	A	NA	NA	NA	NA	NA	NA	NA	NA	NA	NA	NA	NA	NA	NA	NA	NA	NA	NA	NA
6	snp_06_1689632	1689632	T	C	-0.484087	0.484087	0.0873085	6.41846e-08	7.19257	0.155288	0.000311198	0.000311198	intergenic	LOC_Os06g04070(dist=12226),LOC_Os06g04080(dist=2253)	T	C	NA	NA	NA	NA	NA	NA	NA	NA	NA	NA	NA	NA	NA	NA	NA	NA	NA	NA	NA
6	snp_06_1689652	1689652	A	C	-0.537603	0.537603	0.0872163	2.25877e-09	8.64613	0.00546484	1.5783e-05	1.5783e-05	intergenic	LOC_Os06g04070(dist=12246),LOC_Os06g04080(dist=2233)	A	C	NA	NA	NA	NA	NA	NA	NA	NA	NA	NA	NA	NA	NA	NA	NA	NA	NA	NA	NA
6	snp_06_1689704	1689704	C	T	-0.489623	0.489623	0.0858694	2.81212e-08	7.55097	0.0680361	0.000146	0.000146	intergenic	LOC_Os06g04070(dist=12298),LOC_Os06g04080(dist=2181)	C	T	NA	NA	NA	NA	NA	NA	NA	NA	NA	NA	NA	NA	NA	NA	NA	NA	NA	NA	NA
6	snp_06_1689974	1689974	A	G	-0.470651	0.470651	0.0872054	1.36898e-07	6.8636	0.33121	0.000624925	0.000624925	intergenic	LOC_Os06g04070(dist=12568),LOC_Os06g04080(dist=1911)	A	G	NA	NA	NA	NA	NA	NA	NA	NA	NA	NA	NA	NA	NA	NA	NA	NA	NA	NA	NA
6	snp_06_1690221	1690221	C	T	-0.536296	0.536296	0.0866984	1.99895e-09	8.6992	0.00483623	1.44797e-05	1.44797e-05	intergenic	LOC_Os06g04070(dist=12815),LOC_Os06g04080(dist=1664)	C	T	NA	NA	NA	NA	NA	NA	NA	NA	NA	NA	NA	NA	NA	NA	NA	NA	NA	NA	NA
6	snp_06_1690427	1690427	G	T	-0.484494	0.484494	0.0887773	1.00602e-07	6.9974	0.243394	0.000470782	0.000470782	intergenic	LOC_Os06g04070(dist=13021),LOC_Os06g04080(dist=1458)	G	T	NA	NA	NA	NA	NA	NA	NA	NA	NA	NA	NA	NA	NA	NA	NA	NA	NA	NA	NA
6	snp_06_1690605	1690605	C	A	-0.473517	0.473517	0.087463	1.25633e-07	6.9009	0.303954	0.000578961	0.000578961	intergenic	LOC_Os06g04070(dist=13199),LOC_Os06g04080(dist=1280)	C	A	NA	NA	NA	NA	NA	NA	NA	NA	NA	NA	NA	NA	NA	NA	NA	NA	NA	NA	NA
6	snp_06_1690843	1690843	A	T	-0.539251	0.539251	0.085114	8.53616e-10	9.06874	0.00206523	7.98382e-06	7.98382e-06	intergenic	LOC_Os06g04070(dist=13437),LOC_Os06g04080(dist=1042)	A	T	NA	NA	NA	NA	NA	NA	NA	NA	NA	NA	NA	NA	NA	NA	NA	NA	NA	NA	NA
6	snp_06_1691449	1691449	T	C	-0.49832	0.49832	0.0850262	1.20155e-08	7.92026	0.0290702	6.71367e-05	6.71367e-05	upstream	LOC_Os06g04080	T	C	NA	NA	1691885	1694140	+	No_Hits	'26.4.1'_'misc.beta 1,3 glucan hydrolases.glucan endo-1,3-beta-glucosidase'	9e-132_sp|Q8L868|E1311_ARATH Glucan endo-1,3-beta-glucosidase 11 OS=Arabidopsis	0.0_gi|115466194|ref|NP_001056696.1| Os06g0131500 [Oryza sativa Japonica	Sb10g002130_similar to Putative beta-1,3-glucanase_0.0	AT1G32860.1_Symbols:_Glycosyl_hydrolase_superfamily_protein_chr1:11907308-11908803_REVERSE_LENGTH=426_7e-133	Bradi1g50080_Glycosyl_hydrolase_(GH),_subfamily_GH17;AliasBdGH17_10_0.0	GRMZM2G478892_No Description present_2e-176	B9RYW1_glucan_endo1,3betaDglucosidase_EC_3_2_1_39_Ricinus_communis_TrEMBL_3e-139	No_Hits	No_Hits	No_Hits	No_Hits	No_Hits
6	snp_06_1691751	1691751	G	C	-0.525919	0.525919	0.0859585	2.91779e-09	8.53495	0.00705928	1.88248e-05	1.88248e-05	upstream	LOC_Os06g04080	G	C	NA	NA	1691885	1694140	+	No_Hits	'26.4.1'_'misc.beta 1,3 glucan hydrolases.glucan endo-1,3-beta-glucosidase'	9e-132_sp|Q8L868|E1311_ARATH Glucan endo-1,3-beta-glucosidase 11 OS=Arabidopsis	0.0_gi|115466194|ref|NP_001056696.1| Os06g0131500 [Oryza sativa Japonica	Sb10g002130_similar to Putative beta-1,3-glucanase_0.0	AT1G32860.1_Symbols:_Glycosyl_hydrolase_superfamily_protein_chr1:11907308-11908803_REVERSE_LENGTH=426_7e-133	Bradi1g50080_Glycosyl_hydrolase_(GH),_subfamily_GH17;AliasBdGH17_10_0.0	GRMZM2G478892_No Description present_2e-176	B9RYW1_glucan_endo1,3betaDglucosidase_EC_3_2_1_39_Ricinus_communis_TrEMBL_3e-139	No_Hits	No_Hits	No_Hits	No_Hits	No_Hits
6	snp_06_1692133	1692133	T	G	-0.478549	0.478549	0.0850494	4.1812e-08	7.3787	0.10116	0.000210311	0.000210311	exonic	LOC_Os06g04080	T	G	nonsynonymous SNV	LOC_Os06g04080:LOC_Os06g04080.2:exon1:c.T226G:p.S76A:AAMatrix=99,LOC_Os06g04080:LOC_Os06g04080.1:exon1:c.T226G:p.S76A:AAMatrix=99,	1691885	1694140	+	No_Hits	'26.4.1'_'misc.beta 1,3 glucan hydrolases.glucan endo-1,3-beta-glucosidase'	9e-132_sp|Q8L868|E1311_ARATH Glucan endo-1,3-beta-glucosidase 11 OS=Arabidopsis	0.0_gi|115466194|ref|NP_001056696.1| Os06g0131500 [Oryza sativa Japonica	Sb10g002130_similar to Putative beta-1,3-glucanase_0.0	AT1G32860.1_Symbols:_Glycosyl_hydrolase_superfamily_protein_chr1:11907308-11908803_REVERSE_LENGTH=426_7e-133	Bradi1g50080_Glycosyl_hydrolase_(GH),_subfamily_GH17;AliasBdGH17_10_0.0	GRMZM2G478892_No Description present_2e-176	B9RYW1_glucan_endo1,3betaDglucosidase_EC_3_2_1_39_Ricinus_communis_TrEMBL_3e-139	No_Hits	No_Hits	No_Hits	No_Hits	No_Hits
6	snp_06_1692963	1692963	A	G	-0.557529	0.557529	0.0854951	2.91702e-10	9.53506	0.000705741	3.32897e-06	3.32897e-06	exonic	LOC_Os06g04080	A	G	synonymous SNV	LOC_Os06g04080:LOC_Os06g04080.2:exon1:c.A1056G:p.P352P,LOC_Os06g04080:LOC_Os06g04080.1:exon1:c.A1056G:p.P352P,	1691885	1694140	+	No_Hits	'26.4.1'_'misc.beta 1,3 glucan hydrolases.glucan endo-1,3-beta-glucosidase'	9e-132_sp|Q8L868|E1311_ARATH Glucan endo-1,3-beta-glucosidase 11 OS=Arabidopsis	0.0_gi|115466194|ref|NP_001056696.1| Os06g0131500 [Oryza sativa Japonica	Sb10g002130_similar to Putative beta-1,3-glucanase_0.0	AT1G32860.1_Symbols:_Glycosyl_hydrolase_superfamily_protein_chr1:11907308-11908803_REVERSE_LENGTH=426_7e-133	Bradi1g50080_Glycosyl_hydrolase_(GH),_subfamily_GH17;AliasBdGH17_10_0.0	GRMZM2G478892_No Description present_2e-176	B9RYW1_glucan_endo1,3betaDglucosidase_EC_3_2_1_39_Ricinus_communis_TrEMBL_3e-139	No_Hits	No_Hits	No_Hits	No_Hits	No_Hits
6	snp_06_1693088	1693088	C	G	-0.493147	0.493147	0.0862675	2.60351e-08	7.58444	0.0629892	0.000136636	0.000136636	exonic	LOC_Os06g04080	C	G	nonsynonymous SNV	LOC_Os06g04080:LOC_Os06g04080.2:exon1:c.C1181G:p.A394G:AAMatrix=60,LOC_Os06g04080:LOC_Os06g04080.1:exon1:c.C1181G:p.A394G:AAMatrix=60,	1691885	1694140	+	No_Hits	'26.4.1'_'misc.beta 1,3 glucan hydrolases.glucan endo-1,3-beta-glucosidase'	9e-132_sp|Q8L868|E1311_ARATH Glucan endo-1,3-beta-glucosidase 11 OS=Arabidopsis	0.0_gi|115466194|ref|NP_001056696.1| Os06g0131500 [Oryza sativa Japonica	Sb10g002130_similar to Putative beta-1,3-glucanase_0.0	AT1G32860.1_Symbols:_Glycosyl_hydrolase_superfamily_protein_chr1:11907308-11908803_REVERSE_LENGTH=426_7e-133	Bradi1g50080_Glycosyl_hydrolase_(GH),_subfamily_GH17;AliasBdGH17_10_0.0	GRMZM2G478892_No Description present_2e-176	B9RYW1_glucan_endo1,3betaDglucosidase_EC_3_2_1_39_Ricinus_communis_TrEMBL_3e-139	No_Hits	No_Hits	No_Hits	No_Hits	No_Hits
6	snp_06_1693320	1693320	G	A	-0.50801	0.50801	0.08592	9.07083e-09	8.04235	0.0219459	5.2128e-05	5.2128e-05	UTR3	LOC_Os06g04080(LOC_Os06g04080.2:c.*129G>A)	G	A	NA	NA	NA	NA	NA	NA	NA	NA	NA	NA	NA	NA	NA	NA	NA	NA	NA	NA	NA
6	snp_06_1693411	1693411	A	C	-0.551117	0.551117	0.0858407	5.24621e-10	9.28015	0.00126926	5.37824e-06	5.37824e-06	UTR3	LOC_Os06g04080(LOC_Os06g04080.2:c.*220A>C)	A	C	NA	NA	NA	NA	NA	NA	NA	NA	NA	NA	NA	NA	NA	NA	NA	NA	NA	NA	NA
6	snp_06_1693594	1693594	G	A	-0.511686	0.511686	0.0858002	6.86208e-09	8.16354	0.0166021	4.01987e-05	4.01987e-05	intronic	LOC_Os06g04080	G	A	NA	NA	1691885	1694140	+	No_Hits	'26.4.1'_'misc.beta 1,3 glucan hydrolases.glucan endo-1,3-beta-glucosidase'	9e-132_sp|Q8L868|E1311_ARATH Glucan endo-1,3-beta-glucosidase 11 OS=Arabidopsis	0.0_gi|115466194|ref|NP_001056696.1| Os06g0131500 [Oryza sativa Japonica	Sb10g002130_similar to Putative beta-1,3-glucanase_0.0	AT1G32860.1_Symbols:_Glycosyl_hydrolase_superfamily_protein_chr1:11907308-11908803_REVERSE_LENGTH=426_7e-133	Bradi1g50080_Glycosyl_hydrolase_(GH),_subfamily_GH17;AliasBdGH17_10_0.0	GRMZM2G478892_No Description present_2e-176	B9RYW1_glucan_endo1,3betaDglucosidase_EC_3_2_1_39_Ricinus_communis_TrEMBL_3e-139	No_Hits	No_Hits	No_Hits	No_Hits	No_Hits
6	snp_06_1693774	1693774	T	G	-0.559388	0.559388	0.0856251	2.72228e-10	9.56507	0.000658626	3.15132e-06	3.15132e-06	exonic	LOC_Os06g04080	T	G	nonsynonymous SNV	LOC_Os06g04080:LOC_Os06g04080.1:exon2:c.T1327G:p.S443A:AAMatrix=99,	1691885	1694140	+	No_Hits	'26.4.1'_'misc.beta 1,3 glucan hydrolases.glucan endo-1,3-beta-glucosidase'	9e-132_sp|Q8L868|E1311_ARATH Glucan endo-1,3-beta-glucosidase 11 OS=Arabidopsis	0.0_gi|115466194|ref|NP_001056696.1| Os06g0131500 [Oryza sativa Japonica	Sb10g002130_similar to Putative beta-1,3-glucanase_0.0	AT1G32860.1_Symbols:_Glycosyl_hydrolase_superfamily_protein_chr1:11907308-11908803_REVERSE_LENGTH=426_7e-133	Bradi1g50080_Glycosyl_hydrolase_(GH),_subfamily_GH17;AliasBdGH17_10_0.0	GRMZM2G478892_No Description present_2e-176	B9RYW1_glucan_endo1,3betaDglucosidase_EC_3_2_1_39_Ricinus_communis_TrEMBL_3e-139	No_Hits	No_Hits	No_Hits	No_Hits	No_Hits
6	snp_06_1694076	1694076	C	T	-0.517659	0.517659	0.0856878	4.47797e-09	8.34892	0.010834	2.74974e-05	2.74974e-05	UTR3	LOC_Os06g04080(LOC_Os06g04080.1:c.*279C>T)	C	T	NA	NA	NA	NA	NA	NA	NA	NA	NA	NA	NA	NA	NA	NA	NA	NA	NA	NA	NA
6	snp_06_1695984	1695984	T	A	-0.536674	0.536674	0.0852948	1.09526e-09	8.96048	0.00264987	9.70649e-06	9.70649e-06	intergenic	LOC_Os06g04080(dist=1844),LOC_Os06g04090(dist=3387)	T	A	NA	NA	NA	NA	NA	NA	NA	NA	NA	NA	NA	NA	NA	NA	NA	NA	NA	NA	NA
6	snp_06_1696048	1696048	A	G	-0.53264	0.53264	0.0842844	9.35828e-10	9.0288	0.00226413	8.55219e-06	8.55219e-06	intergenic	LOC_Os06g04080(dist=1908),LOC_Os06g04090(dist=3323)	A	G	NA	NA	NA	NA	NA	NA	NA	NA	NA	NA	NA	NA	NA	NA	NA	NA	NA	NA	NA
6	snp_06_1696139	1696139	T	G	-0.528799	0.528799	0.0843282	1.2362e-09	8.90791	0.00299084	9.92181e-06	9.92181e-06	intergenic	LOC_Os06g04080(dist=1999),LOC_Os06g04090(dist=3232)	T	G	NA	NA	NA	NA	NA	NA	NA	NA	NA	NA	NA	NA	NA	NA	NA	NA	NA	NA	NA
6	snp_06_1696150	1696150	C	A	-0.463361	0.463361	0.0850141	1.04273e-07	6.98183	0.252277	0.00048702	0.00048702	intergenic	LOC_Os06g04080(dist=2010),LOC_Os06g04090(dist=3221)	C	A	NA	NA	NA	NA	NA	NA	NA	NA	NA	NA	NA	NA	NA	NA	NA	NA	NA	NA	NA
6	snp_06_1696320	1696320	A	C	-0.560122	0.560122	0.0846906	1.69317e-10	9.7713	0.000409645	2.17896e-06	2.17896e-06	intergenic	LOC_Os06g04080(dist=2180),LOC_Os06g04090(dist=3051)	A	C	NA	NA	NA	NA	NA	NA	NA	NA	NA	NA	NA	NA	NA	NA	NA	NA	NA	NA	NA
6	snp_06_1696692	1696692	T	C	-0.526952	0.526952	0.082731	7.02997e-10	9.15305	0.00170082	6.8033e-06	6.8033e-06	intergenic	LOC_Os06g04080(dist=2552),LOC_Os06g04090(dist=2679)	T	C	NA	NA	NA	NA	NA	NA	NA	NA	NA	NA	NA	NA	NA	NA	NA	NA	NA	NA	NA
6	snp_06_1696748	1696748	C	T	-0.457103	0.457103	0.0822581	6.0188e-08	7.22049	0.145618	0.000293585	0.000293585	intergenic	LOC_Os06g04080(dist=2608),LOC_Os06g04090(dist=2623)	C	T	NA	NA	NA	NA	NA	NA	NA	NA	NA	NA	NA	NA	NA	NA	NA	NA	NA	NA	NA
6	snp_06_1696864	1696864	A	C	-0.547963	0.547963	0.0856095	5.87165e-10	9.23124	0.00142058	5.82206e-06	5.82206e-06	intergenic	LOC_Os06g04080(dist=2724),LOC_Os06g04090(dist=2507)	A	C	NA	NA	NA	NA	NA	NA	NA	NA	NA	NA	NA	NA	NA	NA	NA	NA	NA	NA	NA
6	snp_06_1696947	1696947	T	G	-0.423422	0.423422	0.0791157	1.72033e-07	6.76439	0.416214	0.000775073	0.000775073	intergenic	LOC_Os06g04080(dist=2807),LOC_Os06g04090(dist=2424)	G	T	NA	NA	NA	NA	NA	NA	NA	NA	NA	NA	NA	NA	NA	NA	NA	NA	NA	NA	NA
6	snp_06_1696949	1696949	C	A	-0.423422	0.423422	0.0791157	1.72033e-07	6.76439	0.416214	0.000775073	0.000775073	intergenic	LOC_Os06g04080(dist=2809),LOC_Os06g04090(dist=2422)	A	C	NA	NA	NA	NA	NA	NA	NA	NA	NA	NA	NA	NA	NA	NA	NA	NA	NA	NA	NA
6	snp_06_1697015	1697015	G	A	-0.552167	0.552167	0.0849259	3.26761e-10	9.48577	0.000790562	3.6754e-06	3.6754e-06	intergenic	LOC_Os06g04080(dist=2875),LOC_Os06g04090(dist=2356)	G	A	NA	NA	NA	NA	NA	NA	NA	NA	NA	NA	NA	NA	NA	NA	NA	NA	NA	NA	NA
6	snp_06_1698496	1698496	G	A	-0.494697	0.494697	0.0856749	1.91513e-08	7.7178	0.0463345	0.000102737	0.000102737	downstream	LOC_Os06g04090	G	A	NA	NA	1699371	1702859	-	No_Hits	'33.99'_'development.unspecified'	2e-105_sp|Q84WP6|NAC43_ARATH NAC domain-containing protein 43 OS=Arabidopsis	0.0_gi|6006373|dbj|BAA84803.1| putative OsNAC7 protein [Oryza sativa	Sb10g002120_similar to Putative NAM (No apical meristem) protein_1e-167	AT2G46770.1_Symbols:_NST1,_ANAC043_NAC_(No_Apical_Meristem)_domain_transcriptional_regulator_superfamily_protein_chr2:19220917-19222822_REVERSE_LENGTH=365_1e-106	Bradi1g50057_No_Description_present_1e-126	GRMZM2G171395_hypothetical protein LOC100280128 _3e-152	No_Hits	No_Hits	NAC_transcription factor	No_Hits	No_Hits	No_Hits
6	snp_06_1699306	1699306	G	A	-0.48891	0.48891	0.0855463	2.62216e-08	7.58134	0.0634402	0.00013702	0.00013702	downstream	LOC_Os06g04090	G	A	NA	NA	1699371	1702859	-	No_Hits	'33.99'_'development.unspecified'	2e-105_sp|Q84WP6|NAC43_ARATH NAC domain-containing protein 43 OS=Arabidopsis	0.0_gi|6006373|dbj|BAA84803.1| putative OsNAC7 protein [Oryza sativa	Sb10g002120_similar to Putative NAM (No apical meristem) protein_1e-167	AT2G46770.1_Symbols:_NST1,_ANAC043_NAC_(No_Apical_Meristem)_domain_transcriptional_regulator_superfamily_protein_chr2:19220917-19222822_REVERSE_LENGTH=365_1e-106	Bradi1g50057_No_Description_present_1e-126	GRMZM2G171395_hypothetical protein LOC100280128 _3e-152	No_Hits	No_Hits	NAC_transcription factor	No_Hits	No_Hits	No_Hits
6	snp_06_1699335	1699335	G	A	-0.478134	0.478134	0.0849919	4.20471e-08	7.37626	0.101728	0.000210663	0.000210663	downstream	LOC_Os06g04090	G	A	NA	NA	1699371	1702859	-	No_Hits	'33.99'_'development.unspecified'	2e-105_sp|Q84WP6|NAC43_ARATH NAC domain-containing protein 43 OS=Arabidopsis	0.0_gi|6006373|dbj|BAA84803.1| putative OsNAC7 protein [Oryza sativa	Sb10g002120_similar to Putative NAM (No apical meristem) protein_1e-167	AT2G46770.1_Symbols:_NST1,_ANAC043_NAC_(No_Apical_Meristem)_domain_transcriptional_regulator_superfamily_protein_chr2:19220917-19222822_REVERSE_LENGTH=365_1e-106	Bradi1g50057_No_Description_present_1e-126	GRMZM2G171395_hypothetical protein LOC100280128 _3e-152	No_Hits	No_Hits	NAC_transcription factor	No_Hits	No_Hits	No_Hits
6	snp_06_1699399	1699399	A	G	-0.529727	0.529727	0.0845835	1.29333e-09	8.88829	0.00312906	1.02344e-05	1.02344e-05	UTR3	LOC_Os06g04090(LOC_Os06g04090.1:c.*618T>C)	A	G	NA	NA	NA	NA	NA	NA	NA	NA	NA	NA	NA	NA	NA	NA	NA	NA	NA	NA	NA
6	snp_06_1701954	1701954	A	G	-0.510324	0.510324	0.082238	1.78907e-09	8.74737	0.00432846	1.32775e-05	1.32775e-05	exonic	LOC_Os06g04090	A	G	synonymous SNV	LOC_Os06g04090:LOC_Os06g04090.1:exon2:c.T474C:p.S158S,	1699371	1702859	-	No_Hits	'33.99'_'development.unspecified'	2e-105_sp|Q84WP6|NAC43_ARATH NAC domain-containing protein 43 OS=Arabidopsis	0.0_gi|6006373|dbj|BAA84803.1| putative OsNAC7 protein [Oryza sativa	Sb10g002120_similar to Putative NAM (No apical meristem) protein_1e-167	AT2G46770.1_Symbols:_NST1,_ANAC043_NAC_(No_Apical_Meristem)_domain_transcriptional_regulator_superfamily_protein_chr2:19220917-19222822_REVERSE_LENGTH=365_1e-106	Bradi1g50057_No_Description_present_1e-126	GRMZM2G171395_hypothetical protein LOC100280128 _3e-152	No_Hits	No_Hits	NAC_transcription factor	No_Hits	No_Hits	No_Hits
6	snp_06_1703645	1703645	C	T	-0.517215	0.517215	0.0841096	2.4532e-09	8.61027	0.00593525	1.67852e-05	1.67852e-05	upstream	LOC_Os06g04090	C	T	NA	NA	1699371	1702859	-	No_Hits	'33.99'_'development.unspecified'	2e-105_sp|Q84WP6|NAC43_ARATH NAC domain-containing protein 43 OS=Arabidopsis	0.0_gi|6006373|dbj|BAA84803.1| putative OsNAC7 protein [Oryza sativa	Sb10g002120_similar to Putative NAM (No apical meristem) protein_1e-167	AT2G46770.1_Symbols:_NST1,_ANAC043_NAC_(No_Apical_Meristem)_domain_transcriptional_regulator_superfamily_protein_chr2:19220917-19222822_REVERSE_LENGTH=365_1e-106	Bradi1g50057_No_Description_present_1e-126	GRMZM2G171395_hypothetical protein LOC100280128 _3e-152	No_Hits	No_Hits	NAC_transcription factor	No_Hits	No_Hits	No_Hits
6	snp_06_1703886	1703886	G	T	-0.487613	0.487613	0.0835409	1.36757e-08	7.86405	0.033087	7.5369e-05	7.5369e-05	intergenic	LOC_Os06g04090(dist=1027),LOC_Os06g04100(dist=7019)	G	T	NA	NA	NA	NA	NA	NA	NA	NA	NA	NA	NA	NA	NA	NA	NA	NA	NA	NA	NA
6	snp_06_1704338	1704338	G	A	-0.48193	0.48193	0.0842326	2.53619e-08	7.59582	0.0613605	0.000133683	0.000133683	intergenic	LOC_Os06g04090(dist=1479),LOC_Os06g04100(dist=6567)	G	A	NA	NA	NA	NA	NA	NA	NA	NA	NA	NA	NA	NA	NA	NA	NA	NA	NA	NA	NA
6	snp_06_1704413	1704413	A	T	-0.556385	0.556385	0.082116	6.45697e-11	10.19	0.000156219	9.58401e-07	9.58401e-07	intergenic	LOC_Os06g04090(dist=1554),LOC_Os06g04100(dist=6492)	A	T	NA	NA	NA	NA	NA	NA	NA	NA	NA	NA	NA	NA	NA	NA	NA	NA	NA	NA	NA
6	snp_06_1704949	1704949	A	G	-0.539799	0.539799	0.084072	5.2327e-10	9.28127	0.001266	5.37824e-06	5.37824e-06	intergenic	LOC_Os06g04090(dist=2090),LOC_Os06g04100(dist=5956)	A	G	NA	NA	NA	NA	NA	NA	NA	NA	NA	NA	NA	NA	NA	NA	NA	NA	NA	NA	NA
6	snp_06_1704980	1704980	T	C	-0.544293	0.544293	0.0831379	2.50966e-10	9.60039	0.000607185	2.96188e-06	2.96188e-06	intergenic	LOC_Os06g04090(dist=2121),LOC_Os06g04100(dist=5925)	T	C	NA	NA	NA	NA	NA	NA	NA	NA	NA	NA	NA	NA	NA	NA	NA	NA	NA	NA	NA
6	snp_06_1705056	1705056	A	G	-0.356824	0.356824	0.0713624	9.71264e-07	6.01266	1	0.0040515	0.0040515	intergenic	LOC_Os06g04090(dist=2197),LOC_Os06g04100(dist=5849)	G	A	NA	NA	NA	NA	NA	NA	NA	NA	NA	NA	NA	NA	NA	NA	NA	NA	NA	NA	NA
6	snp_06_1705100	1705100	G	A	-0.544293	0.544293	0.0831379	2.50966e-10	9.60039	0.000607185	2.96188e-06	2.96188e-06	intergenic	LOC_Os06g04090(dist=2241),LOC_Os06g04100(dist=5805)	G	A	NA	NA	NA	NA	NA	NA	NA	NA	NA	NA	NA	NA	NA	NA	NA	NA	NA	NA	NA
6	snp_06_1705182	1705182	A	T	-0.513455	0.513455	0.0805766	6.91778e-10	9.16003	0.00167368	6.77605e-06	6.77605e-06	intergenic	LOC_Os06g04090(dist=2323),LOC_Os06g04100(dist=5723)	A	T	NA	NA	NA	NA	NA	NA	NA	NA	NA	NA	NA	NA	NA	NA	NA	NA	NA	NA	NA
6	snp_06_1705457	1705457	T	C	-0.521191	0.521191	0.0823813	8.99064e-10	9.04621	0.00217519	8.33406e-06	8.33406e-06	intergenic	LOC_Os06g04090(dist=2598),LOC_Os06g04100(dist=5448)	T	C	NA	NA	NA	NA	NA	NA	NA	NA	NA	NA	NA	NA	NA	NA	NA	NA	NA	NA	NA
6	snp_06_1705708	1705708	T	C	-0.566476	0.566476	0.0843052	9.0437e-11	10.0437	0.000218803	1.27955e-06	1.27955e-06	intergenic	LOC_Os06g04090(dist=2849),LOC_Os06g04100(dist=5197)	C	T	NA	NA	NA	NA	NA	NA	NA	NA	NA	NA	NA	NA	NA	NA	NA	NA	NA	NA	NA
6	snp_06_1705767	1705767	C	G	-0.552176	0.552176	0.0841055	2.25265e-10	9.64731	0.000545004	2.72349e-06	2.72349e-06	intergenic	LOC_Os06g04090(dist=2908),LOC_Os06g04100(dist=5138)	C	G	NA	NA	NA	NA	NA	NA	NA	NA	NA	NA	NA	NA	NA	NA	NA	NA	NA	NA	NA
6	snp_06_1706373	1706373	T	C	-0.441381	0.441381	0.0780843	3.64917e-08	7.43781	0.0882878	0.000186261	0.000186261	intergenic	LOC_Os06g04090(dist=3514),LOC_Os06g04100(dist=4532)	C	T	NA	NA	NA	NA	NA	NA	NA	NA	NA	NA	NA	NA	NA	NA	NA	NA	NA	NA	NA
6	snp_06_1706518	1706518	C	T	-0.481899	0.481899	0.0856686	4.21558e-08	7.37514	0.101991	0.000210726	0.000210726	intergenic	LOC_Os06g04090(dist=3659),LOC_Os06g04100(dist=4387)	C	T	NA	NA	NA	NA	NA	NA	NA	NA	NA	NA	NA	NA	NA	NA	NA	NA	NA	NA	NA
6	snp_06_1706624	1706624	A	G	-0.537021	0.537021	0.0833018	4.50096e-10	9.3467	0.00108896	4.77613e-06	4.77613e-06	intergenic	LOC_Os06g04090(dist=3765),LOC_Os06g04100(dist=4281)	A	G	NA	NA	NA	NA	NA	NA	NA	NA	NA	NA	NA	NA	NA	NA	NA	NA	NA	NA	NA
6	snp_06_1706635	1706635	C	T	-0.469368	0.469368	0.0834558	4.23788e-08	7.37285	0.102531	0.000211404	0.000211404	intergenic	LOC_Os06g04090(dist=3776),LOC_Os06g04100(dist=4270)	C	T	NA	NA	NA	NA	NA	NA	NA	NA	NA	NA	NA	NA	NA	NA	NA	NA	NA	NA	NA
6	snp_06_1707270	1707270	C	T	-0.50674	0.50674	0.0834799	3.81363e-09	8.41866	0.00922667	2.41252e-05	2.41252e-05	intergenic	LOC_Os06g04090(dist=4411),LOC_Os06g04100(dist=3635)	C	T	NA	NA	NA	NA	NA	NA	NA	NA	NA	NA	NA	NA	NA	NA	NA	NA	NA	NA	NA
6	snp_06_1707710	1707710	A	G	-0.520877	0.520877	0.0841418	1.94671e-09	8.7107	0.00470986	1.41863e-05	1.41863e-05	intergenic	LOC_Os06g04090(dist=4851),LOC_Os06g04100(dist=3195)	A	G	NA	NA	NA	NA	NA	NA	NA	NA	NA	NA	NA	NA	NA	NA	NA	NA	NA	NA	NA
6	snp_06_1707750	1707750	C	T	-0.504968	0.504968	0.0831961	3.82614e-09	8.41724	0.00925693	2.41252e-05	2.41252e-05	intergenic	LOC_Os06g04090(dist=4891),LOC_Os06g04100(dist=3155)	C	T	NA	NA	NA	NA	NA	NA	NA	NA	NA	NA	NA	NA	NA	NA	NA	NA	NA	NA	NA
6	snp_06_1707825	1707825	T	C	-0.552813	0.552813	0.0836866	1.77501e-10	9.7508	0.000429444	2.23669e-06	2.23669e-06	intergenic	LOC_Os06g04090(dist=4966),LOC_Os06g04100(dist=3080)	T	C	NA	NA	NA	NA	NA	NA	NA	NA	NA	NA	NA	NA	NA	NA	NA	NA	NA	NA	NA
6	snp_06_1707890	1707890	A	G	-0.547475	0.547475	0.0839054	2.85399e-10	9.54455	0.000690491	3.27247e-06	3.27247e-06	intergenic	LOC_Os06g04090(dist=5031),LOC_Os06g04100(dist=3015)	A	G	NA	NA	NA	NA	NA	NA	NA	NA	NA	NA	NA	NA	NA	NA	NA	NA	NA	NA	NA
6	snp_06_1707982	1707982	C	G	-0.472155	0.472155	0.0831035	3.1331e-08	7.50403	0.075802	0.00016197	0.00016197	intergenic	LOC_Os06g04090(dist=5123),LOC_Os06g04100(dist=2923)	C	G	NA	NA	NA	NA	NA	NA	NA	NA	NA	NA	NA	NA	NA	NA	NA	NA	NA	NA	NA
6	snp_06_1708319	1708319	G	T	-0.54595	0.54595	0.0831048	2.19842e-10	9.65789	0.000531885	2.68629e-06	2.68629e-06	intergenic	LOC_Os06g04090(dist=5460),LOC_Os06g04100(dist=2586)	G	T	NA	NA	NA	NA	NA	NA	NA	NA	NA	NA	NA	NA	NA	NA	NA	NA	NA	NA	NA
6	snp_06_1708853	1708853	A	G	-0.358113	0.358113	0.074096	2.13978e-06	5.66963	1	0.00861391	0.00861391	intergenic	LOC_Os06g04090(dist=5994),LOC_Os06g04100(dist=2052)	G	A	NA	NA	NA	NA	NA	NA	NA	NA	NA	NA	NA	NA	NA	NA	NA	NA	NA	NA	NA
6	snp_06_1708863	1708863	T	C	-0.550176	0.550176	0.0840686	2.54671e-10	9.59402	0.000616149	2.99102e-06	2.99102e-06	intergenic	LOC_Os06g04090(dist=6004),LOC_Os06g04100(dist=2042)	T	C	NA	NA	NA	NA	NA	NA	NA	NA	NA	NA	NA	NA	NA	NA	NA	NA	NA	NA	NA
6	snp_06_1719813	1719813	C	T	-0.523417	0.523417	0.0829011	9.67372e-10	9.01441	0.00234045	8.76447e-06	8.76447e-06	intergenic	LOC_Os06g04110(dist=2592),LOC_Os06g04120(dist=3762)	C	T	NA	NA	NA	NA	NA	NA	NA	NA	NA	NA	NA	NA	NA	NA	NA	NA	NA	NA	NA
6	snp_06_1719886	1719886	A	G	-0.458066	0.458066	0.0831176	7.63368e-08	7.11727	0.184689	0.000365493	0.000365493	intergenic	LOC_Os06g04110(dist=2665),LOC_Os06g04120(dist=3689)	A	G	NA	NA	NA	NA	NA	NA	NA	NA	NA	NA	NA	NA	NA	NA	NA	NA	NA	NA	NA
6	snp_06_1719893	1719893	A	T	-0.460432	0.460432	0.0833551	7.14911e-08	7.14575	0.172965	0.000344865	0.000344865	intergenic	LOC_Os06g04110(dist=2672),LOC_Os06g04120(dist=3682)	A	T	NA	NA	NA	NA	NA	NA	NA	NA	NA	NA	NA	NA	NA	NA	NA	NA	NA	NA	NA
6	snp_06_1719932	1719932	C	T	-0.564089	0.564089	0.0842843	1.06016e-10	9.97463	0.000256493	1.44912e-06	1.44912e-06	intergenic	LOC_Os06g04110(dist=2711),LOC_Os06g04120(dist=3643)	C	T	NA	NA	NA	NA	NA	NA	NA	NA	NA	NA	NA	NA	NA	NA	NA	NA	NA	NA	NA
6	snp_06_1720357	1720357	G	T	-0.490246	0.490246	0.0839823	1.36266e-08	7.86561	0.0329682	7.52699e-05	7.52699e-05	intergenic	LOC_Os06g04110(dist=3136),LOC_Os06g04120(dist=3218)	G	T	NA	NA	NA	NA	NA	NA	NA	NA	NA	NA	NA	NA	NA	NA	NA	NA	NA	NA	NA
6	snp_06_1720530	1720530	G	A	-0.477089	0.477089	0.0832739	2.43413e-08	7.61366	0.0588911	0.000128865	0.000128865	intergenic	LOC_Os06g04110(dist=3309),LOC_Os06g04120(dist=3045)	G	A	NA	NA	NA	NA	NA	NA	NA	NA	NA	NA	NA	NA	NA	NA	NA	NA	NA	NA	NA
6	snp_06_1720723	1720723	A	G	-0.529234	0.529234	0.0834042	8.07102e-10	9.09307	0.0019527	7.67551e-06	7.67551e-06	intergenic	LOC_Os06g04110(dist=3502),LOC_Os06g04120(dist=2852)	A	G	NA	NA	NA	NA	NA	NA	NA	NA	NA	NA	NA	NA	NA	NA	NA	NA	NA	NA	NA
6	snp_06_1720743	1720743	T	C	-0.572801	0.572801	0.0830172	3.04817e-11	10.516	7.37471e-05	4.999e-07	4.999e-07	intergenic	LOC_Os06g04110(dist=3522),LOC_Os06g04120(dist=2832)	T	C	NA	NA	NA	NA	NA	NA	NA	NA	NA	NA	NA	NA	NA	NA	NA	NA	NA	NA	NA
6	snp_06_1720799	1720799	A	G	-0.572801	0.572801	0.0830172	3.04817e-11	10.516	7.37471e-05	4.999e-07	4.999e-07	intergenic	LOC_Os06g04110(dist=3578),LOC_Os06g04120(dist=2776)	A	G	NA	NA	NA	NA	NA	NA	NA	NA	NA	NA	NA	NA	NA	NA	NA	NA	NA	NA	NA
6	snp_06_1720821	1720821	T	C	-0.568987	0.568987	0.0825438	3.17361e-11	10.4984	7.67821e-05	5.15316e-07	5.15316e-07	intergenic	LOC_Os06g04110(dist=3600),LOC_Os06g04120(dist=2754)	T	C	NA	NA	NA	NA	NA	NA	NA	NA	NA	NA	NA	NA	NA	NA	NA	NA	NA	NA	NA
6	snp_06_1720829	1720829	T	C	-0.568907	0.568907	0.0828495	3.72527e-11	10.4288	9.01289e-05	5.81477e-07	5.81477e-07	intergenic	LOC_Os06g04110(dist=3608),LOC_Os06g04120(dist=2746)	T	C	NA	NA	NA	NA	NA	NA	NA	NA	NA	NA	NA	NA	NA	NA	NA	NA	NA	NA	NA
6	snp_06_1721174	1721174	A	G	-0.501305	0.501305	0.0831018	4.7012e-09	8.32779	0.011374	2.87223e-05	2.87223e-05	intergenic	LOC_Os06g04110(dist=3953),LOC_Os06g04120(dist=2401)	A	G	NA	NA	NA	NA	NA	NA	NA	NA	NA	NA	NA	NA	NA	NA	NA	NA	NA	NA	NA
6	snp_06_1721559	1721559	G	A	-0.526761	0.526761	0.0835959	1.03879e-09	8.98347	0.00251324	9.27394e-06	9.27394e-06	intergenic	LOC_Os06g04110(dist=4338),LOC_Os06g04120(dist=2016)	G	A	NA	NA	NA	NA	NA	NA	NA	NA	NA	NA	NA	NA	NA	NA	NA	NA	NA	NA	NA
6	snp_06_1721691	1721691	T	C	-0.576352	0.576352	0.0826527	1.94741e-11	10.7105	4.71155e-05	3.6809e-07	3.6809e-07	intergenic	LOC_Os06g04110(dist=4470),LOC_Os06g04120(dist=1884)	T	C	NA	NA	NA	NA	NA	NA	NA	NA	NA	NA	NA	NA	NA	NA	NA	NA	NA	NA	NA
6	snp_06_1721746	1721746	G	A	-0.564965	0.564965	0.0837529	7.72938e-11	10.1119	0.000187004	1.11629e-06	1.11629e-06	intergenic	LOC_Os06g04110(dist=4525),LOC_Os06g04120(dist=1829)	G	A	NA	NA	NA	NA	NA	NA	NA	NA	NA	NA	NA	NA	NA	NA	NA	NA	NA	NA	NA
6	snp_06_1721748	1721748	C	T	-0.475452	0.475452	0.0828008	2.27173e-08	7.64364	0.0549621	0.000120531	0.000120531	intergenic	LOC_Os06g04110(dist=4527),LOC_Os06g04120(dist=1827)	C	T	NA	NA	NA	NA	NA	NA	NA	NA	NA	NA	NA	NA	NA	NA	NA	NA	NA	NA	NA
6	snp_06_1721792	1721792	T	C	-0.504741	0.504741	0.0821781	2.55504e-09	8.5926	0.00618165	1.72325e-05	1.72325e-05	intergenic	LOC_Os06g04110(dist=4571),LOC_Os06g04120(dist=1783)	T	C	NA	NA	NA	NA	NA	NA	NA	NA	NA	NA	NA	NA	NA	NA	NA	NA	NA	NA	NA
6	snp_06_1721927	1721927	T	C	-0.572801	0.572801	0.0830172	3.04817e-11	10.516	7.37471e-05	4.999e-07	4.999e-07	intergenic	LOC_Os06g04110(dist=4706),LOC_Os06g04120(dist=1648)	T	C	NA	NA	NA	NA	NA	NA	NA	NA	NA	NA	NA	NA	NA	NA	NA	NA	NA	NA	NA
6	snp_06_1721946	1721946	G	T	-0.524902	0.524902	0.0815825	4.84453e-10	9.31475	0.00117208	5.026e-06	5.026e-06	intergenic	LOC_Os06g04110(dist=4725),LOC_Os06g04120(dist=1629)	G	T	NA	NA	NA	NA	NA	NA	NA	NA	NA	NA	NA	NA	NA	NA	NA	NA	NA	NA	NA
6	snp_06_1721947	1721947	G	A	-0.542735	0.542735	0.0830561	2.69727e-10	9.56908	0.000652575	3.13738e-06	3.13738e-06	intergenic	LOC_Os06g04110(dist=4726),LOC_Os06g04120(dist=1628)	G	A	NA	NA	NA	NA	NA	NA	NA	NA	NA	NA	NA	NA	NA	NA	NA	NA	NA	NA	NA
6	snp_06_1721950	1721950	G	A	-0.587096	0.587096	0.0821755	6.76047e-12	11.17	1.63562e-05	1.57271e-07	1.57271e-07	intergenic	LOC_Os06g04110(dist=4729),LOC_Os06g04120(dist=1625)	G	A	NA	NA	NA	NA	NA	NA	NA	NA	NA	NA	NA	NA	NA	NA	NA	NA	NA	NA	NA
6	snp_06_1722409	1722409	C	T	-0.572801	0.572801	0.0830172	3.04817e-11	10.516	7.37471e-05	4.999e-07	4.999e-07	intergenic	LOC_Os06g04110(dist=5188),LOC_Os06g04120(dist=1166)	C	T	NA	NA	NA	NA	NA	NA	NA	NA	NA	NA	NA	NA	NA	NA	NA	NA	NA	NA	NA
6	snp_06_1722462	1722462	C	A	-0.520105	0.520105	0.0834435	1.53094e-09	8.81504	0.00370395	1.16111e-05	1.16111e-05	intergenic	LOC_Os06g04110(dist=5241),LOC_Os06g04120(dist=1113)	C	A	NA	NA	NA	NA	NA	NA	NA	NA	NA	NA	NA	NA	NA	NA	NA	NA	NA	NA	NA
6	snp_06_1722973	1722973	C	A	-0.559367	0.559367	0.0829235	7.73101e-11	10.1118	0.000187043	1.11629e-06	1.11629e-06	upstream	LOC_Os06g04120	C	A	NA	NA	1723575	1725392	+	No_Hits	'35.2'_'not assigned.unknown'	No_Hits	5e-111_gi|55295827|dbj|BAD67678.1| hypothetical protein [Oryza sativa	No_Hits	No_Hits	No_Hits	No_Hits	No_Hits	No_Hits	No_Hits	No_Hits	No_Hits	No_Hits
6	snp_06_1723132	1723132	G	T	-0.327133	0.327133	0.0716909	7.33179e-06	5.13479	1	0.0269992	0.0269992	upstream	LOC_Os06g04120	T	G	NA	NA	1723575	1725392	+	No_Hits	'35.2'_'not assigned.unknown'	No_Hits	5e-111_gi|55295827|dbj|BAD67678.1| hypothetical protein [Oryza sativa	No_Hits	No_Hits	No_Hits	No_Hits	No_Hits	No_Hits	No_Hits	No_Hits	No_Hits	No_Hits
6	snp_06_1724409	1724409	C	T	-0.506621	0.506621	0.0837294	4.24927e-09	8.37169	0.0102807	2.62932e-05	2.62932e-05	intronic	LOC_Os06g04120	C	T	NA	NA	1723575	1725392	+	No_Hits	'35.2'_'not assigned.unknown'	No_Hits	5e-111_gi|55295827|dbj|BAD67678.1| hypothetical protein [Oryza sativa	No_Hits	No_Hits	No_Hits	No_Hits	No_Hits	No_Hits	No_Hits	No_Hits	No_Hits	No_Hits
6	snp_06_1724657	1724657	G	A	-0.487002	0.487002	0.0828193	1.08104e-08	7.96616	0.0261547	6.13421e-05	6.13421e-05	intronic	LOC_Os06g04120	G	A	NA	NA	1723575	1725392	+	No_Hits	'35.2'_'not assigned.unknown'	No_Hits	5e-111_gi|55295827|dbj|BAD67678.1| hypothetical protein [Oryza sativa	No_Hits	No_Hits	No_Hits	No_Hits	No_Hits	No_Hits	No_Hits	No_Hits	No_Hits	No_Hits
6	snp_06_1725536	1725536	T	C	-0.579003	0.579003	0.0832207	2.14435e-11	10.6687	5.18803e-05	3.96033e-07	3.96033e-07	UTR3	LOC_Os06g04130(LOC_Os06g04130.2:c.*222A>G)	T	C	NA	NA	NA	NA	NA	NA	NA	NA	NA	NA	NA	NA	NA	NA	NA	NA	NA	NA	NA
6	snp_06_1726028	1726028	T	C	-0.57462	0.57462	0.0834015	3.2388e-11	10.4896	7.83593e-05	5.15522e-07	5.15522e-07	intronic	LOC_Os06g04130	T	C	NA	NA	1725313	1729996	-	Pfam_Lung seven transmembrane receptor_SEPGQYTLVFANCLGGGLKVSMDVRSAMYNVDPPTGERSYLSAGATALPTIFGFFGVAYAALAAGWIAILLRKRAAVFRIHYFMLAVLVLKAVNLLAEAEDKSYIERTGTAHGWDVLFYIFSFLKGISLFTLIVLIGTGWSFLKPYLADREKKVLMVVIPLQVVANIAQVVIDESGPYARAWVTWKQVLLLVDVICCCAVLFPIVWSIKNLREAARSDGKAAVNLMKLTLFRQYYVVVICYIYFTRVVVYALMTITSYRYQWTSYVAKELATLAFYVFTGYKFRPEVHN_____________	'35.2'_'not assigned.unknown'	8e-84_sp|Q8BUV8|GP107_MOUSE Protein GPR107 OS=Mus musculus GN=Gpr107	0.0_gi|115466198|ref|NP_001056698.1| Os06g0132100 [Oryza sativa Japonica	Sb10g002110_similar to Putative uncharacterized protein 131L1.5_0.0	AT5G42090.1_Symbols:_Lung_seven_transmembrane_receptor_family_protein_chr5:16826830-16828149_FORWARD_LENGTH=439_0.0	Bradi1g50050_No_Description_present_0.0	GRMZM2G156422_hypothetical protein LOC100272987 _0.0	No_Hits	No_Hits	No_Hits	No_Hits	No_Hits	No_Hits
6	snp_06_1727629	1727629	C	T	-0.485204	0.485204	0.0828364	1.22392e-08	7.91225	0.0296114	6.82291e-05	6.82291e-05	intronic	LOC_Os06g04130	C	T	NA	NA	1725313	1729996	-	Pfam_Lung seven transmembrane receptor_SEPGQYTLVFANCLGGGLKVSMDVRSAMYNVDPPTGERSYLSAGATALPTIFGFFGVAYAALAAGWIAILLRKRAAVFRIHYFMLAVLVLKAVNLLAEAEDKSYIERTGTAHGWDVLFYIFSFLKGISLFTLIVLIGTGWSFLKPYLADREKKVLMVVIPLQVVANIAQVVIDESGPYARAWVTWKQVLLLVDVICCCAVLFPIVWSIKNLREAARSDGKAAVNLMKLTLFRQYYVVVICYIYFTRVVVYALMTITSYRYQWTSYVAKELATLAFYVFTGYKFRPEVHN_____________	'35.2'_'not assigned.unknown'	8e-84_sp|Q8BUV8|GP107_MOUSE Protein GPR107 OS=Mus musculus GN=Gpr107	0.0_gi|115466198|ref|NP_001056698.1| Os06g0132100 [Oryza sativa Japonica	Sb10g002110_similar to Putative uncharacterized protein 131L1.5_0.0	AT5G42090.1_Symbols:_Lung_seven_transmembrane_receptor_family_protein_chr5:16826830-16828149_FORWARD_LENGTH=439_0.0	Bradi1g50050_No_Description_present_0.0	GRMZM2G156422_hypothetical protein LOC100272987 _0.0	No_Hits	No_Hits	No_Hits	No_Hits	No_Hits	No_Hits
6	snp_06_1727981	1727981	C	T	-0.57462	0.57462	0.0834015	3.2388e-11	10.4896	7.83593e-05	5.15522e-07	5.15522e-07	intronic	LOC_Os06g04130	C	T	NA	NA	1725313	1729996	-	Pfam_Lung seven transmembrane receptor_SEPGQYTLVFANCLGGGLKVSMDVRSAMYNVDPPTGERSYLSAGATALPTIFGFFGVAYAALAAGWIAILLRKRAAVFRIHYFMLAVLVLKAVNLLAEAEDKSYIERTGTAHGWDVLFYIFSFLKGISLFTLIVLIGTGWSFLKPYLADREKKVLMVVIPLQVVANIAQVVIDESGPYARAWVTWKQVLLLVDVICCCAVLFPIVWSIKNLREAARSDGKAAVNLMKLTLFRQYYVVVICYIYFTRVVVYALMTITSYRYQWTSYVAKELATLAFYVFTGYKFRPEVHN_____________	'35.2'_'not assigned.unknown'	8e-84_sp|Q8BUV8|GP107_MOUSE Protein GPR107 OS=Mus musculus GN=Gpr107	0.0_gi|115466198|ref|NP_001056698.1| Os06g0132100 [Oryza sativa Japonica	Sb10g002110_similar to Putative uncharacterized protein 131L1.5_0.0	AT5G42090.1_Symbols:_Lung_seven_transmembrane_receptor_family_protein_chr5:16826830-16828149_FORWARD_LENGTH=439_0.0	Bradi1g50050_No_Description_present_0.0	GRMZM2G156422_hypothetical protein LOC100272987 _0.0	No_Hits	No_Hits	No_Hits	No_Hits	No_Hits	No_Hits
6	snp_06_1728224	1728224	G	A	-0.57462	0.57462	0.0834015	3.2388e-11	10.4896	7.83593e-05	5.15522e-07	5.15522e-07	UTR3	LOC_Os06g04130(LOC_Os06g04130.1:c.*245C>T)	G	A	NA	NA	NA	NA	NA	NA	NA	NA	NA	NA	NA	NA	NA	NA	NA	NA	NA	NA	NA
6	snp_06_1729156	1729156	G	A	-0.513697	0.513697	0.0835213	2.43693e-09	8.61316	0.00589589	1.67497e-05	1.67497e-05	exonic	LOC_Os06g04130	G	A	synonymous SNV	LOC_Os06g04130:LOC_Os06g04130.2:exon1:c.C678T:p.A226A,LOC_Os06g04130:LOC_Os06g04130.1:exon1:c.C678T:p.A226A,	1725313	1729996	-	Pfam_Lung seven transmembrane receptor_SEPGQYTLVFANCLGGGLKVSMDVRSAMYNVDPPTGERSYLSAGATALPTIFGFFGVAYAALAAGWIAILLRKRAAVFRIHYFMLAVLVLKAVNLLAEAEDKSYIERTGTAHGWDVLFYIFSFLKGISLFTLIVLIGTGWSFLKPYLADREKKVLMVVIPLQVVANIAQVVIDESGPYARAWVTWKQVLLLVDVICCCAVLFPIVWSIKNLREAARSDGKAAVNLMKLTLFRQYYVVVICYIYFTRVVVYALMTITSYRYQWTSYVAKELATLAFYVFTGYKFRPEVHN_____________	'35.2'_'not assigned.unknown'	8e-84_sp|Q8BUV8|GP107_MOUSE Protein GPR107 OS=Mus musculus GN=Gpr107	0.0_gi|115466198|ref|NP_001056698.1| Os06g0132100 [Oryza sativa Japonica	Sb10g002110_similar to Putative uncharacterized protein 131L1.5_0.0	AT5G42090.1_Symbols:_Lung_seven_transmembrane_receptor_family_protein_chr5:16826830-16828149_FORWARD_LENGTH=439_0.0	Bradi1g50050_No_Description_present_0.0	GRMZM2G156422_hypothetical protein LOC100272987 _0.0	No_Hits	No_Hits	No_Hits	No_Hits	No_Hits	No_Hits
6	snp_06_1730301	1730301	T	G	-0.518508	0.518508	0.0829795	1.40139e-09	8.85344	0.00339051	1.0867e-05	1.0867e-05	upstream	LOC_Os06g04130	T	G	NA	NA	1725313	1729996	-	Pfam_Lung seven transmembrane receptor_SEPGQYTLVFANCLGGGLKVSMDVRSAMYNVDPPTGERSYLSAGATALPTIFGFFGVAYAALAAGWIAILLRKRAAVFRIHYFMLAVLVLKAVNLLAEAEDKSYIERTGTAHGWDVLFYIFSFLKGISLFTLIVLIGTGWSFLKPYLADREKKVLMVVIPLQVVANIAQVVIDESGPYARAWVTWKQVLLLVDVICCCAVLFPIVWSIKNLREAARSDGKAAVNLMKLTLFRQYYVVVICYIYFTRVVVYALMTITSYRYQWTSYVAKELATLAFYVFTGYKFRPEVHN_____________	'35.2'_'not assigned.unknown'	8e-84_sp|Q8BUV8|GP107_MOUSE Protein GPR107 OS=Mus musculus GN=Gpr107	0.0_gi|115466198|ref|NP_001056698.1| Os06g0132100 [Oryza sativa Japonica	Sb10g002110_similar to Putative uncharacterized protein 131L1.5_0.0	AT5G42090.1_Symbols:_Lung_seven_transmembrane_receptor_family_protein_chr5:16826830-16828149_FORWARD_LENGTH=439_0.0	Bradi1g50050_No_Description_present_0.0	GRMZM2G156422_hypothetical protein LOC100272987 _0.0	No_Hits	No_Hits	No_Hits	No_Hits	No_Hits	No_Hits
6	snp_06_1730401	1730401	A	G	-0.529206	0.529206	0.0834052	8.08986e-10	9.09206	0.00195725	7.67551e-06	7.67551e-06	upstream	LOC_Os06g04130	A	G	NA	NA	1725313	1729996	-	Pfam_Lung seven transmembrane receptor_SEPGQYTLVFANCLGGGLKVSMDVRSAMYNVDPPTGERSYLSAGATALPTIFGFFGVAYAALAAGWIAILLRKRAAVFRIHYFMLAVLVLKAVNLLAEAEDKSYIERTGTAHGWDVLFYIFSFLKGISLFTLIVLIGTGWSFLKPYLADREKKVLMVVIPLQVVANIAQVVIDESGPYARAWVTWKQVLLLVDVICCCAVLFPIVWSIKNLREAARSDGKAAVNLMKLTLFRQYYVVVICYIYFTRVVVYALMTITSYRYQWTSYVAKELATLAFYVFTGYKFRPEVHN_____________	'35.2'_'not assigned.unknown'	8e-84_sp|Q8BUV8|GP107_MOUSE Protein GPR107 OS=Mus musculus GN=Gpr107	0.0_gi|115466198|ref|NP_001056698.1| Os06g0132100 [Oryza sativa Japonica	Sb10g002110_similar to Putative uncharacterized protein 131L1.5_0.0	AT5G42090.1_Symbols:_Lung_seven_transmembrane_receptor_family_protein_chr5:16826830-16828149_FORWARD_LENGTH=439_0.0	Bradi1g50050_No_Description_present_0.0	GRMZM2G156422_hypothetical protein LOC100272987 _0.0	No_Hits	No_Hits	No_Hits	No_Hits	No_Hits	No_Hits
6	snp_06_1730480	1730480	A	C	-0.533395	0.533395	0.0827791	4.58218e-10	9.33893	0.00110861	4.84109e-06	4.84109e-06	upstream	LOC_Os06g04130	A	C	NA	NA	1725313	1729996	-	Pfam_Lung seven transmembrane receptor_SEPGQYTLVFANCLGGGLKVSMDVRSAMYNVDPPTGERSYLSAGATALPTIFGFFGVAYAALAAGWIAILLRKRAAVFRIHYFMLAVLVLKAVNLLAEAEDKSYIERTGTAHGWDVLFYIFSFLKGISLFTLIVLIGTGWSFLKPYLADREKKVLMVVIPLQVVANIAQVVIDESGPYARAWVTWKQVLLLVDVICCCAVLFPIVWSIKNLREAARSDGKAAVNLMKLTLFRQYYVVVICYIYFTRVVVYALMTITSYRYQWTSYVAKELATLAFYVFTGYKFRPEVHN_____________	'35.2'_'not assigned.unknown'	8e-84_sp|Q8BUV8|GP107_MOUSE Protein GPR107 OS=Mus musculus GN=Gpr107	0.0_gi|115466198|ref|NP_001056698.1| Os06g0132100 [Oryza sativa Japonica	Sb10g002110_similar to Putative uncharacterized protein 131L1.5_0.0	AT5G42090.1_Symbols:_Lung_seven_transmembrane_receptor_family_protein_chr5:16826830-16828149_FORWARD_LENGTH=439_0.0	Bradi1g50050_No_Description_present_0.0	GRMZM2G156422_hypothetical protein LOC100272987 _0.0	No_Hits	No_Hits	No_Hits	No_Hits	No_Hits	No_Hits
6	snp_06_1731028	1731028	G	C	-0.354962	0.354962	0.0744397	2.88825e-06	5.53937	1	0.0115692	0.0115692	downstream	LOC_Os06g04140	C	G	NA	NA	1731813	1732565	-	Coils_-_RREWATRIRELELRVKQLVDKH_____________	'35.2'_'not assigned.unknown'	No_Hits	3e-126_gi|115466202|ref|NP_001056700.1| Os06g0132300 [Oryza sativa Japonica	No_Hits	No_Hits	Bradi1g50045_No_Description_present_2e-11	GRMZM2G017031_hypothetical protein LOC100275740 _2e-12	No_Hits	No_Hits	No_Hits	No_Hits	No_Hits	No_Hits
6	snp_06_1731098	1731098	C	A	-0.572801	0.572801	0.0830172	3.04817e-11	10.516	7.37471e-05	4.999e-07	4.999e-07	downstream	LOC_Os06g04140	C	A	NA	NA	1731813	1732565	-	Coils_-_RREWATRIRELELRVKQLVDKH_____________	'35.2'_'not assigned.unknown'	No_Hits	3e-126_gi|115466202|ref|NP_001056700.1| Os06g0132300 [Oryza sativa Japonica	No_Hits	No_Hits	Bradi1g50045_No_Description_present_2e-11	GRMZM2G017031_hypothetical protein LOC100275740 _2e-12	No_Hits	No_Hits	No_Hits	No_Hits	No_Hits	No_Hits
6	snp_06_1731421	1731421	T	C	-0.572801	0.572801	0.0830172	3.04817e-11	10.516	7.37471e-05	4.999e-07	4.999e-07	downstream	LOC_Os06g04140	T	C	NA	NA	1731813	1732565	-	Coils_-_RREWATRIRELELRVKQLVDKH_____________	'35.2'_'not assigned.unknown'	No_Hits	3e-126_gi|115466202|ref|NP_001056700.1| Os06g0132300 [Oryza sativa Japonica	No_Hits	No_Hits	Bradi1g50045_No_Description_present_2e-11	GRMZM2G017031_hypothetical protein LOC100275740 _2e-12	No_Hits	No_Hits	No_Hits	No_Hits	No_Hits	No_Hits
6	snp_06_1731652	1731652	T	C	-0.349856	0.349856	0.0733823	2.89978e-06	5.53763	1	0.0115771	0.0115771	downstream	LOC_Os06g04140	C	T	NA	NA	1731813	1732565	-	Coils_-_RREWATRIRELELRVKQLVDKH_____________	'35.2'_'not assigned.unknown'	No_Hits	3e-126_gi|115466202|ref|NP_001056700.1| Os06g0132300 [Oryza sativa Japonica	No_Hits	No_Hits	Bradi1g50045_No_Description_present_2e-11	GRMZM2G017031_hypothetical protein LOC100275740 _2e-12	No_Hits	No_Hits	No_Hits	No_Hits	No_Hits	No_Hits
6	snp_06_1731766	1731766	T	A	-0.442209	0.442209	0.0773655	2.61245e-08	7.58295	0.0632055	0.000136808	0.000136808	downstream	LOC_Os06g04140	A	T	NA	NA	1731813	1732565	-	Coils_-_RREWATRIRELELRVKQLVDKH_____________	'35.2'_'not assigned.unknown'	No_Hits	3e-126_gi|115466202|ref|NP_001056700.1| Os06g0132300 [Oryza sativa Japonica	No_Hits	No_Hits	Bradi1g50045_No_Description_present_2e-11	GRMZM2G017031_hypothetical protein LOC100275740 _2e-12	No_Hits	No_Hits	No_Hits	No_Hits	No_Hits	No_Hits
6	snp_06_1731800	1731800	G	A	-0.376531	0.376531	0.0736819	5.70687e-07	6.2436	1	0.00245357	0.00245357	downstream	LOC_Os06g04140	A	G	NA	NA	1731813	1732565	-	Coils_-_RREWATRIRELELRVKQLVDKH_____________	'35.2'_'not assigned.unknown'	No_Hits	3e-126_gi|115466202|ref|NP_001056700.1| Os06g0132300 [Oryza sativa Japonica	No_Hits	No_Hits	Bradi1g50045_No_Description_present_2e-11	GRMZM2G017031_hypothetical protein LOC100275740 _2e-12	No_Hits	No_Hits	No_Hits	No_Hits	No_Hits	No_Hits
6	snp_06_1731808	1731808	G	C	-0.725474	0.725474	0.0974061	9.93713e-13	12.0027	2.40418e-06	3.33914e-08	3.33914e-08	downstream	LOC_Os06g04140	G	C	NA	NA	1731813	1732565	-	Coils_-_RREWATRIRELELRVKQLVDKH_____________	'35.2'_'not assigned.unknown'	No_Hits	3e-126_gi|115466202|ref|NP_001056700.1| Os06g0132300 [Oryza sativa Japonica	No_Hits	No_Hits	Bradi1g50045_No_Description_present_2e-11	GRMZM2G017031_hypothetical protein LOC100275740 _2e-12	No_Hits	No_Hits	No_Hits	No_Hits	No_Hits	No_Hits
6	snp_06_1731840	1731840	T	A	-0.348756	0.348756	0.0705785	1.28548e-06	5.89093	1	0.00527133	0.00527133	UTR3	LOC_Os06g04140(LOC_Os06g04140.1:c.*99T>A)	A	T	NA	NA	NA	NA	NA	NA	NA	NA	NA	NA	NA	NA	NA	NA	NA	NA	NA	NA	NA
6	snp_06_1733373	1733373	C	T	-0.372618	0.372618	0.0731271	6.13124e-07	6.21245	1	0.0026162	0.0026162	upstream;downstream	LOC_Os06g04140;LOC_Os06g04150	T	C	NA	NA	NA	NA	NA	NA	NA	NA	NA	NA	NA	NA	NA	NA	NA	NA	NA	NA	NA
6	snp_06_1733405	1733405	C	T	-0.352326	0.352326	0.0729469	2.17193e-06	5.66316	1	0.0087288	0.0087288	upstream;downstream	LOC_Os06g04140;LOC_Os06g04150	T	C	NA	NA	NA	NA	NA	NA	NA	NA	NA	NA	NA	NA	NA	NA	NA	NA	NA	NA	NA
6	snp_06_1733896	1733896	A	G	-0.428379	0.428379	0.0790887	1.24026e-07	6.90649	0.300069	0.00057265	0.00057265	downstream	LOC_Os06g04150	A	G	NA	NA	1733935	1735135	-	No_Hits	'19.11'_'tetrapyrrole synthesis.magnesium protoporphyrin IX methyltransferase'	1e-123_sp|Q9SW18|CHLM_ARATH Magnesium protoporphyrin IX methyltransferase,	0.0_gi|6006382|dbj|BAA84812.1| putative S-adenosyl-L-methionine Mg-protoporphyrin	Sb10g002100_similar to Putative magnesium-protoporphyrin IX methyltransferase_3e-169	AT4G25080.5_Symbols:_CHLM_magnesium-protoporphyrin_IX_methyltransferase_chr4:12877015-12878128_FORWARD_LENGTH=312_7e-125	Bradi1g50040_magnesium_protoporphyrin_IX_methyltransferase_activity,_2-octaprenyl-3-methyl-5-hydroxy-6-methoxy-1,4-benzoquinone_methyltransferase_activity_(Blast2GO)_9e-172	GRMZM2G161673_hypothetical protein LOC100273426 _6e-157	B9RA68_magnesium_protoporphyrin_IX_methyltransferase_EC_2_1_1_11_Ricinus_communis_TrEMBL_1e-118	No_Hits	No_Hits	No_Hits	No_Hits	No_Hits
6	snp_06_1733911	1733911	C	T	-0.511816	0.511816	0.0831368	2.35867e-09	8.62733	0.00570656	1.63512e-05	1.63512e-05	downstream	LOC_Os06g04150	C	T	NA	NA	1733935	1735135	-	No_Hits	'19.11'_'tetrapyrrole synthesis.magnesium protoporphyrin IX methyltransferase'	1e-123_sp|Q9SW18|CHLM_ARATH Magnesium protoporphyrin IX methyltransferase,	0.0_gi|6006382|dbj|BAA84812.1| putative S-adenosyl-L-methionine Mg-protoporphyrin	Sb10g002100_similar to Putative magnesium-protoporphyrin IX methyltransferase_3e-169	AT4G25080.5_Symbols:_CHLM_magnesium-protoporphyrin_IX_methyltransferase_chr4:12877015-12878128_FORWARD_LENGTH=312_7e-125	Bradi1g50040_magnesium_protoporphyrin_IX_methyltransferase_activity,_2-octaprenyl-3-methyl-5-hydroxy-6-methoxy-1,4-benzoquinone_methyltransferase_activity_(Blast2GO)_9e-172	GRMZM2G161673_hypothetical protein LOC100273426 _6e-157	B9RA68_magnesium_protoporphyrin_IX_methyltransferase_EC_2_1_1_11_Ricinus_communis_TrEMBL_1e-118	No_Hits	No_Hits	No_Hits	No_Hits	No_Hits
6	snp_06_1733915	1733915	C	T	-0.48814	0.48814	0.0830167	1.08263e-08	7.96552	0.0261931	6.13421e-05	6.13421e-05	downstream	LOC_Os06g04150	C	T	NA	NA	1733935	1735135	-	No_Hits	'19.11'_'tetrapyrrole synthesis.magnesium protoporphyrin IX methyltransferase'	1e-123_sp|Q9SW18|CHLM_ARATH Magnesium protoporphyrin IX methyltransferase,	0.0_gi|6006382|dbj|BAA84812.1| putative S-adenosyl-L-methionine Mg-protoporphyrin	Sb10g002100_similar to Putative magnesium-protoporphyrin IX methyltransferase_3e-169	AT4G25080.5_Symbols:_CHLM_magnesium-protoporphyrin_IX_methyltransferase_chr4:12877015-12878128_FORWARD_LENGTH=312_7e-125	Bradi1g50040_magnesium_protoporphyrin_IX_methyltransferase_activity,_2-octaprenyl-3-methyl-5-hydroxy-6-methoxy-1,4-benzoquinone_methyltransferase_activity_(Blast2GO)_9e-172	GRMZM2G161673_hypothetical protein LOC100273426 _6e-157	B9RA68_magnesium_protoporphyrin_IX_methyltransferase_EC_2_1_1_11_Ricinus_communis_TrEMBL_1e-118	No_Hits	No_Hits	No_Hits	No_Hits	No_Hits
6	snp_06_1733945	1733945	G	A	-0.574028	0.574028	0.0834771	3.51189e-11	10.4545	8.49664e-05	5.55336e-07	5.55336e-07	UTR3	LOC_Os06g04150(LOC_Os06g04150.1:c.*182C>T)	G	A	NA	NA	NA	NA	NA	NA	NA	NA	NA	NA	NA	NA	NA	NA	NA	NA	NA	NA	NA
6	snp_06_1733951	1733951	G	A	-0.529911	0.529911	0.0838548	9.36735e-10	9.02838	0.00226633	8.55219e-06	8.55219e-06	UTR3	LOC_Os06g04150(LOC_Os06g04150.1:c.*176C>T)	G	A	NA	NA	NA	NA	NA	NA	NA	NA	NA	NA	NA	NA	NA	NA	NA	NA	NA	NA	NA
6	snp_06_1734006	1734006	T	C	-0.552285	0.552285	0.0827342	1.175e-10	9.92996	0.000284279	1.5706e-06	1.5706e-06	UTR3	LOC_Os06g04150(LOC_Os06g04150.1:c.*121A>G)	T	C	NA	NA	NA	NA	NA	NA	NA	NA	NA	NA	NA	NA	NA	NA	NA	NA	NA	NA	NA
6	snp_06_1734028	1734028	A	G	-0.5546	0.5546	0.0826046	9.34252e-11	10.0295	0.000226032	1.30763e-06	1.30763e-06	UTR3	LOC_Os06g04150(LOC_Os06g04150.1:c.*99T>C)	A	G	NA	NA	NA	NA	NA	NA	NA	NA	NA	NA	NA	NA	NA	NA	NA	NA	NA	NA	NA
6	snp_06_1734460	1734460	C	A	-0.51039	0.51039	0.0835139	3.03172e-09	8.51831	0.00733492	1.9456e-05	1.9456e-05	exonic	LOC_Os06g04150	C	A	nonsynonymous SNV	LOC_Os06g04150:LOC_Os06g04150.1:exon1:c.G648T:p.E216D:AAMatrix=45,	1733935	1735135	-	No_Hits	'19.11'_'tetrapyrrole synthesis.magnesium protoporphyrin IX methyltransferase'	1e-123_sp|Q9SW18|CHLM_ARATH Magnesium protoporphyrin IX methyltransferase,	0.0_gi|6006382|dbj|BAA84812.1| putative S-adenosyl-L-methionine Mg-protoporphyrin	Sb10g002100_similar to Putative magnesium-protoporphyrin IX methyltransferase_3e-169	AT4G25080.5_Symbols:_CHLM_magnesium-protoporphyrin_IX_methyltransferase_chr4:12877015-12878128_FORWARD_LENGTH=312_7e-125	Bradi1g50040_magnesium_protoporphyrin_IX_methyltransferase_activity,_2-octaprenyl-3-methyl-5-hydroxy-6-methoxy-1,4-benzoquinone_methyltransferase_activity_(Blast2GO)_9e-172	GRMZM2G161673_hypothetical protein LOC100273426 _6e-157	B9RA68_magnesium_protoporphyrin_IX_methyltransferase_EC_2_1_1_11_Ricinus_communis_TrEMBL_1e-118	No_Hits	No_Hits	No_Hits	No_Hits	No_Hits
6	snp_06_1735741	1735741	T	G	0.505761	0.505761	0.109204	5.39882e-06	5.2677	1	0.0206675	0.0206675	upstream;downstream	LOC_Os06g04150;LOC_Os06g04169	T	G	NA	NA	NA	NA	NA	NA	NA	NA	NA	NA	NA	NA	NA	NA	NA	NA	NA	NA	NA
6	snp_06_1735897	1735897	A	G	-0.537696	0.537696	0.0823869	2.82801e-10	9.54852	0.000684206	3.25812e-06	3.25812e-06	upstream;downstream	LOC_Os06g04150;LOC_Os06g04169	A	G	NA	NA	NA	NA	NA	NA	NA	NA	NA	NA	NA	NA	NA	NA	NA	NA	NA	NA	NA
6	snp_06_1735973	1735973	G	A	-0.550286	0.550286	0.0811338	6.19681e-11	10.2078	0.000149925	9.25464e-07	9.25464e-07	upstream;downstream	LOC_Os06g04150;LOC_Os06g04169	G	A	NA	NA	NA	NA	NA	NA	NA	NA	NA	NA	NA	NA	NA	NA	NA	NA	NA	NA	NA
6	snp_06_1736001	1736001	A	G	-0.566536	0.566536	0.0842416	8.73643e-11	10.0587	0.000211368	1.24334e-06	1.24334e-06	upstream;downstream	LOC_Os06g04150;LOC_Os06g04169	A	G	NA	NA	NA	NA	NA	NA	NA	NA	NA	NA	NA	NA	NA	NA	NA	NA	NA	NA	NA
6	snp_06_1736235	1736235	C	G	-0.568215	0.568215	0.082359	3.05801e-11	10.5146	7.39852e-05	4.999e-07	4.999e-07	downstream	LOC_Os06g04169	C	G	NA	NA	1736249	1742581	-	No_Hits	'35.1'_'not assigned.no ontology'	No_Hits	0.0_gi|28190669|gb|AAO33147.1| unknown [Oryza sativa Japonica Group]	Sb10g002090_similar to Putative uncharacterized protein 131L1.1_0.0	AT4G24140.1_Symbols:_alpha/beta-Hydrolases_superfamily_protein_chr4:12530032-12533664_REVERSE_LENGTH=498_0.0	Bradi1g50030_No_Description_present_0.0	GRMZM2G121333_No Description present_0.0	Q81H00_triacylglycerol_lipase_EC_3_1_1_3_Bacillus_cereus_(strain_ATCC_14579_/_DSM_31)_TrEMBL_8e-09	No_Hits	No_Hits	No_Hits	No_Hits	No_Hits
6	snp_06_1736459	1736459	C	T	-0.699995	0.699995	0.100786	2.30841e-11	10.6367	5.58494e-05	4.13699e-07	4.13699e-07	exonic	LOC_Os06g04169	C	T	nonsynonymous SNV	LOC_Os06g04169:LOC_Os06g04169.2:exon4:c.G1160A:p.R387Q:AAMatrix=43,	1736249	1742581	-	No_Hits	'35.1'_'not assigned.no ontology'	No_Hits	0.0_gi|28190669|gb|AAO33147.1| unknown [Oryza sativa Japonica Group]	Sb10g002090_similar to Putative uncharacterized protein 131L1.1_0.0	AT4G24140.1_Symbols:_alpha/beta-Hydrolases_superfamily_protein_chr4:12530032-12533664_REVERSE_LENGTH=498_0.0	Bradi1g50030_No_Description_present_0.0	GRMZM2G121333_No Description present_0.0	Q81H00_triacylglycerol_lipase_EC_3_1_1_3_Bacillus_cereus_(strain_ATCC_14579_/_DSM_31)_TrEMBL_8e-09	No_Hits	No_Hits	No_Hits	No_Hits	No_Hits
6	snp_06_1736836	1736836	C	G	-0.575226	0.575226	0.0833451	3.01203e-11	10.5211	7.28728e-05	4.999e-07	4.999e-07	UTR3	LOC_Os06g04169(LOC_Os06g04169.1:c.*545G>C)	C	G	NA	NA	NA	NA	NA	NA	NA	NA	NA	NA	NA	NA	NA	NA	NA	NA	NA	NA	NA
6	snp_06_1736937	1736937	C	T	-0.570768	0.570768	0.083035	3.56862e-11	10.4475	8.63389e-05	5.60642e-07	5.60642e-07	UTR3	LOC_Os06g04169(LOC_Os06g04169.1:c.*444G>A)	C	T	NA	NA	NA	NA	NA	NA	NA	NA	NA	NA	NA	NA	NA	NA	NA	NA	NA	NA	NA
6	snp_06_1737830	1737830	T	C	-0.604213	0.604213	0.0827224	2.48156e-12	11.6053	6.00386e-06	6.90099e-08	6.90099e-08	intronic	LOC_Os06g04169	T	C	NA	NA	1736249	1742581	-	No_Hits	'35.1'_'not assigned.no ontology'	No_Hits	0.0_gi|28190669|gb|AAO33147.1| unknown [Oryza sativa Japonica Group]	Sb10g002090_similar to Putative uncharacterized protein 131L1.1_0.0	AT4G24140.1_Symbols:_alpha/beta-Hydrolases_superfamily_protein_chr4:12530032-12533664_REVERSE_LENGTH=498_0.0	Bradi1g50030_No_Description_present_0.0	GRMZM2G121333_No Description present_0.0	Q81H00_triacylglycerol_lipase_EC_3_1_1_3_Bacillus_cereus_(strain_ATCC_14579_/_DSM_31)_TrEMBL_8e-09	No_Hits	No_Hits	No_Hits	No_Hits	No_Hits
6	snp_06_1737975	1737975	G	A	-0.534116	0.534116	0.0830224	4.86107e-10	9.31327	0.00117608	5.026e-06	5.026e-06	intronic	LOC_Os06g04169	G	A	NA	NA	1736249	1742581	-	No_Hits	'35.1'_'not assigned.no ontology'	No_Hits	0.0_gi|28190669|gb|AAO33147.1| unknown [Oryza sativa Japonica Group]	Sb10g002090_similar to Putative uncharacterized protein 131L1.1_0.0	AT4G24140.1_Symbols:_alpha/beta-Hydrolases_superfamily_protein_chr4:12530032-12533664_REVERSE_LENGTH=498_0.0	Bradi1g50030_No_Description_present_0.0	GRMZM2G121333_No Description present_0.0	Q81H00_triacylglycerol_lipase_EC_3_1_1_3_Bacillus_cereus_(strain_ATCC_14579_/_DSM_31)_TrEMBL_8e-09	No_Hits	No_Hits	No_Hits	No_Hits	No_Hits
6	snp_06_1738285	1738285	A	G	-0.604213	0.604213	0.0827224	2.48156e-12	11.6053	6.00386e-06	6.90099e-08	6.90099e-08	intronic	LOC_Os06g04169	A	G	NA	NA	1736249	1742581	-	No_Hits	'35.1'_'not assigned.no ontology'	No_Hits	0.0_gi|28190669|gb|AAO33147.1| unknown [Oryza sativa Japonica Group]	Sb10g002090_similar to Putative uncharacterized protein 131L1.1_0.0	AT4G24140.1_Symbols:_alpha/beta-Hydrolases_superfamily_protein_chr4:12530032-12533664_REVERSE_LENGTH=498_0.0	Bradi1g50030_No_Description_present_0.0	GRMZM2G121333_No Description present_0.0	Q81H00_triacylglycerol_lipase_EC_3_1_1_3_Bacillus_cereus_(strain_ATCC_14579_/_DSM_31)_TrEMBL_8e-09	No_Hits	No_Hits	No_Hits	No_Hits	No_Hits
6	snp_06_1738375	1738375	G	A	-0.537243	0.537243	0.0829454	3.77281e-10	9.42334	0.00091279	4.16799e-06	4.16799e-06	intronic	LOC_Os06g04169	G	A	NA	NA	1736249	1742581	-	No_Hits	'35.1'_'not assigned.no ontology'	No_Hits	0.0_gi|28190669|gb|AAO33147.1| unknown [Oryza sativa Japonica Group]	Sb10g002090_similar to Putative uncharacterized protein 131L1.1_0.0	AT4G24140.1_Symbols:_alpha/beta-Hydrolases_superfamily_protein_chr4:12530032-12533664_REVERSE_LENGTH=498_0.0	Bradi1g50030_No_Description_present_0.0	GRMZM2G121333_No Description present_0.0	Q81H00_triacylglycerol_lipase_EC_3_1_1_3_Bacillus_cereus_(strain_ATCC_14579_/_DSM_31)_TrEMBL_8e-09	No_Hits	No_Hits	No_Hits	No_Hits	No_Hits
6	snp_06_1738545	1738545	C	T	-0.605279	0.605279	0.0826456	2.19094e-12	11.6594	5.30074e-06	6.46432e-08	6.46432e-08	intronic	LOC_Os06g04169	C	T	NA	NA	1736249	1742581	-	No_Hits	'35.1'_'not assigned.no ontology'	No_Hits	0.0_gi|28190669|gb|AAO33147.1| unknown [Oryza sativa Japonica Group]	Sb10g002090_similar to Putative uncharacterized protein 131L1.1_0.0	AT4G24140.1_Symbols:_alpha/beta-Hydrolases_superfamily_protein_chr4:12530032-12533664_REVERSE_LENGTH=498_0.0	Bradi1g50030_No_Description_present_0.0	GRMZM2G121333_No Description present_0.0	Q81H00_triacylglycerol_lipase_EC_3_1_1_3_Bacillus_cereus_(strain_ATCC_14579_/_DSM_31)_TrEMBL_8e-09	No_Hits	No_Hits	No_Hits	No_Hits	No_Hits
6	snp_06_1738560	1738560	G	A	-0.307334	0.307334	0.0690389	1.19943e-05	4.92103	1	0.0424873	0.0424873	intronic	LOC_Os06g04169	A	G	NA	NA	1736249	1742581	-	No_Hits	'35.1'_'not assigned.no ontology'	No_Hits	0.0_gi|28190669|gb|AAO33147.1| unknown [Oryza sativa Japonica Group]	Sb10g002090_similar to Putative uncharacterized protein 131L1.1_0.0	AT4G24140.1_Symbols:_alpha/beta-Hydrolases_superfamily_protein_chr4:12530032-12533664_REVERSE_LENGTH=498_0.0	Bradi1g50030_No_Description_present_0.0	GRMZM2G121333_No Description present_0.0	Q81H00_triacylglycerol_lipase_EC_3_1_1_3_Bacillus_cereus_(strain_ATCC_14579_/_DSM_31)_TrEMBL_8e-09	No_Hits	No_Hits	No_Hits	No_Hits	No_Hits
6	snp_06_1738798	1738798	C	A	-0.600855	0.600855	0.0827041	3.17402e-12	11.4984	7.6792e-06	8.62831e-08	8.62831e-08	intronic	LOC_Os06g04169	C	A	NA	NA	1736249	1742581	-	No_Hits	'35.1'_'not assigned.no ontology'	No_Hits	0.0_gi|28190669|gb|AAO33147.1| unknown [Oryza sativa Japonica Group]	Sb10g002090_similar to Putative uncharacterized protein 131L1.1_0.0	AT4G24140.1_Symbols:_alpha/beta-Hydrolases_superfamily_protein_chr4:12530032-12533664_REVERSE_LENGTH=498_0.0	Bradi1g50030_No_Description_present_0.0	GRMZM2G121333_No Description present_0.0	Q81H00_triacylglycerol_lipase_EC_3_1_1_3_Bacillus_cereus_(strain_ATCC_14579_/_DSM_31)_TrEMBL_8e-09	No_Hits	No_Hits	No_Hits	No_Hits	No_Hits
6	snp_06_1740167	1740167	A	G	-0.578609	0.578609	0.0826453	1.64067e-11	10.785	3.96943e-05	3.30209e-07	3.30209e-07	intronic	LOC_Os06g04169	A	G	NA	NA	1736249	1742581	-	No_Hits	'35.1'_'not assigned.no ontology'	No_Hits	0.0_gi|28190669|gb|AAO33147.1| unknown [Oryza sativa Japonica Group]	Sb10g002090_similar to Putative uncharacterized protein 131L1.1_0.0	AT4G24140.1_Symbols:_alpha/beta-Hydrolases_superfamily_protein_chr4:12530032-12533664_REVERSE_LENGTH=498_0.0	Bradi1g50030_No_Description_present_0.0	GRMZM2G121333_No Description present_0.0	Q81H00_triacylglycerol_lipase_EC_3_1_1_3_Bacillus_cereus_(strain_ATCC_14579_/_DSM_31)_TrEMBL_8e-09	No_Hits	No_Hits	No_Hits	No_Hits	No_Hits
6	snp_06_1740286	1740286	C	T	-0.305098	0.305098	0.0691181	1.41192e-05	4.85019	1	0.0478428	0.0478428	intronic	LOC_Os06g04169	T	C	NA	NA	1736249	1742581	-	No_Hits	'35.1'_'not assigned.no ontology'	No_Hits	0.0_gi|28190669|gb|AAO33147.1| unknown [Oryza sativa Japonica Group]	Sb10g002090_similar to Putative uncharacterized protein 131L1.1_0.0	AT4G24140.1_Symbols:_alpha/beta-Hydrolases_superfamily_protein_chr4:12530032-12533664_REVERSE_LENGTH=498_0.0	Bradi1g50030_No_Description_present_0.0	GRMZM2G121333_No Description present_0.0	Q81H00_triacylglycerol_lipase_EC_3_1_1_3_Bacillus_cereus_(strain_ATCC_14579_/_DSM_31)_TrEMBL_8e-09	No_Hits	No_Hits	No_Hits	No_Hits	No_Hits
6	snp_06_1740472	1740472	C	T	-0.537881	0.537881	0.0831274	3.91817e-10	9.40692	0.00094796	4.27009e-06	4.27009e-06	intronic	LOC_Os06g04169	C	T	NA	NA	1736249	1742581	-	No_Hits	'35.1'_'not assigned.no ontology'	No_Hits	0.0_gi|28190669|gb|AAO33147.1| unknown [Oryza sativa Japonica Group]	Sb10g002090_similar to Putative uncharacterized protein 131L1.1_0.0	AT4G24140.1_Symbols:_alpha/beta-Hydrolases_superfamily_protein_chr4:12530032-12533664_REVERSE_LENGTH=498_0.0	Bradi1g50030_No_Description_present_0.0	GRMZM2G121333_No Description present_0.0	Q81H00_triacylglycerol_lipase_EC_3_1_1_3_Bacillus_cereus_(strain_ATCC_14579_/_DSM_31)_TrEMBL_8e-09	No_Hits	No_Hits	No_Hits	No_Hits	No_Hits
6	snp_06_1740733	1740733	C	T	-0.524192	0.524192	0.0821779	6.66435e-10	9.17624	0.00161237	6.58109e-06	6.58109e-06	intronic	LOC_Os06g04169	C	T	NA	NA	1736249	1742581	-	No_Hits	'35.1'_'not assigned.no ontology'	No_Hits	0.0_gi|28190669|gb|AAO33147.1| unknown [Oryza sativa Japonica Group]	Sb10g002090_similar to Putative uncharacterized protein 131L1.1_0.0	AT4G24140.1_Symbols:_alpha/beta-Hydrolases_superfamily_protein_chr4:12530032-12533664_REVERSE_LENGTH=498_0.0	Bradi1g50030_No_Description_present_0.0	GRMZM2G121333_No Description present_0.0	Q81H00_triacylglycerol_lipase_EC_3_1_1_3_Bacillus_cereus_(strain_ATCC_14579_/_DSM_31)_TrEMBL_8e-09	No_Hits	No_Hits	No_Hits	No_Hits	No_Hits
6	snp_06_1740753	1740753	G	A	-0.532261	0.532261	0.0830489	5.59761e-10	9.252	0.00135428	5.64284e-06	5.64284e-06	intronic	LOC_Os06g04169	G	A	NA	NA	1736249	1742581	-	No_Hits	'35.1'_'not assigned.no ontology'	No_Hits	0.0_gi|28190669|gb|AAO33147.1| unknown [Oryza sativa Japonica Group]	Sb10g002090_similar to Putative uncharacterized protein 131L1.1_0.0	AT4G24140.1_Symbols:_alpha/beta-Hydrolases_superfamily_protein_chr4:12530032-12533664_REVERSE_LENGTH=498_0.0	Bradi1g50030_No_Description_present_0.0	GRMZM2G121333_No Description present_0.0	Q81H00_triacylglycerol_lipase_EC_3_1_1_3_Bacillus_cereus_(strain_ATCC_14579_/_DSM_31)_TrEMBL_8e-09	No_Hits	No_Hits	No_Hits	No_Hits	No_Hits
6	snp_06_1740760	1740760	G	A	-0.557517	0.557517	0.0831634	9.91899e-11	10.0035	0.000239979	1.37131e-06	1.37131e-06	intronic	LOC_Os06g04169	G	A	NA	NA	1736249	1742581	-	No_Hits	'35.1'_'not assigned.no ontology'	No_Hits	0.0_gi|28190669|gb|AAO33147.1| unknown [Oryza sativa Japonica Group]	Sb10g002090_similar to Putative uncharacterized protein 131L1.1_0.0	AT4G24140.1_Symbols:_alpha/beta-Hydrolases_superfamily_protein_chr4:12530032-12533664_REVERSE_LENGTH=498_0.0	Bradi1g50030_No_Description_present_0.0	GRMZM2G121333_No Description present_0.0	Q81H00_triacylglycerol_lipase_EC_3_1_1_3_Bacillus_cereus_(strain_ATCC_14579_/_DSM_31)_TrEMBL_8e-09	No_Hits	No_Hits	No_Hits	No_Hits	No_Hits
6	snp_06_1740777	1740777	T	C	-0.575266	0.575266	0.0826355	2.09189e-11	10.6795	5.06111e-05	3.89316e-07	3.89316e-07	intronic	LOC_Os06g04169	T	C	NA	NA	1736249	1742581	-	No_Hits	'35.1'_'not assigned.no ontology'	No_Hits	0.0_gi|28190669|gb|AAO33147.1| unknown [Oryza sativa Japonica Group]	Sb10g002090_similar to Putative uncharacterized protein 131L1.1_0.0	AT4G24140.1_Symbols:_alpha/beta-Hydrolases_superfamily_protein_chr4:12530032-12533664_REVERSE_LENGTH=498_0.0	Bradi1g50030_No_Description_present_0.0	GRMZM2G121333_No Description present_0.0	Q81H00_triacylglycerol_lipase_EC_3_1_1_3_Bacillus_cereus_(strain_ATCC_14579_/_DSM_31)_TrEMBL_8e-09	No_Hits	No_Hits	No_Hits	No_Hits	No_Hits
6	snp_06_1741111	1741111	C	T	-0.39979	0.39979	0.0791407	7.58271e-07	6.12018	1	0.00320733	0.00320733	exonic	LOC_Os06g04169	T	C	synonymous SNV	LOC_Os06g04169:LOC_Os06g04169.1:exon3:c.G966G:p.P322P,LOC_Os06g04169:LOC_Os06g04169.2:exon3:c.G966G:p.P322P,	1736249	1742581	-	No_Hits	'35.1'_'not assigned.no ontology'	No_Hits	0.0_gi|28190669|gb|AAO33147.1| unknown [Oryza sativa Japonica Group]	Sb10g002090_similar to Putative uncharacterized protein 131L1.1_0.0	AT4G24140.1_Symbols:_alpha/beta-Hydrolases_superfamily_protein_chr4:12530032-12533664_REVERSE_LENGTH=498_0.0	Bradi1g50030_No_Description_present_0.0	GRMZM2G121333_No Description present_0.0	Q81H00_triacylglycerol_lipase_EC_3_1_1_3_Bacillus_cereus_(strain_ATCC_14579_/_DSM_31)_TrEMBL_8e-09	No_Hits	No_Hits	No_Hits	No_Hits	No_Hits
6	snp_06_1741229	1741229	C	T	-0.605597	0.605597	0.0826737	2.17212e-12	11.6631	5.25522e-06	6.46432e-08	6.46432e-08	intronic	LOC_Os06g04169	C	T	NA	NA	1736249	1742581	-	No_Hits	'35.1'_'not assigned.no ontology'	No_Hits	0.0_gi|28190669|gb|AAO33147.1| unknown [Oryza sativa Japonica Group]	Sb10g002090_similar to Putative uncharacterized protein 131L1.1_0.0	AT4G24140.1_Symbols:_alpha/beta-Hydrolases_superfamily_protein_chr4:12530032-12533664_REVERSE_LENGTH=498_0.0	Bradi1g50030_No_Description_present_0.0	GRMZM2G121333_No Description present_0.0	Q81H00_triacylglycerol_lipase_EC_3_1_1_3_Bacillus_cereus_(strain_ATCC_14579_/_DSM_31)_TrEMBL_8e-09	No_Hits	No_Hits	No_Hits	No_Hits	No_Hits
6	snp_06_1741863	1741863	C	A	-0.313112	0.313112	0.069645	9.87828e-06	5.00532	1	0.0352801	0.0352801	intronic	LOC_Os06g04169	A	C	NA	NA	1736249	1742581	-	No_Hits	'35.1'_'not assigned.no ontology'	No_Hits	0.0_gi|28190669|gb|AAO33147.1| unknown [Oryza sativa Japonica Group]	Sb10g002090_similar to Putative uncharacterized protein 131L1.1_0.0	AT4G24140.1_Symbols:_alpha/beta-Hydrolases_superfamily_protein_chr4:12530032-12533664_REVERSE_LENGTH=498_0.0	Bradi1g50030_No_Description_present_0.0	GRMZM2G121333_No Description present_0.0	Q81H00_triacylglycerol_lipase_EC_3_1_1_3_Bacillus_cereus_(strain_ATCC_14579_/_DSM_31)_TrEMBL_8e-09	No_Hits	No_Hits	No_Hits	No_Hits	No_Hits
6	snp_06_1742115	1742115	C	G	-0.567576	0.567576	0.081692	2.27505e-11	10.643	5.50423e-05	4.10764e-07	4.10764e-07	exonic	LOC_Os06g04169	C	G	synonymous SNV	LOC_Os06g04169:LOC_Os06g04169.1:exon1:c.G444C:p.V148V,LOC_Os06g04169:LOC_Os06g04169.2:exon1:c.G444C:p.V148V,	1736249	1742581	-	No_Hits	'35.1'_'not assigned.no ontology'	No_Hits	0.0_gi|28190669|gb|AAO33147.1| unknown [Oryza sativa Japonica Group]	Sb10g002090_similar to Putative uncharacterized protein 131L1.1_0.0	AT4G24140.1_Symbols:_alpha/beta-Hydrolases_superfamily_protein_chr4:12530032-12533664_REVERSE_LENGTH=498_0.0	Bradi1g50030_No_Description_present_0.0	GRMZM2G121333_No Description present_0.0	Q81H00_triacylglycerol_lipase_EC_3_1_1_3_Bacillus_cereus_(strain_ATCC_14579_/_DSM_31)_TrEMBL_8e-09	No_Hits	No_Hits	No_Hits	No_Hits	No_Hits
6	snp_06_1742118	1742118	C	G	-0.55974	0.55974	0.0840845	1.31173e-10	9.88216	0.000317359	1.7342e-06	1.7342e-06	exonic	LOC_Os06g04169	C	G	synonymous SNV	LOC_Os06g04169:LOC_Os06g04169.1:exon1:c.G441C:p.T147T,LOC_Os06g04169:LOC_Os06g04169.2:exon1:c.G441C:p.T147T,	1736249	1742581	-	No_Hits	'35.1'_'not assigned.no ontology'	No_Hits	0.0_gi|28190669|gb|AAO33147.1| unknown [Oryza sativa Japonica Group]	Sb10g002090_similar to Putative uncharacterized protein 131L1.1_0.0	AT4G24140.1_Symbols:_alpha/beta-Hydrolases_superfamily_protein_chr4:12530032-12533664_REVERSE_LENGTH=498_0.0	Bradi1g50030_No_Description_present_0.0	GRMZM2G121333_No Description present_0.0	Q81H00_triacylglycerol_lipase_EC_3_1_1_3_Bacillus_cereus_(strain_ATCC_14579_/_DSM_31)_TrEMBL_8e-09	No_Hits	No_Hits	No_Hits	No_Hits	No_Hits
6	snp_06_1742656	1742656	G	A	-0.589538	0.589538	0.0830568	9.02114e-12	11.0447	2.18257e-05	1.96628e-07	1.96628e-07	upstream	LOC_Os06g04169	G	A	NA	NA	1736249	1742581	-	No_Hits	'35.1'_'not assigned.no ontology'	No_Hits	0.0_gi|28190669|gb|AAO33147.1| unknown [Oryza sativa Japonica Group]	Sb10g002090_similar to Putative uncharacterized protein 131L1.1_0.0	AT4G24140.1_Symbols:_alpha/beta-Hydrolases_superfamily_protein_chr4:12530032-12533664_REVERSE_LENGTH=498_0.0	Bradi1g50030_No_Description_present_0.0	GRMZM2G121333_No Description present_0.0	Q81H00_triacylglycerol_lipase_EC_3_1_1_3_Bacillus_cereus_(strain_ATCC_14579_/_DSM_31)_TrEMBL_8e-09	No_Hits	No_Hits	No_Hits	No_Hits	No_Hits
6	snp_06_1743153	1743153	A	G	-0.609209	0.609209	0.0851549	6.36358e-12	11.1963	1.5396e-05	1.49476e-07	1.49476e-07	upstream	LOC_Os06g04169	G	A	NA	NA	1736249	1742581	-	No_Hits	'35.1'_'not assigned.no ontology'	No_Hits	0.0_gi|28190669|gb|AAO33147.1| unknown [Oryza sativa Japonica Group]	Sb10g002090_similar to Putative uncharacterized protein 131L1.1_0.0	AT4G24140.1_Symbols:_alpha/beta-Hydrolases_superfamily_protein_chr4:12530032-12533664_REVERSE_LENGTH=498_0.0	Bradi1g50030_No_Description_present_0.0	GRMZM2G121333_No Description present_0.0	Q81H00_triacylglycerol_lipase_EC_3_1_1_3_Bacillus_cereus_(strain_ATCC_14579_/_DSM_31)_TrEMBL_8e-09	No_Hits	No_Hits	No_Hits	No_Hits	No_Hits
6	snp_06_1743262	1743262	A	G	-0.303852	0.303852	0.068915	1.44335e-05	4.84063	1	0.0487715	0.0487715	upstream	LOC_Os06g04169	G	A	NA	NA	1736249	1742581	-	No_Hits	'35.1'_'not assigned.no ontology'	No_Hits	0.0_gi|28190669|gb|AAO33147.1| unknown [Oryza sativa Japonica Group]	Sb10g002090_similar to Putative uncharacterized protein 131L1.1_0.0	AT4G24140.1_Symbols:_alpha/beta-Hydrolases_superfamily_protein_chr4:12530032-12533664_REVERSE_LENGTH=498_0.0	Bradi1g50030_No_Description_present_0.0	GRMZM2G121333_No Description present_0.0	Q81H00_triacylglycerol_lipase_EC_3_1_1_3_Bacillus_cereus_(strain_ATCC_14579_/_DSM_31)_TrEMBL_8e-09	No_Hits	No_Hits	No_Hits	No_Hits	No_Hits
6	snp_06_1744863	1744863	A	G	-0.56096	0.56096	0.0831651	7.7514e-11	10.1106	0.000187537	1.11629e-06	1.11629e-06	intergenic	LOC_Os06g04169(dist=2282),LOC_Os06g04190(dist=9488)	G	A	NA	NA	NA	NA	NA	NA	NA	NA	NA	NA	NA	NA	NA	NA	NA	NA	NA	NA	NA
6	snp_06_1745032	1745032	A	C	-0.631308	0.631308	0.08311	3.82459e-13	12.4174	9.25317e-07	1.77946e-08	1.77946e-08	intergenic	LOC_Os06g04169(dist=2451),LOC_Os06g04190(dist=9319)	C	A	NA	NA	NA	NA	NA	NA	NA	NA	NA	NA	NA	NA	NA	NA	NA	NA	NA	NA	NA
6	snp_06_1745281	1745281	A	G	-0.625734	0.625734	0.0835227	7.49961e-13	12.125	1.81445e-06	2.67977e-08	2.67977e-08	intergenic	LOC_Os06g04169(dist=2700),LOC_Os06g04190(dist=9070)	G	A	NA	NA	NA	NA	NA	NA	NA	NA	NA	NA	NA	NA	NA	NA	NA	NA	NA	NA	NA
6	snp_06_1745339	1745339	T	C	-0.592631	0.592631	0.0840237	1.19079e-11	10.9242	2.88099e-05	2.52718e-07	2.52718e-07	intergenic	LOC_Os06g04169(dist=2758),LOC_Os06g04190(dist=9012)	C	T	NA	NA	NA	NA	NA	NA	NA	NA	NA	NA	NA	NA	NA	NA	NA	NA	NA	NA	NA
6	snp_06_1745426	1745426	T	A	-0.402862	0.402862	0.0698779	2.00828e-08	7.69718	0.0485882	0.000107022	0.000107022	intergenic	LOC_Os06g04169(dist=2845),LOC_Os06g04190(dist=8925)	A	T	NA	NA	NA	NA	NA	NA	NA	NA	NA	NA	NA	NA	NA	NA	NA	NA	NA	NA	NA
6	snp_06_1746099	1746099	C	A	-0.539585	0.539585	0.0842327	5.69953e-10	9.24416	0.00137894	5.67465e-06	5.67465e-06	intergenic	LOC_Os06g04169(dist=3518),LOC_Os06g04190(dist=8252)	A	C	NA	NA	NA	NA	NA	NA	NA	NA	NA	NA	NA	NA	NA	NA	NA	NA	NA	NA	NA
6	snp_06_1750694	1750694	A	G	-0.675282	0.675282	0.0826765	8.58194e-15	14.0664	2.07631e-08	2.30701e-09	2.30701e-09	intergenic	LOC_Os06g04169(dist=8113),LOC_Os06g04190(dist=3657)	G	A	NA	NA	NA	NA	NA	NA	NA	NA	NA	NA	NA	NA	NA	NA	NA	NA	NA	NA	NA
6	snp_06_1750710	1750710	G	T	-0.39531	0.39531	0.0704526	4.53988e-08	7.34296	0.109837	0.000224158	0.000224158	intergenic	LOC_Os06g04169(dist=8129),LOC_Os06g04190(dist=3641)	T	G	NA	NA	NA	NA	NA	NA	NA	NA	NA	NA	NA	NA	NA	NA	NA	NA	NA	NA	NA
6	snp_06_1750761	1750761	C	T	-0.394992	0.394992	0.0701772	4.14228e-08	7.38276	0.100218	0.000208787	0.000208787	intergenic	LOC_Os06g04169(dist=8180),LOC_Os06g04190(dist=3590)	T	C	NA	NA	NA	NA	NA	NA	NA	NA	NA	NA	NA	NA	NA	NA	NA	NA	NA	NA	NA
6	snp_06_1750875	1750875	A	C	-0.391606	0.391606	0.0706212	6.39823e-08	7.19394	0.154798	0.00031084	0.00031084	intergenic	LOC_Os06g04169(dist=8294),LOC_Os06g04190(dist=3476)	C	A	NA	NA	NA	NA	NA	NA	NA	NA	NA	NA	NA	NA	NA	NA	NA	NA	NA	NA	NA
6	snp_06_1751310	1751310	G	A	-0.664025	0.664025	0.0829193	2.52182e-14	13.5983	6.10127e-08	3.05064e-09	3.05064e-09	intergenic	LOC_Os06g04169(dist=8729),LOC_Os06g04190(dist=3041)	A	G	NA	NA	NA	NA	NA	NA	NA	NA	NA	NA	NA	NA	NA	NA	NA	NA	NA	NA	NA
6	snp_06_1751603	1751603	T	G	-0.6562	0.6562	0.0828222	4.45433e-14	13.3512	1.07768e-07	4.31071e-09	4.31071e-09	intergenic	LOC_Os06g04169(dist=9022),LOC_Os06g04190(dist=2748)	G	T	NA	NA	NA	NA	NA	NA	NA	NA	NA	NA	NA	NA	NA	NA	NA	NA	NA	NA	NA
6	snp_06_1751718	1751718	T	C	-0.663034	0.663034	0.084612	7.92871e-14	13.1008	1.91827e-07	5.32852e-09	5.32852e-09	intergenic	LOC_Os06g04169(dist=9137),LOC_Os06g04190(dist=2633)	C	T	NA	NA	NA	NA	NA	NA	NA	NA	NA	NA	NA	NA	NA	NA	NA	NA	NA	NA	NA
6	snp_06_1751722	1751722	A	G	-0.663034	0.663034	0.084612	7.92871e-14	13.1008	1.91827e-07	5.32852e-09	5.32852e-09	intergenic	LOC_Os06g04169(dist=9141),LOC_Os06g04190(dist=2629)	G	A	NA	NA	NA	NA	NA	NA	NA	NA	NA	NA	NA	NA	NA	NA	NA	NA	NA	NA	NA
6	snp_06_1751839	1751839	A	C	-0.669242	0.669242	0.0825783	1.31901e-14	13.8798	3.19121e-08	2.57775e-09	2.57775e-09	intergenic	LOC_Os06g04169(dist=9258),LOC_Os06g04190(dist=2512)	C	A	NA	NA	NA	NA	NA	NA	NA	NA	NA	NA	NA	NA	NA	NA	NA	NA	NA	NA	NA
6	snp_06_1751897	1751897	A	G	-0.553501	0.553501	0.083598	1.62228e-10	9.78987	0.000392494	2.0989e-06	2.0989e-06	intergenic	LOC_Os06g04169(dist=9316),LOC_Os06g04190(dist=2454)	G	A	NA	NA	NA	NA	NA	NA	NA	NA	NA	NA	NA	NA	NA	NA	NA	NA	NA	NA	NA
6	snp_06_1751903	1751903	A	G	-0.633305	0.633305	0.0824844	2.24523e-13	12.6487	5.43209e-07	1.10859e-08	1.10859e-08	intergenic	LOC_Os06g04169(dist=9322),LOC_Os06g04190(dist=2448)	G	A	NA	NA	NA	NA	NA	NA	NA	NA	NA	NA	NA	NA	NA	NA	NA	NA	NA	NA	NA
6	snp_06_1752027	1752027	T	C	-0.657372	0.657372	0.0825769	3.46286e-14	13.4606	8.37802e-08	3.89476e-09	3.89476e-09	intergenic	LOC_Os06g04169(dist=9446),LOC_Os06g04190(dist=2324)	C	T	NA	NA	NA	NA	NA	NA	NA	NA	NA	NA	NA	NA	NA	NA	NA	NA	NA	NA	NA
6	snp_06_1752719	1752719	G	A	-0.298459	0.298459	0.0672213	1.26207e-05	4.89892	1	0.0438876	0.0438876	intergenic	LOC_Os06g04169(dist=10138),LOC_Os06g04190(dist=1632)	A	G	NA	NA	NA	NA	NA	NA	NA	NA	NA	NA	NA	NA	NA	NA	NA	NA	NA	NA	NA
6	snp_06_1752902	1752902	A	G	-0.669599	0.669599	0.0831188	1.82826e-14	13.738	4.42328e-08	2.57775e-09	2.57775e-09	intergenic	LOC_Os06g04169(dist=10321),LOC_Os06g04190(dist=1449)	G	A	NA	NA	NA	NA	NA	NA	NA	NA	NA	NA	NA	NA	NA	NA	NA	NA	NA	NA	NA
6	snp_06_1753447	1753447	C	T	-0.405844	0.405844	0.0778825	3.48019e-07	6.4584	0.841993	0.00152259	0.00152259	downstream	LOC_Os06g04190	T	C	NA	NA	1754351	1760884	-	No_Hits	'35.2'_'not assigned.unknown'	No_Hits	0.0_gi|11875164|dbj|BAB19377.1| Rad1-like protein [Oryza sativa Japonica	Sb10g002080_similar to Rad1-like protein_0.0	AT4G17760.1_Symbols:_damaged_DNA_binding;exodeoxyribonuclease_IIIs_chr4:9871820-9873257_FORWARD_LENGTH=300_3e-166	Bradi1g50020_Rad1;AliasBdRad1_0.0	GRMZM2G021439_rad1-like protein _0.0	E3TG17_exodeoxyribonuclease_III_EC_3_1_11_2_Ictalurus_punctatus_TrEMBL_6e-21	No_Hits	No_Hits	No_Hits	No_Hits	No_Hits
6	snp_06_1753579	1753579	C	T	-0.659655	0.659655	0.0832469	4.42245e-14	13.3543	1.06996e-07	4.31071e-09	4.31071e-09	downstream	LOC_Os06g04190	T	C	NA	NA	1754351	1760884	-	No_Hits	'35.2'_'not assigned.unknown'	No_Hits	0.0_gi|11875164|dbj|BAB19377.1| Rad1-like protein [Oryza sativa Japonica	Sb10g002080_similar to Rad1-like protein_0.0	AT4G17760.1_Symbols:_damaged_DNA_binding;exodeoxyribonuclease_IIIs_chr4:9871820-9873257_FORWARD_LENGTH=300_3e-166	Bradi1g50020_Rad1;AliasBdRad1_0.0	GRMZM2G021439_rad1-like protein _0.0	E3TG17_exodeoxyribonuclease_III_EC_3_1_11_2_Ictalurus_punctatus_TrEMBL_6e-21	No_Hits	No_Hits	No_Hits	No_Hits	No_Hits
6	snp_06_1754453	1754453	T	A	-0.440197	0.440197	0.0782489	4.20562e-08	7.37617	0.10175	0.000210663	0.000210663	UTR3	LOC_Os06g04190(LOC_Os06g04190.2:c.*88T>A)	A	T	NA	NA	NA	NA	NA	NA	NA	NA	NA	NA	NA	NA	NA	NA	NA	NA	NA	NA	NA
6	snp_06_1754628	1754628	C	T	-0.398478	0.398478	0.0788811	7.58286e-07	6.12017	1	0.00320733	0.00320733	intronic	LOC_Os06g04190	T	C	NA	NA	1754351	1760884	-	No_Hits	'35.2'_'not assigned.unknown'	No_Hits	0.0_gi|11875164|dbj|BAB19377.1| Rad1-like protein [Oryza sativa Japonica	Sb10g002080_similar to Rad1-like protein_0.0	AT4G17760.1_Symbols:_damaged_DNA_binding;exodeoxyribonuclease_IIIs_chr4:9871820-9873257_FORWARD_LENGTH=300_3e-166	Bradi1g50020_Rad1;AliasBdRad1_0.0	GRMZM2G021439_rad1-like protein _0.0	E3TG17_exodeoxyribonuclease_III_EC_3_1_11_2_Ictalurus_punctatus_TrEMBL_6e-21	No_Hits	No_Hits	No_Hits	No_Hits	No_Hits
6	snp_06_1754634	1754634	A	G	-0.650942	0.650942	0.084152	1.54142e-13	12.8121	3.7293e-07	8.47569e-09	8.47569e-09	intronic	LOC_Os06g04190	G	A	NA	NA	1754351	1760884	-	No_Hits	'35.2'_'not assigned.unknown'	No_Hits	0.0_gi|11875164|dbj|BAB19377.1| Rad1-like protein [Oryza sativa Japonica	Sb10g002080_similar to Rad1-like protein_0.0	AT4G17760.1_Symbols:_damaged_DNA_binding;exodeoxyribonuclease_IIIs_chr4:9871820-9873257_FORWARD_LENGTH=300_3e-166	Bradi1g50020_Rad1;AliasBdRad1_0.0	GRMZM2G021439_rad1-like protein _0.0	E3TG17_exodeoxyribonuclease_III_EC_3_1_11_2_Ictalurus_punctatus_TrEMBL_6e-21	No_Hits	No_Hits	No_Hits	No_Hits	No_Hits
6	snp_06_1754741	1754741	G	A	-0.393856	0.393856	0.0783002	8.4132e-07	6.07504	1	0.0035413	0.0035413	intronic	LOC_Os06g04190	A	G	NA	NA	1754351	1760884	-	No_Hits	'35.2'_'not assigned.unknown'	No_Hits	0.0_gi|11875164|dbj|BAB19377.1| Rad1-like protein [Oryza sativa Japonica	Sb10g002080_similar to Rad1-like protein_0.0	AT4G17760.1_Symbols:_damaged_DNA_binding;exodeoxyribonuclease_IIIs_chr4:9871820-9873257_FORWARD_LENGTH=300_3e-166	Bradi1g50020_Rad1;AliasBdRad1_0.0	GRMZM2G021439_rad1-like protein _0.0	E3TG17_exodeoxyribonuclease_III_EC_3_1_11_2_Ictalurus_punctatus_TrEMBL_6e-21	No_Hits	No_Hits	No_Hits	No_Hits	No_Hits
6	snp_06_1754821	1754821	A	G	-0.638889	0.638889	0.0827538	1.70014e-13	12.7695	4.1133e-07	8.94196e-09	8.94196e-09	intronic	LOC_Os06g04190	G	A	NA	NA	1754351	1760884	-	No_Hits	'35.2'_'not assigned.unknown'	No_Hits	0.0_gi|11875164|dbj|BAB19377.1| Rad1-like protein [Oryza sativa Japonica	Sb10g002080_similar to Rad1-like protein_0.0	AT4G17760.1_Symbols:_damaged_DNA_binding;exodeoxyribonuclease_IIIs_chr4:9871820-9873257_FORWARD_LENGTH=300_3e-166	Bradi1g50020_Rad1;AliasBdRad1_0.0	GRMZM2G021439_rad1-like protein _0.0	E3TG17_exodeoxyribonuclease_III_EC_3_1_11_2_Ictalurus_punctatus_TrEMBL_6e-21	No_Hits	No_Hits	No_Hits	No_Hits	No_Hits
6	snp_06_1755249	1755249	T	A	-0.587878	0.587878	0.0843691	2.0109e-11	10.6966	4.86517e-05	3.77145e-07	3.77145e-07	intronic	LOC_Os06g04190	A	T	NA	NA	1754351	1760884	-	No_Hits	'35.2'_'not assigned.unknown'	No_Hits	0.0_gi|11875164|dbj|BAB19377.1| Rad1-like protein [Oryza sativa Japonica	Sb10g002080_similar to Rad1-like protein_0.0	AT4G17760.1_Symbols:_damaged_DNA_binding;exodeoxyribonuclease_IIIs_chr4:9871820-9873257_FORWARD_LENGTH=300_3e-166	Bradi1g50020_Rad1;AliasBdRad1_0.0	GRMZM2G021439_rad1-like protein _0.0	E3TG17_exodeoxyribonuclease_III_EC_3_1_11_2_Ictalurus_punctatus_TrEMBL_6e-21	No_Hits	No_Hits	No_Hits	No_Hits	No_Hits
6	snp_06_1755368	1755368	G	T	-0.660074	0.660074	0.0836535	5.5273e-14	13.2575	1.33727e-07	4.77596e-09	4.77596e-09	intronic	LOC_Os06g04190	T	G	NA	NA	1754351	1760884	-	No_Hits	'35.2'_'not assigned.unknown'	No_Hits	0.0_gi|11875164|dbj|BAB19377.1| Rad1-like protein [Oryza sativa Japonica	Sb10g002080_similar to Rad1-like protein_0.0	AT4G17760.1_Symbols:_damaged_DNA_binding;exodeoxyribonuclease_IIIs_chr4:9871820-9873257_FORWARD_LENGTH=300_3e-166	Bradi1g50020_Rad1;AliasBdRad1_0.0	GRMZM2G021439_rad1-like protein _0.0	E3TG17_exodeoxyribonuclease_III_EC_3_1_11_2_Ictalurus_punctatus_TrEMBL_6e-21	No_Hits	No_Hits	No_Hits	No_Hits	No_Hits
6	snp_06_1755397	1755397	A	C	-0.661015	0.661015	0.083681	5.21819e-14	13.2825	1.26248e-07	4.68618e-09	4.68618e-09	intronic	LOC_Os06g04190	C	A	NA	NA	1754351	1760884	-	No_Hits	'35.2'_'not assigned.unknown'	No_Hits	0.0_gi|11875164|dbj|BAB19377.1| Rad1-like protein [Oryza sativa Japonica	Sb10g002080_similar to Rad1-like protein_0.0	AT4G17760.1_Symbols:_damaged_DNA_binding;exodeoxyribonuclease_IIIs_chr4:9871820-9873257_FORWARD_LENGTH=300_3e-166	Bradi1g50020_Rad1;AliasBdRad1_0.0	GRMZM2G021439_rad1-like protein _0.0	E3TG17_exodeoxyribonuclease_III_EC_3_1_11_2_Ictalurus_punctatus_TrEMBL_6e-21	No_Hits	No_Hits	No_Hits	No_Hits	No_Hits
6	snp_06_1755540	1755540	C	A	-0.588643	0.588643	0.0839492	1.53536e-11	10.8138	3.71464e-05	3.12154e-07	3.12154e-07	intronic	LOC_Os06g04190	A	C	NA	NA	1754351	1760884	-	No_Hits	'35.2'_'not assigned.unknown'	No_Hits	0.0_gi|11875164|dbj|BAB19377.1| Rad1-like protein [Oryza sativa Japonica	Sb10g002080_similar to Rad1-like protein_0.0	AT4G17760.1_Symbols:_damaged_DNA_binding;exodeoxyribonuclease_IIIs_chr4:9871820-9873257_FORWARD_LENGTH=300_3e-166	Bradi1g50020_Rad1;AliasBdRad1_0.0	GRMZM2G021439_rad1-like protein _0.0	E3TG17_exodeoxyribonuclease_III_EC_3_1_11_2_Ictalurus_punctatus_TrEMBL_6e-21	No_Hits	No_Hits	No_Hits	No_Hits	No_Hits
6	snp_06_1755645	1755645	T	C	-0.633282	0.633282	0.0837131	4.6796e-13	12.3298	1.13218e-06	1.8261e-08	1.8261e-08	intronic	LOC_Os06g04190	C	T	NA	NA	1754351	1760884	-	No_Hits	'35.2'_'not assigned.unknown'	No_Hits	0.0_gi|11875164|dbj|BAB19377.1| Rad1-like protein [Oryza sativa Japonica	Sb10g002080_similar to Rad1-like protein_0.0	AT4G17760.1_Symbols:_damaged_DNA_binding;exodeoxyribonuclease_IIIs_chr4:9871820-9873257_FORWARD_LENGTH=300_3e-166	Bradi1g50020_Rad1;AliasBdRad1_0.0	GRMZM2G021439_rad1-like protein _0.0	E3TG17_exodeoxyribonuclease_III_EC_3_1_11_2_Ictalurus_punctatus_TrEMBL_6e-21	No_Hits	No_Hits	No_Hits	No_Hits	No_Hits
6	snp_06_1755790	1755790	T	A	-0.58753	0.58753	0.0839324	1.65146e-11	10.7821	3.99553e-05	3.30209e-07	3.30209e-07	intronic	LOC_Os06g04190	A	T	NA	NA	1754351	1760884	-	No_Hits	'35.2'_'not assigned.unknown'	No_Hits	0.0_gi|11875164|dbj|BAB19377.1| Rad1-like protein [Oryza sativa Japonica	Sb10g002080_similar to Rad1-like protein_0.0	AT4G17760.1_Symbols:_damaged_DNA_binding;exodeoxyribonuclease_IIIs_chr4:9871820-9873257_FORWARD_LENGTH=300_3e-166	Bradi1g50020_Rad1;AliasBdRad1_0.0	GRMZM2G021439_rad1-like protein _0.0	E3TG17_exodeoxyribonuclease_III_EC_3_1_11_2_Ictalurus_punctatus_TrEMBL_6e-21	No_Hits	No_Hits	No_Hits	No_Hits	No_Hits
6	snp_06_1755963	1755963	C	T	-0.587223	0.587223	0.0839743	1.72559e-11	10.7631	4.17487e-05	3.40872e-07	3.40872e-07	intronic	LOC_Os06g04190	T	C	NA	NA	1754351	1760884	-	No_Hits	'35.2'_'not assigned.unknown'	No_Hits	0.0_gi|11875164|dbj|BAB19377.1| Rad1-like protein [Oryza sativa Japonica	Sb10g002080_similar to Rad1-like protein_0.0	AT4G17760.1_Symbols:_damaged_DNA_binding;exodeoxyribonuclease_IIIs_chr4:9871820-9873257_FORWARD_LENGTH=300_3e-166	Bradi1g50020_Rad1;AliasBdRad1_0.0	GRMZM2G021439_rad1-like protein _0.0	E3TG17_exodeoxyribonuclease_III_EC_3_1_11_2_Ictalurus_punctatus_TrEMBL_6e-21	No_Hits	No_Hits	No_Hits	No_Hits	No_Hits
6	snp_06_1756071	1756071	T	C	-0.588643	0.588643	0.0839492	1.53536e-11	10.8138	3.71464e-05	3.12154e-07	3.12154e-07	intronic	LOC_Os06g04190	C	T	NA	NA	1754351	1760884	-	No_Hits	'35.2'_'not assigned.unknown'	No_Hits	0.0_gi|11875164|dbj|BAB19377.1| Rad1-like protein [Oryza sativa Japonica	Sb10g002080_similar to Rad1-like protein_0.0	AT4G17760.1_Symbols:_damaged_DNA_binding;exodeoxyribonuclease_IIIs_chr4:9871820-9873257_FORWARD_LENGTH=300_3e-166	Bradi1g50020_Rad1;AliasBdRad1_0.0	GRMZM2G021439_rad1-like protein _0.0	E3TG17_exodeoxyribonuclease_III_EC_3_1_11_2_Ictalurus_punctatus_TrEMBL_6e-21	No_Hits	No_Hits	No_Hits	No_Hits	No_Hits
6	snp_06_1756202	1756202	C	T	-0.617132	0.617132	0.0839983	1.89154e-12	11.7232	4.57639e-06	5.94336e-08	5.94336e-08	intronic	LOC_Os06g04190	T	C	NA	NA	1754351	1760884	-	No_Hits	'35.2'_'not assigned.unknown'	No_Hits	0.0_gi|11875164|dbj|BAB19377.1| Rad1-like protein [Oryza sativa Japonica	Sb10g002080_similar to Rad1-like protein_0.0	AT4G17760.1_Symbols:_damaged_DNA_binding;exodeoxyribonuclease_IIIs_chr4:9871820-9873257_FORWARD_LENGTH=300_3e-166	Bradi1g50020_Rad1;AliasBdRad1_0.0	GRMZM2G021439_rad1-like protein _0.0	E3TG17_exodeoxyribonuclease_III_EC_3_1_11_2_Ictalurus_punctatus_TrEMBL_6e-21	No_Hits	No_Hits	No_Hits	No_Hits	No_Hits
6	snp_06_1756454	1756454	G	A	-0.499949	0.499949	0.0814597	2.62269e-09	8.58125	0.00634531	1.72897e-05	1.72897e-05	intronic	LOC_Os06g04190	A	G	NA	NA	1754351	1760884	-	No_Hits	'35.2'_'not assigned.unknown'	No_Hits	0.0_gi|11875164|dbj|BAB19377.1| Rad1-like protein [Oryza sativa Japonica	Sb10g002080_similar to Rad1-like protein_0.0	AT4G17760.1_Symbols:_damaged_DNA_binding;exodeoxyribonuclease_IIIs_chr4:9871820-9873257_FORWARD_LENGTH=300_3e-166	Bradi1g50020_Rad1;AliasBdRad1_0.0	GRMZM2G021439_rad1-like protein _0.0	E3TG17_exodeoxyribonuclease_III_EC_3_1_11_2_Ictalurus_punctatus_TrEMBL_6e-21	No_Hits	No_Hits	No_Hits	No_Hits	No_Hits
6	snp_06_1756742	1756742	G	C	-0.585122	0.585122	0.0841165	2.16205e-11	10.6651	5.23085e-05	3.96276e-07	3.96276e-07	intronic	LOC_Os06g04190	C	G	NA	NA	1754351	1760884	-	No_Hits	'35.2'_'not assigned.unknown'	No_Hits	0.0_gi|11875164|dbj|BAB19377.1| Rad1-like protein [Oryza sativa Japonica	Sb10g002080_similar to Rad1-like protein_0.0	AT4G17760.1_Symbols:_damaged_DNA_binding;exodeoxyribonuclease_IIIs_chr4:9871820-9873257_FORWARD_LENGTH=300_3e-166	Bradi1g50020_Rad1;AliasBdRad1_0.0	GRMZM2G021439_rad1-like protein _0.0	E3TG17_exodeoxyribonuclease_III_EC_3_1_11_2_Ictalurus_punctatus_TrEMBL_6e-21	No_Hits	No_Hits	No_Hits	No_Hits	No_Hits
6	snp_06_1757224	1757224	T	A	-0.586455	0.586455	0.0840455	1.8927e-11	10.7229	4.57919e-05	3.62163e-07	3.62163e-07	intronic	LOC_Os06g04190	A	T	NA	NA	1754351	1760884	-	No_Hits	'35.2'_'not assigned.unknown'	No_Hits	0.0_gi|11875164|dbj|BAB19377.1| Rad1-like protein [Oryza sativa Japonica	Sb10g002080_similar to Rad1-like protein_0.0	AT4G17760.1_Symbols:_damaged_DNA_binding;exodeoxyribonuclease_IIIs_chr4:9871820-9873257_FORWARD_LENGTH=300_3e-166	Bradi1g50020_Rad1;AliasBdRad1_0.0	GRMZM2G021439_rad1-like protein _0.0	E3TG17_exodeoxyribonuclease_III_EC_3_1_11_2_Ictalurus_punctatus_TrEMBL_6e-21	No_Hits	No_Hits	No_Hits	No_Hits	No_Hits
6	snp_06_1758039	1758039	G	C	-0.653139	0.653139	0.0840229	1.20042e-13	12.9207	2.90428e-07	7.08361e-09	7.08361e-09	intronic	LOC_Os06g04190	C	G	NA	NA	1754351	1760884	-	No_Hits	'35.2'_'not assigned.unknown'	No_Hits	0.0_gi|11875164|dbj|BAB19377.1| Rad1-like protein [Oryza sativa Japonica	Sb10g002080_similar to Rad1-like protein_0.0	AT4G17760.1_Symbols:_damaged_DNA_binding;exodeoxyribonuclease_IIIs_chr4:9871820-9873257_FORWARD_LENGTH=300_3e-166	Bradi1g50020_Rad1;AliasBdRad1_0.0	GRMZM2G021439_rad1-like protein _0.0	E3TG17_exodeoxyribonuclease_III_EC_3_1_11_2_Ictalurus_punctatus_TrEMBL_6e-21	No_Hits	No_Hits	No_Hits	No_Hits	No_Hits
6	snp_06_1758589	1758589	G	C	-0.582161	0.582161	0.0840021	2.53084e-11	10.5967	6.12309e-05	4.46941e-07	4.46941e-07	intronic	LOC_Os06g04190	C	G	NA	NA	1754351	1760884	-	No_Hits	'35.2'_'not assigned.unknown'	No_Hits	0.0_gi|11875164|dbj|BAB19377.1| Rad1-like protein [Oryza sativa Japonica	Sb10g002080_similar to Rad1-like protein_0.0	AT4G17760.1_Symbols:_damaged_DNA_binding;exodeoxyribonuclease_IIIs_chr4:9871820-9873257_FORWARD_LENGTH=300_3e-166	Bradi1g50020_Rad1;AliasBdRad1_0.0	GRMZM2G021439_rad1-like protein _0.0	E3TG17_exodeoxyribonuclease_III_EC_3_1_11_2_Ictalurus_punctatus_TrEMBL_6e-21	No_Hits	No_Hits	No_Hits	No_Hits	No_Hits
6	snp_06_1758924	1758924	A	T	-0.658712	0.658712	0.0836177	6.02212e-14	13.2203	1.45699e-07	4.85662e-09	4.85662e-09	intronic	LOC_Os06g04190	T	A	NA	NA	1754351	1760884	-	No_Hits	'35.2'_'not assigned.unknown'	No_Hits	0.0_gi|11875164|dbj|BAB19377.1| Rad1-like protein [Oryza sativa Japonica	Sb10g002080_similar to Rad1-like protein_0.0	AT4G17760.1_Symbols:_damaged_DNA_binding;exodeoxyribonuclease_IIIs_chr4:9871820-9873257_FORWARD_LENGTH=300_3e-166	Bradi1g50020_Rad1;AliasBdRad1_0.0	GRMZM2G021439_rad1-like protein _0.0	E3TG17_exodeoxyribonuclease_III_EC_3_1_11_2_Ictalurus_punctatus_TrEMBL_6e-21	No_Hits	No_Hits	No_Hits	No_Hits	No_Hits
6	snp_06_1760250	1760250	A	G	-0.588643	0.588643	0.0839492	1.53536e-11	10.8138	3.71464e-05	3.12154e-07	3.12154e-07	intronic	LOC_Os06g04190	G	A	NA	NA	1754351	1760884	-	No_Hits	'35.2'_'not assigned.unknown'	No_Hits	0.0_gi|11875164|dbj|BAB19377.1| Rad1-like protein [Oryza sativa Japonica	Sb10g002080_similar to Rad1-like protein_0.0	AT4G17760.1_Symbols:_damaged_DNA_binding;exodeoxyribonuclease_IIIs_chr4:9871820-9873257_FORWARD_LENGTH=300_3e-166	Bradi1g50020_Rad1;AliasBdRad1_0.0	GRMZM2G021439_rad1-like protein _0.0	E3TG17_exodeoxyribonuclease_III_EC_3_1_11_2_Ictalurus_punctatus_TrEMBL_6e-21	No_Hits	No_Hits	No_Hits	No_Hits	No_Hits
6	snp_06_1760469	1760469	G	T	-0.390454	0.390454	0.0782165	1.01015e-06	5.99562	1	0.00419795	0.00419795	intronic	LOC_Os06g04190	T	G	NA	NA	1754351	1760884	-	No_Hits	'35.2'_'not assigned.unknown'	No_Hits	0.0_gi|11875164|dbj|BAB19377.1| Rad1-like protein [Oryza sativa Japonica	Sb10g002080_similar to Rad1-like protein_0.0	AT4G17760.1_Symbols:_damaged_DNA_binding;exodeoxyribonuclease_IIIs_chr4:9871820-9873257_FORWARD_LENGTH=300_3e-166	Bradi1g50020_Rad1;AliasBdRad1_0.0	GRMZM2G021439_rad1-like protein _0.0	E3TG17_exodeoxyribonuclease_III_EC_3_1_11_2_Ictalurus_punctatus_TrEMBL_6e-21	No_Hits	No_Hits	No_Hits	No_Hits	No_Hits
6	snp_06_1760551	1760551	A	G	-0.62784	0.62784	0.0835184	6.36001e-13	12.1965	1.53874e-06	2.36729e-08	2.36729e-08	exonic	LOC_Os06g04190	G	A	synonymous SNV	LOC_Os06g04190:LOC_Os06g04190.1:exon2:c.T168T:p.S56S,LOC_Os06g04190:LOC_Os06g04190.2:exon2:c.T168T:p.S56S,	1754351	1760884	-	No_Hits	'35.2'_'not assigned.unknown'	No_Hits	0.0_gi|11875164|dbj|BAB19377.1| Rad1-like protein [Oryza sativa Japonica	Sb10g002080_similar to Rad1-like protein_0.0	AT4G17760.1_Symbols:_damaged_DNA_binding;exodeoxyribonuclease_IIIs_chr4:9871820-9873257_FORWARD_LENGTH=300_3e-166	Bradi1g50020_Rad1;AliasBdRad1_0.0	GRMZM2G021439_rad1-like protein _0.0	E3TG17_exodeoxyribonuclease_III_EC_3_1_11_2_Ictalurus_punctatus_TrEMBL_6e-21	No_Hits	No_Hits	No_Hits	No_Hits	No_Hits
6	snp_06_1760566	1760566	G	A	-0.586654	0.586654	0.0839785	1.80271e-11	10.7441	4.36146e-05	3.5173e-07	3.5173e-07	exonic	LOC_Os06g04190	A	G	synonymous SNV	LOC_Os06g04190:LOC_Os06g04190.1:exon2:c.C153C:p.L51L,LOC_Os06g04190:LOC_Os06g04190.2:exon2:c.C153C:p.L51L,	1754351	1760884	-	No_Hits	'35.2'_'not assigned.unknown'	No_Hits	0.0_gi|11875164|dbj|BAB19377.1| Rad1-like protein [Oryza sativa Japonica	Sb10g002080_similar to Rad1-like protein_0.0	AT4G17760.1_Symbols:_damaged_DNA_binding;exodeoxyribonuclease_IIIs_chr4:9871820-9873257_FORWARD_LENGTH=300_3e-166	Bradi1g50020_Rad1;AliasBdRad1_0.0	GRMZM2G021439_rad1-like protein _0.0	E3TG17_exodeoxyribonuclease_III_EC_3_1_11_2_Ictalurus_punctatus_TrEMBL_6e-21	No_Hits	No_Hits	No_Hits	No_Hits	No_Hits
6	snp_06_1760683	1760683	A	C	-0.660672	0.660672	0.0844165	8.46203e-14	13.0725	2.0473e-07	5.44913e-09	5.44913e-09	intronic	LOC_Os06g04190	C	A	NA	NA	1754351	1760884	-	No_Hits	'35.2'_'not assigned.unknown'	No_Hits	0.0_gi|11875164|dbj|BAB19377.1| Rad1-like protein [Oryza sativa Japonica	Sb10g002080_similar to Rad1-like protein_0.0	AT4G17760.1_Symbols:_damaged_DNA_binding;exodeoxyribonuclease_IIIs_chr4:9871820-9873257_FORWARD_LENGTH=300_3e-166	Bradi1g50020_Rad1;AliasBdRad1_0.0	GRMZM2G021439_rad1-like protein _0.0	E3TG17_exodeoxyribonuclease_III_EC_3_1_11_2_Ictalurus_punctatus_TrEMBL_6e-21	No_Hits	No_Hits	No_Hits	No_Hits	No_Hits
6	snp_06_1761002	1761002	T	C	-0.59493	0.59493	0.0835824	7.97352e-12	11.0983	1.92911e-05	1.78621e-07	1.78621e-07	upstream	LOC_Os06g04190,LOC_Os06g04195	C	T	NA	NA	NA	NA	NA	NA	NA	NA	NA	NA	NA	NA	NA	NA	NA	NA	NA	NA	NA
6	snp_06_1761176	1761176	T	C	-0.662753	0.662753	0.0822008	1.74787e-14	13.7575	4.22879e-08	2.57775e-09	2.57775e-09	upstream	LOC_Os06g04190,LOC_Os06g04195	C	T	NA	NA	NA	NA	NA	NA	NA	NA	NA	NA	NA	NA	NA	NA	NA	NA	NA	NA	NA
6	snp_06_1761188	1761188	G	T	-0.529415	0.529415	0.0806581	2.27375e-10	9.64326	0.000550109	2.72349e-06	2.72349e-06	upstream	LOC_Os06g04190,LOC_Os06g04195	T	G	NA	NA	NA	NA	NA	NA	NA	NA	NA	NA	NA	NA	NA	NA	NA	NA	NA	NA	NA
6	snp_06_1761242	1761242	C	T	-0.450667	0.450667	0.0794781	3.32398e-08	7.47834	0.08042	0.000171471	0.000171471	upstream	LOC_Os06g04190,LOC_Os06g04195	T	C	NA	NA	NA	NA	NA	NA	NA	NA	NA	NA	NA	NA	NA	NA	NA	NA	NA	NA	NA
6	snp_06_1761318	1761318	A	G	-0.576375	0.576375	0.0785609	2.01933e-12	11.6948	4.88556e-06	6.18426e-08	6.18426e-08	upstream	LOC_Os06g04190,LOC_Os06g04195	G	A	NA	NA	NA	NA	NA	NA	NA	NA	NA	NA	NA	NA	NA	NA	NA	NA	NA	NA	NA
6	snp_06_1761328	1761328	A	G	-0.560654	0.560654	0.0767464	2.46309e-12	11.6085	5.95918e-06	6.90099e-08	6.90099e-08	upstream	LOC_Os06g04190,LOC_Os06g04195	G	A	NA	NA	NA	NA	NA	NA	NA	NA	NA	NA	NA	NA	NA	NA	NA	NA	NA	NA	NA
6	snp_06_1763233	1763233	A	G	-0.450433	0.450433	0.0998314	9.2008e-06	5.03617	1	0.0330763	0.0330763	downstream	LOC_Os06g04195	G	A	NA	NA	1761433	1762875	+	No_Hits	'35.2'_'not assigned.unknown'	No_Hits	No_Hits	No_Hits	No_Hits	No_Hits	No_Hits	No_Hits	No_Hits	No_Hits	No_Hits	No_Hits	No_Hits
6	snp_06_1763258	1763258	A	G	-0.658119	0.658119	0.104079	9.16053e-10	9.03808	0.00221629	8.44148e-06	8.44148e-06	downstream	LOC_Os06g04195	G	A	NA	NA	1761433	1762875	+	No_Hits	'35.2'_'not assigned.unknown'	No_Hits	No_Hits	No_Hits	No_Hits	No_Hits	No_Hits	No_Hits	No_Hits	No_Hits	No_Hits	No_Hits	No_Hits
6	snp_06_1764068	1764068	C	T	-0.532629	0.532629	0.0812511	2.38785e-10	9.62199	0.000577714	2.84588e-06	2.84588e-06	intergenic	LOC_Os06g04195(dist=1193),LOC_Os06g04200(dist=1554)	T	C	NA	NA	NA	NA	NA	NA	NA	NA	NA	NA	NA	NA	NA	NA	NA	NA	NA	NA	NA
6	snp_06_1764149	1764149	C	T	-0.424373	0.424373	0.0915493	5.2998e-06	5.27574	1	0.0203852	0.0203852	intergenic	LOC_Os06g04195(dist=1274),LOC_Os06g04200(dist=1473)	T	C	NA	NA	NA	NA	NA	NA	NA	NA	NA	NA	NA	NA	NA	NA	NA	NA	NA	NA	NA
6	snp_06_1764224	1764224	T	C	-0.662195	0.662195	0.0839928	5.77578e-14	13.2384	1.39739e-07	4.81858e-09	4.81858e-09	intergenic	LOC_Os06g04195(dist=1349),LOC_Os06g04200(dist=1398)	C	T	NA	NA	NA	NA	NA	NA	NA	NA	NA	NA	NA	NA	NA	NA	NA	NA	NA	NA	NA
6	snp_06_1764225	1764225	A	G	-0.56502	0.56502	0.0816987	2.76326e-11	10.5586	6.68542e-05	4.84451e-07	4.84451e-07	intergenic	LOC_Os06g04195(dist=1350),LOC_Os06g04200(dist=1397)	G	A	NA	NA	NA	NA	NA	NA	NA	NA	NA	NA	NA	NA	NA	NA	NA	NA	NA	NA	NA
6	snp_06_1764235	1764235	C	T	-0.677293	0.677293	0.0836963	1.43093e-14	13.8444	3.46198e-08	2.57775e-09	2.57775e-09	intergenic	LOC_Os06g04195(dist=1360),LOC_Os06g04200(dist=1387)	C	T	NA	NA	NA	NA	NA	NA	NA	NA	NA	NA	NA	NA	NA	NA	NA	NA	NA	NA	NA
6	snp_06_1764516	1764516	T	G	-0.670592	0.670592	0.0831353	1.70516e-14	13.7682	4.12544e-08	2.57775e-09	2.57775e-09	intergenic	LOC_Os06g04195(dist=1641),LOC_Os06g04200(dist=1106)	G	T	NA	NA	NA	NA	NA	NA	NA	NA	NA	NA	NA	NA	NA	NA	NA	NA	NA	NA	NA
6	snp_06_1764553	1764553	T	C	-0.670592	0.670592	0.0831353	1.70516e-14	13.7682	4.12544e-08	2.57775e-09	2.57775e-09	intergenic	LOC_Os06g04195(dist=1678),LOC_Os06g04200(dist=1069)	C	T	NA	NA	NA	NA	NA	NA	NA	NA	NA	NA	NA	NA	NA	NA	NA	NA	NA	NA	NA
6	snp_06_1764641	1764641	C	T	-0.670263	0.670263	0.0831982	1.82467e-14	13.7388	4.4146e-08	2.57775e-09	2.57775e-09	upstream	LOC_Os06g04200	T	C	NA	NA	1765622	1770656	+	No_Hits	'2.1.2.2'_'major CHO metabolism.synthesis.starch.starch synthase'	0.0_sp|Q0DEV5|SSG1_ORYSJ Granule-bound starch synthase 1, chloroplastic/amyloplastic	0.0_gi|115466210|ref|NP_001056704.1| Os06g0133000 [Oryza sativa Japonica	Sb10g002140_similar to Granule-bound starch synthase 1, chloroplast precursor_0.0	AT1G32900.1_Symbols:_UDP-Glycosyltransferase_superfamily_protein_chr1:11920582-11923506_REVERSE_LENGTH=610_0.0	Bradi1g50090_Starch_Synthase;AliasBdSSV_0.0	GRMZM2G024993_Granule-bound starch synthase 1, chloroplastic/amyloplastic Precursor (EC 2.4.1.242)(Granule-bound starch synthase I)(GBSS-I)_0.0	B7EHV0_NDPglucosestarch_glucosyltransferase_EC_2_4_1_242_Oryza_sativa_subsp__japonica_TrEMBL_0.0	No_Hits	No_Hits	No_Hits	No_Hits	No_Hits
6	snp_06_1764700	1764700	G	A	-0.685524	0.685524	0.0828734	4.21853e-15	14.3748	1.02063e-08	1.72194e-09	1.72194e-09	upstream	LOC_Os06g04200	A	G	NA	NA	1765622	1770656	+	No_Hits	'2.1.2.2'_'major CHO metabolism.synthesis.starch.starch synthase'	0.0_sp|Q0DEV5|SSG1_ORYSJ Granule-bound starch synthase 1, chloroplastic/amyloplastic	0.0_gi|115466210|ref|NP_001056704.1| Os06g0133000 [Oryza sativa Japonica	Sb10g002140_similar to Granule-bound starch synthase 1, chloroplast precursor_0.0	AT1G32900.1_Symbols:_UDP-Glycosyltransferase_superfamily_protein_chr1:11920582-11923506_REVERSE_LENGTH=610_0.0	Bradi1g50090_Starch_Synthase;AliasBdSSV_0.0	GRMZM2G024993_Granule-bound starch synthase 1, chloroplastic/amyloplastic Precursor (EC 2.4.1.242)(Granule-bound starch synthase I)(GBSS-I)_0.0	B7EHV0_NDPglucosestarch_glucosyltransferase_EC_2_4_1_242_Oryza_sativa_subsp__japonica_TrEMBL_0.0	No_Hits	No_Hits	No_Hits	No_Hits	No_Hits
6	snp_06_1765415	1765415	A	G	-0.602485	0.602485	0.0766375	6.70478e-14	13.1736	1.62215e-07	5.06922e-09	5.06922e-09	upstream	LOC_Os06g04200	G	A	NA	NA	1765622	1770656	+	No_Hits	'2.1.2.2'_'major CHO metabolism.synthesis.starch.starch synthase'	0.0_sp|Q0DEV5|SSG1_ORYSJ Granule-bound starch synthase 1, chloroplastic/amyloplastic	0.0_gi|115466210|ref|NP_001056704.1| Os06g0133000 [Oryza sativa Japonica	Sb10g002140_similar to Granule-bound starch synthase 1, chloroplast precursor_0.0	AT1G32900.1_Symbols:_UDP-Glycosyltransferase_superfamily_protein_chr1:11920582-11923506_REVERSE_LENGTH=610_0.0	Bradi1g50090_Starch_Synthase;AliasBdSSV_0.0	GRMZM2G024993_Granule-bound starch synthase 1, chloroplastic/amyloplastic Precursor (EC 2.4.1.242)(Granule-bound starch synthase I)(GBSS-I)_0.0	B7EHV0_NDPglucosestarch_glucosyltransferase_EC_2_4_1_242_Oryza_sativa_subsp__japonica_TrEMBL_0.0	No_Hits	No_Hits	No_Hits	No_Hits	No_Hits
6	snp_06_1765448	1765448	C	T	-0.619621	0.619621	0.0771664	2.18148e-14	13.6612	5.27785e-08	2.77782e-09	2.77782e-09	upstream	LOC_Os06g04200	T	C	NA	NA	1765622	1770656	+	No_Hits	'2.1.2.2'_'major CHO metabolism.synthesis.starch.starch synthase'	0.0_sp|Q0DEV5|SSG1_ORYSJ Granule-bound starch synthase 1, chloroplastic/amyloplastic	0.0_gi|115466210|ref|NP_001056704.1| Os06g0133000 [Oryza sativa Japonica	Sb10g002140_similar to Granule-bound starch synthase 1, chloroplast precursor_0.0	AT1G32900.1_Symbols:_UDP-Glycosyltransferase_superfamily_protein_chr1:11920582-11923506_REVERSE_LENGTH=610_0.0	Bradi1g50090_Starch_Synthase;AliasBdSSV_0.0	GRMZM2G024993_Granule-bound starch synthase 1, chloroplastic/amyloplastic Precursor (EC 2.4.1.242)(Granule-bound starch synthase I)(GBSS-I)_0.0	B7EHV0_NDPglucosestarch_glucosyltransferase_EC_2_4_1_242_Oryza_sativa_subsp__japonica_TrEMBL_0.0	No_Hits	No_Hits	No_Hits	No_Hits	No_Hits
6	snp_06_1765761	1765761	T	G	-0.737399	0.737399	0.0916157	1.91782e-14	13.7172	4.63996e-08	2.57775e-09	2.57775e-09	splicing	LOC_Os06g04200	T	G	NA	NA	1765622	1770656	+	No_Hits	'2.1.2.2'_'major CHO metabolism.synthesis.starch.starch synthase'	0.0_sp|Q0DEV5|SSG1_ORYSJ Granule-bound starch synthase 1, chloroplastic/amyloplastic	0.0_gi|115466210|ref|NP_001056704.1| Os06g0133000 [Oryza sativa Japonica	Sb10g002140_similar to Granule-bound starch synthase 1, chloroplast precursor_0.0	AT1G32900.1_Symbols:_UDP-Glycosyltransferase_superfamily_protein_chr1:11920582-11923506_REVERSE_LENGTH=610_0.0	Bradi1g50090_Starch_Synthase;AliasBdSSV_0.0	GRMZM2G024993_Granule-bound starch synthase 1, chloroplastic/amyloplastic Precursor (EC 2.4.1.242)(Granule-bound starch synthase I)(GBSS-I)_0.0	B7EHV0_NDPglucosestarch_glucosyltransferase_EC_2_4_1_242_Oryza_sativa_subsp__japonica_TrEMBL_0.0	No_Hits	No_Hits	No_Hits	No_Hits	No_Hits
6	snp_06_1765976	1765976	A	G	-0.314786	0.314786	0.0609384	4.35175e-07	6.36134	1	0.00188685	0.00188685	intronic	LOC_Os06g04200	G	A	NA	NA	1765622	1770656	+	No_Hits	'2.1.2.2'_'major CHO metabolism.synthesis.starch.starch synthase'	0.0_sp|Q0DEV5|SSG1_ORYSJ Granule-bound starch synthase 1, chloroplastic/amyloplastic	0.0_gi|115466210|ref|NP_001056704.1| Os06g0133000 [Oryza sativa Japonica	Sb10g002140_similar to Granule-bound starch synthase 1, chloroplast precursor_0.0	AT1G32900.1_Symbols:_UDP-Glycosyltransferase_superfamily_protein_chr1:11920582-11923506_REVERSE_LENGTH=610_0.0	Bradi1g50090_Starch_Synthase;AliasBdSSV_0.0	GRMZM2G024993_Granule-bound starch synthase 1, chloroplastic/amyloplastic Precursor (EC 2.4.1.242)(Granule-bound starch synthase I)(GBSS-I)_0.0	B7EHV0_NDPglucosestarch_glucosyltransferase_EC_2_4_1_242_Oryza_sativa_subsp__japonica_TrEMBL_0.0	No_Hits	No_Hits	No_Hits	No_Hits	No_Hits
6	snp_06_1766020	1766020	A	G	-0.647758	0.647758	0.0775118	2.35445e-15	14.6281	5.69634e-09	1.72194e-09	1.72194e-09	intronic	LOC_Os06g04200	G	A	NA	NA	1765622	1770656	+	No_Hits	'2.1.2.2'_'major CHO metabolism.synthesis.starch.starch synthase'	0.0_sp|Q0DEV5|SSG1_ORYSJ Granule-bound starch synthase 1, chloroplastic/amyloplastic	0.0_gi|115466210|ref|NP_001056704.1| Os06g0133000 [Oryza sativa Japonica	Sb10g002140_similar to Granule-bound starch synthase 1, chloroplast precursor_0.0	AT1G32900.1_Symbols:_UDP-Glycosyltransferase_superfamily_protein_chr1:11920582-11923506_REVERSE_LENGTH=610_0.0	Bradi1g50090_Starch_Synthase;AliasBdSSV_0.0	GRMZM2G024993_Granule-bound starch synthase 1, chloroplastic/amyloplastic Precursor (EC 2.4.1.242)(Granule-bound starch synthase I)(GBSS-I)_0.0	B7EHV0_NDPglucosestarch_glucosyltransferase_EC_2_4_1_242_Oryza_sativa_subsp__japonica_TrEMBL_0.0	No_Hits	No_Hits	No_Hits	No_Hits	No_Hits
6	snp_06_1766071	1766071	C	T	-0.592036	0.592036	0.0778201	3.54499e-13	12.4504	8.57672e-07	1.68171e-08	1.68171e-08	intronic	LOC_Os06g04200	T	C	NA	NA	1765622	1770656	+	No_Hits	'2.1.2.2'_'major CHO metabolism.synthesis.starch.starch synthase'	0.0_sp|Q0DEV5|SSG1_ORYSJ Granule-bound starch synthase 1, chloroplastic/amyloplastic	0.0_gi|115466210|ref|NP_001056704.1| Os06g0133000 [Oryza sativa Japonica	Sb10g002140_similar to Granule-bound starch synthase 1, chloroplast precursor_0.0	AT1G32900.1_Symbols:_UDP-Glycosyltransferase_superfamily_protein_chr1:11920582-11923506_REVERSE_LENGTH=610_0.0	Bradi1g50090_Starch_Synthase;AliasBdSSV_0.0	GRMZM2G024993_Granule-bound starch synthase 1, chloroplastic/amyloplastic Precursor (EC 2.4.1.242)(Granule-bound starch synthase I)(GBSS-I)_0.0	B7EHV0_NDPglucosestarch_glucosyltransferase_EC_2_4_1_242_Oryza_sativa_subsp__japonica_TrEMBL_0.0	No_Hits	No_Hits	No_Hits	No_Hits	No_Hits
6	snp_06_1766074	1766074	A	C	-0.659082	0.659082	0.077089	6.18935e-16	15.2084	1.49745e-09	1.49745e-09	1.49745e-09	intronic	LOC_Os06g04200	C	A	NA	NA	1765622	1770656	+	No_Hits	'2.1.2.2'_'major CHO metabolism.synthesis.starch.starch synthase'	0.0_sp|Q0DEV5|SSG1_ORYSJ Granule-bound starch synthase 1, chloroplastic/amyloplastic	0.0_gi|115466210|ref|NP_001056704.1| Os06g0133000 [Oryza sativa Japonica	Sb10g002140_similar to Granule-bound starch synthase 1, chloroplast precursor_0.0	AT1G32900.1_Symbols:_UDP-Glycosyltransferase_superfamily_protein_chr1:11920582-11923506_REVERSE_LENGTH=610_0.0	Bradi1g50090_Starch_Synthase;AliasBdSSV_0.0	GRMZM2G024993_Granule-bound starch synthase 1, chloroplastic/amyloplastic Precursor (EC 2.4.1.242)(Granule-bound starch synthase I)(GBSS-I)_0.0	B7EHV0_NDPglucosestarch_glucosyltransferase_EC_2_4_1_242_Oryza_sativa_subsp__japonica_TrEMBL_0.0	No_Hits	No_Hits	No_Hits	No_Hits	No_Hits
6	snp_06_1766108	1766108	C	T	-0.582949	0.582949	0.0779965	8.40521e-13	12.0755	2.03355e-06	2.90507e-08	2.90507e-08	intronic	LOC_Os06g04200	T	C	NA	NA	1765622	1770656	+	No_Hits	'2.1.2.2'_'major CHO metabolism.synthesis.starch.starch synthase'	0.0_sp|Q0DEV5|SSG1_ORYSJ Granule-bound starch synthase 1, chloroplastic/amyloplastic	0.0_gi|115466210|ref|NP_001056704.1| Os06g0133000 [Oryza sativa Japonica	Sb10g002140_similar to Granule-bound starch synthase 1, chloroplast precursor_0.0	AT1G32900.1_Symbols:_UDP-Glycosyltransferase_superfamily_protein_chr1:11920582-11923506_REVERSE_LENGTH=610_0.0	Bradi1g50090_Starch_Synthase;AliasBdSSV_0.0	GRMZM2G024993_Granule-bound starch synthase 1, chloroplastic/amyloplastic Precursor (EC 2.4.1.242)(Granule-bound starch synthase I)(GBSS-I)_0.0	B7EHV0_NDPglucosestarch_glucosyltransferase_EC_2_4_1_242_Oryza_sativa_subsp__japonica_TrEMBL_0.0	No_Hits	No_Hits	No_Hits	No_Hits	No_Hits
6	snp_06_1766110	1766110	T	C	-0.640207	0.640207	0.0773779	4.16597e-15	14.3803	1.00791e-08	1.72194e-09	1.72194e-09	intronic	LOC_Os06g04200	C	T	NA	NA	1765622	1770656	+	No_Hits	'2.1.2.2'_'major CHO metabolism.synthesis.starch.starch synthase'	0.0_sp|Q0DEV5|SSG1_ORYSJ Granule-bound starch synthase 1, chloroplastic/amyloplastic	0.0_gi|115466210|ref|NP_001056704.1| Os06g0133000 [Oryza sativa Japonica	Sb10g002140_similar to Granule-bound starch synthase 1, chloroplast precursor_0.0	AT1G32900.1_Symbols:_UDP-Glycosyltransferase_superfamily_protein_chr1:11920582-11923506_REVERSE_LENGTH=610_0.0	Bradi1g50090_Starch_Synthase;AliasBdSSV_0.0	GRMZM2G024993_Granule-bound starch synthase 1, chloroplastic/amyloplastic Precursor (EC 2.4.1.242)(Granule-bound starch synthase I)(GBSS-I)_0.0	B7EHV0_NDPglucosestarch_glucosyltransferase_EC_2_4_1_242_Oryza_sativa_subsp__japonica_TrEMBL_0.0	No_Hits	No_Hits	No_Hits	No_Hits	No_Hits
6	snp_06_1766460	1766460	T	C	-0.630919	0.630919	0.0762886	4.27035e-15	14.3695	1.03316e-08	1.72194e-09	1.72194e-09	UTR5	LOC_Os06g04200(LOC_Os06g04200.3:c.-461C>T)	C	T	NA	NA	NA	NA	NA	NA	NA	NA	NA	NA	NA	NA	NA	NA	NA	NA	NA	NA	NA
6	snp_06_1769141	1769141	G	A	-0.597018	0.597018	0.0765243	9.95865e-14	13.0018	2.40939e-07	6.02347e-09	6.02347e-09	intronic	LOC_Os06g04200	A	G	NA	NA	1765622	1770656	+	No_Hits	'2.1.2.2'_'major CHO metabolism.synthesis.starch.starch synthase'	0.0_sp|Q0DEV5|SSG1_ORYSJ Granule-bound starch synthase 1, chloroplastic/amyloplastic	0.0_gi|115466210|ref|NP_001056704.1| Os06g0133000 [Oryza sativa Japonica	Sb10g002140_similar to Granule-bound starch synthase 1, chloroplast precursor_0.0	AT1G32900.1_Symbols:_UDP-Glycosyltransferase_superfamily_protein_chr1:11920582-11923506_REVERSE_LENGTH=610_0.0	Bradi1g50090_Starch_Synthase;AliasBdSSV_0.0	GRMZM2G024993_Granule-bound starch synthase 1, chloroplastic/amyloplastic Precursor (EC 2.4.1.242)(Granule-bound starch synthase I)(GBSS-I)_0.0	B7EHV0_NDPglucosestarch_glucosyltransferase_EC_2_4_1_242_Oryza_sativa_subsp__japonica_TrEMBL_0.0	No_Hits	No_Hits	No_Hits	No_Hits	No_Hits
6	snp_06_1769155	1769155	G	A	-0.415155	0.415155	0.0693547	6.07234e-09	8.21664	0.0146914	3.60967e-05	3.60967e-05	intronic	LOC_Os06g04200	A	G	NA	NA	1765622	1770656	+	No_Hits	'2.1.2.2'_'major CHO metabolism.synthesis.starch.starch synthase'	0.0_sp|Q0DEV5|SSG1_ORYSJ Granule-bound starch synthase 1, chloroplastic/amyloplastic	0.0_gi|115466210|ref|NP_001056704.1| Os06g0133000 [Oryza sativa Japonica	Sb10g002140_similar to Granule-bound starch synthase 1, chloroplast precursor_0.0	AT1G32900.1_Symbols:_UDP-Glycosyltransferase_superfamily_protein_chr1:11920582-11923506_REVERSE_LENGTH=610_0.0	Bradi1g50090_Starch_Synthase;AliasBdSSV_0.0	GRMZM2G024993_Granule-bound starch synthase 1, chloroplastic/amyloplastic Precursor (EC 2.4.1.242)(Granule-bound starch synthase I)(GBSS-I)_0.0	B7EHV0_NDPglucosestarch_glucosyltransferase_EC_2_4_1_242_Oryza_sativa_subsp__japonica_TrEMBL_0.0	No_Hits	No_Hits	No_Hits	No_Hits	No_Hits
6	snp_06_1769202	1769202	A	G	-0.579458	0.579458	0.077998	1.1207e-12	11.9505	2.71141e-06	3.66406e-08	3.66406e-08	intronic	LOC_Os06g04200	G	A	NA	NA	1765622	1770656	+	No_Hits	'2.1.2.2'_'major CHO metabolism.synthesis.starch.starch synthase'	0.0_sp|Q0DEV5|SSG1_ORYSJ Granule-bound starch synthase 1, chloroplastic/amyloplastic	0.0_gi|115466210|ref|NP_001056704.1| Os06g0133000 [Oryza sativa Japonica	Sb10g002140_similar to Granule-bound starch synthase 1, chloroplast precursor_0.0	AT1G32900.1_Symbols:_UDP-Glycosyltransferase_superfamily_protein_chr1:11920582-11923506_REVERSE_LENGTH=610_0.0	Bradi1g50090_Starch_Synthase;AliasBdSSV_0.0	GRMZM2G024993_Granule-bound starch synthase 1, chloroplastic/amyloplastic Precursor (EC 2.4.1.242)(Granule-bound starch synthase I)(GBSS-I)_0.0	B7EHV0_NDPglucosestarch_glucosyltransferase_EC_2_4_1_242_Oryza_sativa_subsp__japonica_TrEMBL_0.0	No_Hits	No_Hits	No_Hits	No_Hits	No_Hits
6	snp_06_1769205	1769205	G	A	-0.55841	0.55841	0.076937	3.31908e-12	11.479	8.03016e-06	8.82435e-08	8.82435e-08	intronic	LOC_Os06g04200	A	G	NA	NA	1765622	1770656	+	No_Hits	'2.1.2.2'_'major CHO metabolism.synthesis.starch.starch synthase'	0.0_sp|Q0DEV5|SSG1_ORYSJ Granule-bound starch synthase 1, chloroplastic/amyloplastic	0.0_gi|115466210|ref|NP_001056704.1| Os06g0133000 [Oryza sativa Japonica	Sb10g002140_similar to Granule-bound starch synthase 1, chloroplast precursor_0.0	AT1G32900.1_Symbols:_UDP-Glycosyltransferase_superfamily_protein_chr1:11920582-11923506_REVERSE_LENGTH=610_0.0	Bradi1g50090_Starch_Synthase;AliasBdSSV_0.0	GRMZM2G024993_Granule-bound starch synthase 1, chloroplastic/amyloplastic Precursor (EC 2.4.1.242)(Granule-bound starch synthase I)(GBSS-I)_0.0	B7EHV0_NDPglucosestarch_glucosyltransferase_EC_2_4_1_242_Oryza_sativa_subsp__japonica_TrEMBL_0.0	No_Hits	No_Hits	No_Hits	No_Hits	No_Hits
6	snp_06_1769211	1769211	T	C	-0.601478	0.601478	0.0776173	1.40637e-13	12.8519	3.40255e-07	8.10132e-09	8.10132e-09	intronic	LOC_Os06g04200	C	T	NA	NA	1765622	1770656	+	No_Hits	'2.1.2.2'_'major CHO metabolism.synthesis.starch.starch synthase'	0.0_sp|Q0DEV5|SSG1_ORYSJ Granule-bound starch synthase 1, chloroplastic/amyloplastic	0.0_gi|115466210|ref|NP_001056704.1| Os06g0133000 [Oryza sativa Japonica	Sb10g002140_similar to Granule-bound starch synthase 1, chloroplast precursor_0.0	AT1G32900.1_Symbols:_UDP-Glycosyltransferase_superfamily_protein_chr1:11920582-11923506_REVERSE_LENGTH=610_0.0	Bradi1g50090_Starch_Synthase;AliasBdSSV_0.0	GRMZM2G024993_Granule-bound starch synthase 1, chloroplastic/amyloplastic Precursor (EC 2.4.1.242)(Granule-bound starch synthase I)(GBSS-I)_0.0	B7EHV0_NDPglucosestarch_glucosyltransferase_EC_2_4_1_242_Oryza_sativa_subsp__japonica_TrEMBL_0.0	No_Hits	No_Hits	No_Hits	No_Hits	No_Hits
6	snp_06_1769228	1769228	T	C	-0.625537	0.625537	0.0773621	1.49456e-14	13.8255	3.61594e-08	2.57775e-09	2.57775e-09	intronic	LOC_Os06g04200	C	T	NA	NA	1765622	1770656	+	No_Hits	'2.1.2.2'_'major CHO metabolism.synthesis.starch.starch synthase'	0.0_sp|Q0DEV5|SSG1_ORYSJ Granule-bound starch synthase 1, chloroplastic/amyloplastic	0.0_gi|115466210|ref|NP_001056704.1| Os06g0133000 [Oryza sativa Japonica	Sb10g002140_similar to Granule-bound starch synthase 1, chloroplast precursor_0.0	AT1G32900.1_Symbols:_UDP-Glycosyltransferase_superfamily_protein_chr1:11920582-11923506_REVERSE_LENGTH=610_0.0	Bradi1g50090_Starch_Synthase;AliasBdSSV_0.0	GRMZM2G024993_Granule-bound starch synthase 1, chloroplastic/amyloplastic Precursor (EC 2.4.1.242)(Granule-bound starch synthase I)(GBSS-I)_0.0	B7EHV0_NDPglucosestarch_glucosyltransferase_EC_2_4_1_242_Oryza_sativa_subsp__japonica_TrEMBL_0.0	No_Hits	No_Hits	No_Hits	No_Hits	No_Hits
6	snp_06_1769240	1769240	C	G	-0.605248	0.605248	0.0773518	8.55863e-14	13.0676	2.07067e-07	5.44913e-09	5.44913e-09	intronic	LOC_Os06g04200	G	C	NA	NA	1765622	1770656	+	No_Hits	'2.1.2.2'_'major CHO metabolism.synthesis.starch.starch synthase'	0.0_sp|Q0DEV5|SSG1_ORYSJ Granule-bound starch synthase 1, chloroplastic/amyloplastic	0.0_gi|115466210|ref|NP_001056704.1| Os06g0133000 [Oryza sativa Japonica	Sb10g002140_similar to Granule-bound starch synthase 1, chloroplast precursor_0.0	AT1G32900.1_Symbols:_UDP-Glycosyltransferase_superfamily_protein_chr1:11920582-11923506_REVERSE_LENGTH=610_0.0	Bradi1g50090_Starch_Synthase;AliasBdSSV_0.0	GRMZM2G024993_Granule-bound starch synthase 1, chloroplastic/amyloplastic Precursor (EC 2.4.1.242)(Granule-bound starch synthase I)(GBSS-I)_0.0	B7EHV0_NDPglucosestarch_glucosyltransferase_EC_2_4_1_242_Oryza_sativa_subsp__japonica_TrEMBL_0.0	No_Hits	No_Hits	No_Hits	No_Hits	No_Hits
6	snp_06_1770024	1770024	A	G	-0.634079	0.634079	0.0769266	5.15373e-15	14.2879	1.24689e-08	1.78127e-09	1.78127e-09	intronic	LOC_Os06g04200	G	A	NA	NA	1765622	1770656	+	No_Hits	'2.1.2.2'_'major CHO metabolism.synthesis.starch.starch synthase'	0.0_sp|Q0DEV5|SSG1_ORYSJ Granule-bound starch synthase 1, chloroplastic/amyloplastic	0.0_gi|115466210|ref|NP_001056704.1| Os06g0133000 [Oryza sativa Japonica	Sb10g002140_similar to Granule-bound starch synthase 1, chloroplast precursor_0.0	AT1G32900.1_Symbols:_UDP-Glycosyltransferase_superfamily_protein_chr1:11920582-11923506_REVERSE_LENGTH=610_0.0	Bradi1g50090_Starch_Synthase;AliasBdSSV_0.0	GRMZM2G024993_Granule-bound starch synthase 1, chloroplastic/amyloplastic Precursor (EC 2.4.1.242)(Granule-bound starch synthase I)(GBSS-I)_0.0	B7EHV0_NDPglucosestarch_glucosyltransferase_EC_2_4_1_242_Oryza_sativa_subsp__japonica_TrEMBL_0.0	No_Hits	No_Hits	No_Hits	No_Hits	No_Hits
6	snp_06_1770131	1770131	T	G	-0.625073	0.625073	0.0765038	8.42543e-15	14.0744	2.03844e-08	2.30701e-09	2.30701e-09	intronic	LOC_Os06g04200	G	T	NA	NA	1765622	1770656	+	No_Hits	'2.1.2.2'_'major CHO metabolism.synthesis.starch.starch synthase'	0.0_sp|Q0DEV5|SSG1_ORYSJ Granule-bound starch synthase 1, chloroplastic/amyloplastic	0.0_gi|115466210|ref|NP_001056704.1| Os06g0133000 [Oryza sativa Japonica	Sb10g002140_similar to Granule-bound starch synthase 1, chloroplast precursor_0.0	AT1G32900.1_Symbols:_UDP-Glycosyltransferase_superfamily_protein_chr1:11920582-11923506_REVERSE_LENGTH=610_0.0	Bradi1g50090_Starch_Synthase;AliasBdSSV_0.0	GRMZM2G024993_Granule-bound starch synthase 1, chloroplastic/amyloplastic Precursor (EC 2.4.1.242)(Granule-bound starch synthase I)(GBSS-I)_0.0	B7EHV0_NDPglucosestarch_glucosyltransferase_EC_2_4_1_242_Oryza_sativa_subsp__japonica_TrEMBL_0.0	No_Hits	No_Hits	No_Hits	No_Hits	No_Hits
6	snp_06_1774722	1774722	G	A	-0.593851	0.593851	0.0756489	7.23072e-14	13.1408	1.74939e-07	5.16188e-09	5.16188e-09	intergenic	LOC_Os06g04200(dist=4066),LOC_Os06g04210(dist=2147)	A	G	NA	NA	NA	NA	NA	NA	NA	NA	NA	NA	NA	NA	NA	NA	NA	NA	NA	NA	NA
6	snp_06_1775148	1775148	A	G	-0.560343	0.560343	0.074801	7.53182e-13	12.1231	1.82224e-06	2.67977e-08	2.67977e-08	intergenic	LOC_Os06g04200(dist=4492),LOC_Os06g04210(dist=1721)	G	A	NA	NA	NA	NA	NA	NA	NA	NA	NA	NA	NA	NA	NA	NA	NA	NA	NA	NA	NA
6	snp_06_1775222	1775222	A	G	-0.633402	0.633402	0.0751688	1.45731e-15	14.8364	3.5258e-09	1.72194e-09	1.72194e-09	intergenic	LOC_Os06g04200(dist=4566),LOC_Os06g04210(dist=1647)	G	A	NA	NA	NA	NA	NA	NA	NA	NA	NA	NA	NA	NA	NA	NA	NA	NA	NA	NA	NA
6	snp_06_1776093	1776093	C	A	-0.597252	0.597252	0.0751866	3.88268e-14	13.4109	9.39371e-08	4.08422e-09	4.08422e-09	upstream	LOC_Os06g04210	A	C	NA	NA	1776869	1777165	+	No_Hits	'35.2'_'not assigned.unknown'	No_Hits	2e-60_gi|297724439|ref|NP_001174583.1| Os06g0133200 [Oryza sativa Japonica	Sb10g002160_weakly similar to Putative uncharacterized protein 311G2.4_1e-11	No_Hits	No_Hits	GRMZM2G404599_Putative uncharacterized protein _1e-11	No_Hits	No_Hits	No_Hits	No_Hits	No_Hits	No_Hits
6	snp_06_1777321	1777321	T	A	-0.512424	0.512424	0.076735	1.15811e-10	9.93625	0.000280192	1.5615e-06	1.5615e-06	downstream	LOC_Os06g04210	A	T	NA	NA	1776869	1777165	+	No_Hits	'35.2'_'not assigned.unknown'	No_Hits	2e-60_gi|297724439|ref|NP_001174583.1| Os06g0133200 [Oryza sativa Japonica	Sb10g002160_weakly similar to Putative uncharacterized protein 311G2.4_1e-11	No_Hits	No_Hits	GRMZM2G404599_Putative uncharacterized protein _1e-11	No_Hits	No_Hits	No_Hits	No_Hits	No_Hits	No_Hits
6	snp_06_1777372	1777372	A	C	-0.585121	0.585121	0.0755567	1.4546e-13	12.8373	3.51925e-07	8.18431e-09	8.18431e-09	downstream	LOC_Os06g04210	C	A	NA	NA	1776869	1777165	+	No_Hits	'35.2'_'not assigned.unknown'	No_Hits	2e-60_gi|297724439|ref|NP_001174583.1| Os06g0133200 [Oryza sativa Japonica	Sb10g002160_weakly similar to Putative uncharacterized protein 311G2.4_1e-11	No_Hits	No_Hits	GRMZM2G404599_Putative uncharacterized protein _1e-11	No_Hits	No_Hits	No_Hits	No_Hits	No_Hits	No_Hits
6	snp_06_1777598	1777598	A	T	-0.568832	0.568832	0.0760118	7.91137e-13	12.1017	1.91407e-06	2.77401e-08	2.77401e-08	downstream	LOC_Os06g04210	T	A	NA	NA	1776869	1777165	+	No_Hits	'35.2'_'not assigned.unknown'	No_Hits	2e-60_gi|297724439|ref|NP_001174583.1| Os06g0133200 [Oryza sativa Japonica	Sb10g002160_weakly similar to Putative uncharacterized protein 311G2.4_1e-11	No_Hits	No_Hits	GRMZM2G404599_Putative uncharacterized protein _1e-11	No_Hits	No_Hits	No_Hits	No_Hits	No_Hits	No_Hits
6	snp_06_1777747	1777747	A	G	-0.598683	0.598683	0.0752364	3.54158e-14	13.4508	8.56848e-08	3.89476e-09	3.89476e-09	downstream	LOC_Os06g04210	G	A	NA	NA	1776869	1777165	+	No_Hits	'35.2'_'not assigned.unknown'	No_Hits	2e-60_gi|297724439|ref|NP_001174583.1| Os06g0133200 [Oryza sativa Japonica	Sb10g002160_weakly similar to Putative uncharacterized protein 311G2.4_1e-11	No_Hits	No_Hits	GRMZM2G404599_Putative uncharacterized protein _1e-11	No_Hits	No_Hits	No_Hits	No_Hits	No_Hits	No_Hits
6	snp_06_1779076	1779076	T	C	-0.5494	0.5494	0.0752429	2.51976e-12	11.5986	6.0963e-06	6.92761e-08	6.92761e-08	intergenic	LOC_Os06g04210(dist=1911),LOC_Os06g04220(dist=1396)	C	T	NA	NA	NA	NA	NA	NA	NA	NA	NA	NA	NA	NA	NA	NA	NA	NA	NA	NA	NA
6	snp_06_1779126	1779126	A	G	-0.601413	0.601413	0.0997917	4.85254e-09	8.31403	0.0117402	2.95723e-05	2.95723e-05	intergenic	LOC_Os06g04210(dist=1961),LOC_Os06g04220(dist=1346)	A	G	NA	NA	NA	NA	NA	NA	NA	NA	NA	NA	NA	NA	NA	NA	NA	NA	NA	NA	NA
6	snp_06_1779134	1779134	A	G	-0.585729	0.585729	0.0749996	9.44145e-14	13.025	2.28426e-07	5.85707e-09	5.85707e-09	intergenic	LOC_Os06g04210(dist=1969),LOC_Os06g04220(dist=1338)	G	A	NA	NA	NA	NA	NA	NA	NA	NA	NA	NA	NA	NA	NA	NA	NA	NA	NA	NA	NA
6	snp_06_1779215	1779215	G	A	-0.373765	0.373765	0.0676755	7.1801e-08	7.14387	0.173715	0.000345358	0.000345358	intergenic	LOC_Os06g04210(dist=2050),LOC_Os06g04220(dist=1257)	A	G	NA	NA	NA	NA	NA	NA	NA	NA	NA	NA	NA	NA	NA	NA	NA	NA	NA	NA	NA
6	snp_06_1779495	1779495	A	T	-0.340052	0.340052	0.0679729	9.59282e-07	6.01805	1	0.00400843	0.00400843	upstream	LOC_Os06g04220	T	A	NA	NA	1780472	1781052	+	No_Hits	'35.2'_'not assigned.unknown'	No_Hits	2e-60_gi|218197502|gb|EEC79929.1| hypothetical protein OsI_21502 [Oryza	No_Hits	No_Hits	Bradi1g50110_No_Description_present_5e-10	No_Hits	No_Hits	No_Hits	No_Hits	No_Hits	No_Hits	No_Hits
6	snp_06_1779527	1779527	T	C	-0.344611	0.344611	0.0680225	7.06974e-07	6.1506	1	0.00300606	0.00300606	upstream	LOC_Os06g04220	C	T	NA	NA	1780472	1781052	+	No_Hits	'35.2'_'not assigned.unknown'	No_Hits	2e-60_gi|218197502|gb|EEC79929.1| hypothetical protein OsI_21502 [Oryza	No_Hits	No_Hits	Bradi1g50110_No_Description_present_5e-10	No_Hits	No_Hits	No_Hits	No_Hits	No_Hits	No_Hits	No_Hits
6	snp_06_1779545	1779545	G	A	-0.581382	0.581382	0.0756428	2.13072e-13	12.6715	5.15505e-07	1.07397e-08	1.07397e-08	upstream	LOC_Os06g04220	A	G	NA	NA	1780472	1781052	+	No_Hits	'35.2'_'not assigned.unknown'	No_Hits	2e-60_gi|218197502|gb|EEC79929.1| hypothetical protein OsI_21502 [Oryza	No_Hits	No_Hits	Bradi1g50110_No_Description_present_5e-10	No_Hits	No_Hits	No_Hits	No_Hits	No_Hits	No_Hits	No_Hits
6	snp_06_1779898	1779898	G	T	-0.487841	0.487841	0.0751845	3.52814e-10	9.45245	0.000853595	3.91557e-06	3.91557e-06	upstream	LOC_Os06g04220	T	G	NA	NA	1780472	1781052	+	No_Hits	'35.2'_'not assigned.unknown'	No_Hits	2e-60_gi|218197502|gb|EEC79929.1| hypothetical protein OsI_21502 [Oryza	No_Hits	No_Hits	Bradi1g50110_No_Description_present_5e-10	No_Hits	No_Hits	No_Hits	No_Hits	No_Hits	No_Hits	No_Hits
6	snp_06_1779985	1779985	A	G	-0.577139	0.577139	0.0764496	5.17744e-13	12.2859	1.25262e-06	1.95723e-08	1.95723e-08	upstream	LOC_Os06g04220	G	A	NA	NA	1780472	1781052	+	No_Hits	'35.2'_'not assigned.unknown'	No_Hits	2e-60_gi|218197502|gb|EEC79929.1| hypothetical protein OsI_21502 [Oryza	No_Hits	No_Hits	Bradi1g50110_No_Description_present_5e-10	No_Hits	No_Hits	No_Hits	No_Hits	No_Hits	No_Hits	No_Hits
6	snp_06_1780088	1780088	T	C	-0.593077	0.593077	0.0767063	1.57743e-13	12.8021	3.81641e-07	8.48092e-09	8.48092e-09	upstream	LOC_Os06g04220	C	T	NA	NA	1780472	1781052	+	No_Hits	'35.2'_'not assigned.unknown'	No_Hits	2e-60_gi|218197502|gb|EEC79929.1| hypothetical protein OsI_21502 [Oryza	No_Hits	No_Hits	Bradi1g50110_No_Description_present_5e-10	No_Hits	No_Hits	No_Hits	No_Hits	No_Hits	No_Hits	No_Hits
6	snp_06_1780110	1780110	C	T	-0.508228	0.508228	0.0766339	1.52093e-10	9.81789	0.000367973	1.98905e-06	1.98905e-06	upstream	LOC_Os06g04220	T	C	NA	NA	1780472	1781052	+	No_Hits	'35.2'_'not assigned.unknown'	No_Hits	2e-60_gi|218197502|gb|EEC79929.1| hypothetical protein OsI_21502 [Oryza	No_Hits	No_Hits	Bradi1g50110_No_Description_present_5e-10	No_Hits	No_Hits	No_Hits	No_Hits	No_Hits	No_Hits	No_Hits
6	snp_06_1780132	1780132	A	C	-0.33299	0.33299	0.0687412	2.03246e-06	5.69198	1	0.00822295	0.00822295	upstream	LOC_Os06g04220	C	A	NA	NA	1780472	1781052	+	No_Hits	'35.2'_'not assigned.unknown'	No_Hits	2e-60_gi|218197502|gb|EEC79929.1| hypothetical protein OsI_21502 [Oryza	No_Hits	No_Hits	Bradi1g50110_No_Description_present_5e-10	No_Hits	No_Hits	No_Hits	No_Hits	No_Hits	No_Hits	No_Hits
6	snp_06_1780142	1780142	G	A	-0.508863	0.508863	0.0758443	9.60203e-11	10.0176	0.000232311	1.33512e-06	1.33512e-06	upstream	LOC_Os06g04220	A	G	NA	NA	1780472	1781052	+	No_Hits	'35.2'_'not assigned.unknown'	No_Hits	2e-60_gi|218197502|gb|EEC79929.1| hypothetical protein OsI_21502 [Oryza	No_Hits	No_Hits	Bradi1g50110_No_Description_present_5e-10	No_Hits	No_Hits	No_Hits	No_Hits	No_Hits	No_Hits	No_Hits
6	snp_06_1780160	1780160	G	A	-0.550815	0.550815	0.0764425	4.61244e-12	11.3361	1.11593e-05	1.13871e-07	1.13871e-07	upstream	LOC_Os06g04220	A	G	NA	NA	1780472	1781052	+	No_Hits	'35.2'_'not assigned.unknown'	No_Hits	2e-60_gi|218197502|gb|EEC79929.1| hypothetical protein OsI_21502 [Oryza	No_Hits	No_Hits	Bradi1g50110_No_Description_present_5e-10	No_Hits	No_Hits	No_Hits	No_Hits	No_Hits	No_Hits	No_Hits
6	snp_06_1780293	1780293	C	T	-0.516087	0.516087	0.07687	9.35025e-11	10.0292	0.000226219	1.30763e-06	1.30763e-06	upstream	LOC_Os06g04220	T	C	NA	NA	1780472	1781052	+	No_Hits	'35.2'_'not assigned.unknown'	No_Hits	2e-60_gi|218197502|gb|EEC79929.1| hypothetical protein OsI_21502 [Oryza	No_Hits	No_Hits	Bradi1g50110_No_Description_present_5e-10	No_Hits	No_Hits	No_Hits	No_Hits	No_Hits	No_Hits	No_Hits
6	snp_06_1780336	1780336	A	C	-0.600151	0.600151	0.0764562	7.25405e-14	13.1394	1.75504e-07	5.16188e-09	5.16188e-09	upstream	LOC_Os06g04220	C	A	NA	NA	1780472	1781052	+	No_Hits	'35.2'_'not assigned.unknown'	No_Hits	2e-60_gi|218197502|gb|EEC79929.1| hypothetical protein OsI_21502 [Oryza	No_Hits	No_Hits	Bradi1g50110_No_Description_present_5e-10	No_Hits	No_Hits	No_Hits	No_Hits	No_Hits	No_Hits	No_Hits
6	snp_06_1780935	1780935	A	C	-0.602614	0.602614	0.0766328	6.60916e-14	13.1799	1.59901e-07	5.06922e-09	5.06922e-09	UTR3	LOC_Os06g04220(LOC_Os06g04220.1:c.*81C>A)	C	A	NA	NA	NA	NA	NA	NA	NA	NA	NA	NA	NA	NA	NA	NA	NA	NA	NA	NA	NA
6	snp_06_1781213	1781213	A	T	-0.603383	0.603383	0.0763883	5.22969e-14	13.2815	1.26527e-07	4.68618e-09	4.68618e-09	downstream	LOC_Os06g04220	T	A	NA	NA	1780472	1781052	+	No_Hits	'35.2'_'not assigned.unknown'	No_Hits	2e-60_gi|218197502|gb|EEC79929.1| hypothetical protein OsI_21502 [Oryza	No_Hits	No_Hits	Bradi1g50110_No_Description_present_5e-10	No_Hits	No_Hits	No_Hits	No_Hits	No_Hits	No_Hits	No_Hits
6	snp_06_1781396	1781396	C	T	-0.529366	0.529366	0.0775926	4.87201e-11	10.3123	0.000117873	7.46032e-07	7.46032e-07	downstream	LOC_Os06g04220	T	C	NA	NA	1780472	1781052	+	No_Hits	'35.2'_'not assigned.unknown'	No_Hits	2e-60_gi|218197502|gb|EEC79929.1| hypothetical protein OsI_21502 [Oryza	No_Hits	No_Hits	Bradi1g50110_No_Description_present_5e-10	No_Hits	No_Hits	No_Hits	No_Hits	No_Hits	No_Hits	No_Hits
6	snp_06_1781412	1781412	A	T	-0.553806	0.553806	0.0767967	4.45058e-12	11.3516	1.07677e-05	1.1288e-07	1.1288e-07	downstream	LOC_Os06g04220	T	A	NA	NA	1780472	1781052	+	No_Hits	'35.2'_'not assigned.unknown'	No_Hits	2e-60_gi|218197502|gb|EEC79929.1| hypothetical protein OsI_21502 [Oryza	No_Hits	No_Hits	Bradi1g50110_No_Description_present_5e-10	No_Hits	No_Hits	No_Hits	No_Hits	No_Hits	No_Hits	No_Hits
6	snp_06_1781475	1781475	C	A	-0.3936	0.3936	0.0706824	5.66554e-08	7.24676	0.137072	0.000277473	0.000277473	downstream	LOC_Os06g04220	A	C	NA	NA	1780472	1781052	+	No_Hits	'35.2'_'not assigned.unknown'	No_Hits	2e-60_gi|218197502|gb|EEC79929.1| hypothetical protein OsI_21502 [Oryza	No_Hits	No_Hits	Bradi1g50110_No_Description_present_5e-10	No_Hits	No_Hits	No_Hits	No_Hits	No_Hits	No_Hits	No_Hits
6	snp_06_1781572	1781572	C	G	-0.550881	0.550881	0.0774799	8.37439e-12	11.077	2.02609e-05	1.8588e-07	1.8588e-07	downstream	LOC_Os06g04220	G	C	NA	NA	1780472	1781052	+	No_Hits	'35.2'_'not assigned.unknown'	No_Hits	2e-60_gi|218197502|gb|EEC79929.1| hypothetical protein OsI_21502 [Oryza	No_Hits	No_Hits	Bradi1g50110_No_Description_present_5e-10	No_Hits	No_Hits	No_Hits	No_Hits	No_Hits	No_Hits	No_Hits
6	snp_06_1781952	1781952	T	C	-0.585147	0.585147	0.0773032	4.5422e-13	12.3427	1.09894e-06	1.8261e-08	1.8261e-08	downstream	LOC_Os06g04220	C	T	NA	NA	1780472	1781052	+	No_Hits	'35.2'_'not assigned.unknown'	No_Hits	2e-60_gi|218197502|gb|EEC79929.1| hypothetical protein OsI_21502 [Oryza	No_Hits	No_Hits	Bradi1g50110_No_Description_present_5e-10	No_Hits	No_Hits	No_Hits	No_Hits	No_Hits	No_Hits	No_Hits
6	snp_06_1781963	1781963	A	G	-0.585147	0.585147	0.0773032	4.5422e-13	12.3427	1.09894e-06	1.8261e-08	1.8261e-08	downstream	LOC_Os06g04220	G	A	NA	NA	1780472	1781052	+	No_Hits	'35.2'_'not assigned.unknown'	No_Hits	2e-60_gi|218197502|gb|EEC79929.1| hypothetical protein OsI_21502 [Oryza	No_Hits	No_Hits	Bradi1g50110_No_Description_present_5e-10	No_Hits	No_Hits	No_Hits	No_Hits	No_Hits	No_Hits	No_Hits
6	snp_06_1782030	1782030	G	A	-0.572206	0.572206	0.0769886	1.09781e-12	11.9595	2.65604e-06	3.63841e-08	3.63841e-08	downstream	LOC_Os06g04220	A	G	NA	NA	1780472	1781052	+	No_Hits	'35.2'_'not assigned.unknown'	No_Hits	2e-60_gi|218197502|gb|EEC79929.1| hypothetical protein OsI_21502 [Oryza	No_Hits	No_Hits	Bradi1g50110_No_Description_present_5e-10	No_Hits	No_Hits	No_Hits	No_Hits	No_Hits	No_Hits	No_Hits
6	snp_06_1782072	1782072	G	A	-0.582948	0.582948	0.0771201	4.86309e-13	12.3131	1.17657e-06	1.86758e-08	1.86758e-08	intergenic	LOC_Os06g04220(dist=1020),LOC_Os06g04230(dist=2239)	A	G	NA	NA	NA	NA	NA	NA	NA	NA	NA	NA	NA	NA	NA	NA	NA	NA	NA	NA	NA
6	snp_06_1782083	1782083	A	G	-0.586942	0.586942	0.0762083	1.91988e-13	12.7167	4.64495e-07	9.88287e-09	9.88287e-09	intergenic	LOC_Os06g04220(dist=1031),LOC_Os06g04230(dist=2228)	G	A	NA	NA	NA	NA	NA	NA	NA	NA	NA	NA	NA	NA	NA	NA	NA	NA	NA	NA	NA
6	snp_06_1782121	1782121	A	C	-0.585147	0.585147	0.0773032	4.5422e-13	12.3427	1.09894e-06	1.8261e-08	1.8261e-08	intergenic	LOC_Os06g04220(dist=1069),LOC_Os06g04230(dist=2190)	C	A	NA	NA	NA	NA	NA	NA	NA	NA	NA	NA	NA	NA	NA	NA	NA	NA	NA	NA	NA
6	snp_06_1782151	1782151	A	G	-0.585147	0.585147	0.0773032	4.5422e-13	12.3427	1.09894e-06	1.8261e-08	1.8261e-08	intergenic	LOC_Os06g04220(dist=1099),LOC_Os06g04230(dist=2160)	G	A	NA	NA	NA	NA	NA	NA	NA	NA	NA	NA	NA	NA	NA	NA	NA	NA	NA	NA	NA
6	snp_06_1782172	1782172	T	C	-0.585147	0.585147	0.0773032	4.5422e-13	12.3427	1.09894e-06	1.8261e-08	1.8261e-08	intergenic	LOC_Os06g04220(dist=1120),LOC_Os06g04230(dist=2139)	C	T	NA	NA	NA	NA	NA	NA	NA	NA	NA	NA	NA	NA	NA	NA	NA	NA	NA	NA	NA
6	snp_06_1782192	1782192	A	G	-0.585147	0.585147	0.0773032	4.5422e-13	12.3427	1.09894e-06	1.8261e-08	1.8261e-08	intergenic	LOC_Os06g04220(dist=1140),LOC_Os06g04230(dist=2119)	G	A	NA	NA	NA	NA	NA	NA	NA	NA	NA	NA	NA	NA	NA	NA	NA	NA	NA	NA	NA
6	snp_06_1782236	1782236	C	T	-0.558272	0.558272	0.0774704	4.59389e-12	11.3378	1.11144e-05	1.13871e-07	1.13871e-07	intergenic	LOC_Os06g04220(dist=1184),LOC_Os06g04230(dist=2075)	T	C	NA	NA	NA	NA	NA	NA	NA	NA	NA	NA	NA	NA	NA	NA	NA	NA	NA	NA	NA
6	snp_06_1782431	1782431	G	A	-0.533472	0.533472	0.0764603	1.90109e-11	10.721	4.59948e-05	3.62163e-07	3.62163e-07	intergenic	LOC_Os06g04220(dist=1379),LOC_Os06g04230(dist=1880)	A	G	NA	NA	NA	NA	NA	NA	NA	NA	NA	NA	NA	NA	NA	NA	NA	NA	NA	NA	NA
6	snp_06_1782566	1782566	T	C	-0.573568	0.573568	0.0773149	1.19873e-12	11.9213	2.90019e-06	3.86691e-08	3.86691e-08	intergenic	LOC_Os06g04220(dist=1514),LOC_Os06g04230(dist=1745)	C	T	NA	NA	NA	NA	NA	NA	NA	NA	NA	NA	NA	NA	NA	NA	NA	NA	NA	NA	NA
6	snp_06_1782622	1782622	A	G	-0.535375	0.535375	0.0801782	1.16173e-10	9.93489	0.000281069	1.5615e-06	1.5615e-06	intergenic	LOC_Os06g04220(dist=1570),LOC_Os06g04230(dist=1689)	G	A	NA	NA	NA	NA	NA	NA	NA	NA	NA	NA	NA	NA	NA	NA	NA	NA	NA	NA	NA
6	snp_06_1782689	1782689	A	G	-0.479097	0.479097	0.0802255	6.56052e-09	8.18306	0.0158725	3.87444e-05	3.87444e-05	intergenic	LOC_Os06g04220(dist=1637),LOC_Os06g04230(dist=1622)	G	A	NA	NA	NA	NA	NA	NA	NA	NA	NA	NA	NA	NA	NA	NA	NA	NA	NA	NA	NA
6	snp_06_1782840	1782840	A	G	-0.550758	0.550758	0.0811911	6.15848e-11	10.2105	0.000148998	9.25451e-07	9.25451e-07	intergenic	LOC_Os06g04220(dist=1788),LOC_Os06g04230(dist=1471)	G	A	NA	NA	NA	NA	NA	NA	NA	NA	NA	NA	NA	NA	NA	NA	NA	NA	NA	NA	NA
6	snp_06_1782855	1782855	C	T	-0.557566	0.557566	0.0814579	4.25406e-11	10.3712	0.000102922	6.59758e-07	6.59758e-07	intergenic	LOC_Os06g04220(dist=1803),LOC_Os06g04230(dist=1456)	T	C	NA	NA	NA	NA	NA	NA	NA	NA	NA	NA	NA	NA	NA	NA	NA	NA	NA	NA	NA
6	snp_06_1783411	1783411	T	C	-0.570943	0.570943	0.0777643	1.95238e-12	11.7094	4.72358e-06	6.05587e-08	6.05587e-08	upstream	LOC_Os06g04230	C	T	NA	NA	1784311	1784827	+	No_Hits	'35.2'_'not assigned.unknown'	No_Hits	7e-58_gi|115466218|ref|NP_001056708.1| Os06g0133400 [Oryza sativa Japonica	Sb10g002170_similar to Putative uncharacterized protein 131L1.10a_6e-31	AT5G54165.1_Symbols:_unknown_protein;_FUNCTIONS_IN:_molecular_function_unknown;_INVOLVED_IN:_biological_process_unknown;_LOCATED_IN:_cellular_component_unknown;_Has_30201_Blast_hits_to_17322_proteins_in_780_species:_Archae_-_12;_Bacteria_-_1396;_Metazoa_-_17338;_Fungi_-_3422;_Plants_-_5037;_Viruses_-_0;_Other_Eukaryotes_-_2996_(source:_NCBI_BLink)._chr5:21984620-21984868_FORWARD_LENGTH=82_2e-07	Bradi1g50130_No_Description_present_1e-16	GRMZM2G404603_hypothetical protein LOC100275450 _6e-13	No_Hits	No_Hits	No_Hits	No_Hits	No_Hits	No_Hits
6	snp_06_1783455	1783455	A	G	-0.438661	0.438661	0.0734874	6.65771e-09	8.17668	0.0161076	3.91913e-05	3.91913e-05	upstream	LOC_Os06g04230	G	A	NA	NA	1784311	1784827	+	No_Hits	'35.2'_'not assigned.unknown'	No_Hits	7e-58_gi|115466218|ref|NP_001056708.1| Os06g0133400 [Oryza sativa Japonica	Sb10g002170_similar to Putative uncharacterized protein 131L1.10a_6e-31	AT5G54165.1_Symbols:_unknown_protein;_FUNCTIONS_IN:_molecular_function_unknown;_INVOLVED_IN:_biological_process_unknown;_LOCATED_IN:_cellular_component_unknown;_Has_30201_Blast_hits_to_17322_proteins_in_780_species:_Archae_-_12;_Bacteria_-_1396;_Metazoa_-_17338;_Fungi_-_3422;_Plants_-_5037;_Viruses_-_0;_Other_Eukaryotes_-_2996_(source:_NCBI_BLink)._chr5:21984620-21984868_FORWARD_LENGTH=82_2e-07	Bradi1g50130_No_Description_present_1e-16	GRMZM2G404603_hypothetical protein LOC100275450 _6e-13	No_Hits	No_Hits	No_Hits	No_Hits	No_Hits	No_Hits
6	snp_06_1783496	1783496	C	A	-0.583357	0.583357	0.0761565	2.52352e-13	12.598	6.10539e-07	1.22108e-08	1.22108e-08	upstream	LOC_Os06g04230	A	C	NA	NA	1784311	1784827	+	No_Hits	'35.2'_'not assigned.unknown'	No_Hits	7e-58_gi|115466218|ref|NP_001056708.1| Os06g0133400 [Oryza sativa Japonica	Sb10g002170_similar to Putative uncharacterized protein 131L1.10a_6e-31	AT5G54165.1_Symbols:_unknown_protein;_FUNCTIONS_IN:_molecular_function_unknown;_INVOLVED_IN:_biological_process_unknown;_LOCATED_IN:_cellular_component_unknown;_Has_30201_Blast_hits_to_17322_proteins_in_780_species:_Archae_-_12;_Bacteria_-_1396;_Metazoa_-_17338;_Fungi_-_3422;_Plants_-_5037;_Viruses_-_0;_Other_Eukaryotes_-_2996_(source:_NCBI_BLink)._chr5:21984620-21984868_FORWARD_LENGTH=82_2e-07	Bradi1g50130_No_Description_present_1e-16	GRMZM2G404603_hypothetical protein LOC100275450 _6e-13	No_Hits	No_Hits	No_Hits	No_Hits	No_Hits	No_Hits
6	snp_06_1783520	1783520	C	T	-0.568197	0.568197	0.0777382	2.40432e-12	11.619	5.81699e-06	6.90099e-08	6.90099e-08	upstream	LOC_Os06g04230	T	C	NA	NA	1784311	1784827	+	No_Hits	'35.2'_'not assigned.unknown'	No_Hits	7e-58_gi|115466218|ref|NP_001056708.1| Os06g0133400 [Oryza sativa Japonica	Sb10g002170_similar to Putative uncharacterized protein 131L1.10a_6e-31	AT5G54165.1_Symbols:_unknown_protein;_FUNCTIONS_IN:_molecular_function_unknown;_INVOLVED_IN:_biological_process_unknown;_LOCATED_IN:_cellular_component_unknown;_Has_30201_Blast_hits_to_17322_proteins_in_780_species:_Archae_-_12;_Bacteria_-_1396;_Metazoa_-_17338;_Fungi_-_3422;_Plants_-_5037;_Viruses_-_0;_Other_Eukaryotes_-_2996_(source:_NCBI_BLink)._chr5:21984620-21984868_FORWARD_LENGTH=82_2e-07	Bradi1g50130_No_Description_present_1e-16	GRMZM2G404603_hypothetical protein LOC100275450 _6e-13	No_Hits	No_Hits	No_Hits	No_Hits	No_Hits	No_Hits
6	snp_06_1783545	1783545	G	A	-0.478657	0.478657	0.0715123	1.05604e-10	9.97632	0.000255497	1.44912e-06	1.44912e-06	upstream	LOC_Os06g04230	A	G	NA	NA	1784311	1784827	+	No_Hits	'35.2'_'not assigned.unknown'	No_Hits	7e-58_gi|115466218|ref|NP_001056708.1| Os06g0133400 [Oryza sativa Japonica	Sb10g002170_similar to Putative uncharacterized protein 131L1.10a_6e-31	AT5G54165.1_Symbols:_unknown_protein;_FUNCTIONS_IN:_molecular_function_unknown;_INVOLVED_IN:_biological_process_unknown;_LOCATED_IN:_cellular_component_unknown;_Has_30201_Blast_hits_to_17322_proteins_in_780_species:_Archae_-_12;_Bacteria_-_1396;_Metazoa_-_17338;_Fungi_-_3422;_Plants_-_5037;_Viruses_-_0;_Other_Eukaryotes_-_2996_(source:_NCBI_BLink)._chr5:21984620-21984868_FORWARD_LENGTH=82_2e-07	Bradi1g50130_No_Description_present_1e-16	GRMZM2G404603_hypothetical protein LOC100275450 _6e-13	No_Hits	No_Hits	No_Hits	No_Hits	No_Hits	No_Hits
6	snp_06_1783568	1783568	G	A	-0.492889	0.492889	0.0706249	1.87939e-11	10.726	4.54698e-05	3.62163e-07	3.62163e-07	upstream	LOC_Os06g04230	A	G	NA	NA	1784311	1784827	+	No_Hits	'35.2'_'not assigned.unknown'	No_Hits	7e-58_gi|115466218|ref|NP_001056708.1| Os06g0133400 [Oryza sativa Japonica	Sb10g002170_similar to Putative uncharacterized protein 131L1.10a_6e-31	AT5G54165.1_Symbols:_unknown_protein;_FUNCTIONS_IN:_molecular_function_unknown;_INVOLVED_IN:_biological_process_unknown;_LOCATED_IN:_cellular_component_unknown;_Has_30201_Blast_hits_to_17322_proteins_in_780_species:_Archae_-_12;_Bacteria_-_1396;_Metazoa_-_17338;_Fungi_-_3422;_Plants_-_5037;_Viruses_-_0;_Other_Eukaryotes_-_2996_(source:_NCBI_BLink)._chr5:21984620-21984868_FORWARD_LENGTH=82_2e-07	Bradi1g50130_No_Description_present_1e-16	GRMZM2G404603_hypothetical protein LOC100275450 _6e-13	No_Hits	No_Hits	No_Hits	No_Hits	No_Hits	No_Hits
6	snp_06_1783614	1783614	A	C	-0.580257	0.580257	0.0764799	4.05446e-13	12.3921	9.80932e-07	1.8261e-08	1.8261e-08	upstream	LOC_Os06g04230	C	A	NA	NA	1784311	1784827	+	No_Hits	'35.2'_'not assigned.unknown'	No_Hits	7e-58_gi|115466218|ref|NP_001056708.1| Os06g0133400 [Oryza sativa Japonica	Sb10g002170_similar to Putative uncharacterized protein 131L1.10a_6e-31	AT5G54165.1_Symbols:_unknown_protein;_FUNCTIONS_IN:_molecular_function_unknown;_INVOLVED_IN:_biological_process_unknown;_LOCATED_IN:_cellular_component_unknown;_Has_30201_Blast_hits_to_17322_proteins_in_780_species:_Archae_-_12;_Bacteria_-_1396;_Metazoa_-_17338;_Fungi_-_3422;_Plants_-_5037;_Viruses_-_0;_Other_Eukaryotes_-_2996_(source:_NCBI_BLink)._chr5:21984620-21984868_FORWARD_LENGTH=82_2e-07	Bradi1g50130_No_Description_present_1e-16	GRMZM2G404603_hypothetical protein LOC100275450 _6e-13	No_Hits	No_Hits	No_Hits	No_Hits	No_Hits	No_Hits
6	snp_06_1783617	1783617	A	C	-0.465789	0.465789	0.0708419	2.12685e-10	9.67226	0.000514568	2.61691e-06	2.61691e-06	upstream	LOC_Os06g04230	C	A	NA	NA	1784311	1784827	+	No_Hits	'35.2'_'not assigned.unknown'	No_Hits	7e-58_gi|115466218|ref|NP_001056708.1| Os06g0133400 [Oryza sativa Japonica	Sb10g002170_similar to Putative uncharacterized protein 131L1.10a_6e-31	AT5G54165.1_Symbols:_unknown_protein;_FUNCTIONS_IN:_molecular_function_unknown;_INVOLVED_IN:_biological_process_unknown;_LOCATED_IN:_cellular_component_unknown;_Has_30201_Blast_hits_to_17322_proteins_in_780_species:_Archae_-_12;_Bacteria_-_1396;_Metazoa_-_17338;_Fungi_-_3422;_Plants_-_5037;_Viruses_-_0;_Other_Eukaryotes_-_2996_(source:_NCBI_BLink)._chr5:21984620-21984868_FORWARD_LENGTH=82_2e-07	Bradi1g50130_No_Description_present_1e-16	GRMZM2G404603_hypothetical protein LOC100275450 _6e-13	No_Hits	No_Hits	No_Hits	No_Hits	No_Hits	No_Hits
6	snp_06_1783705	1783705	G	A	-0.440421	0.440421	0.0706492	1.52327e-09	8.81722	0.00368538	1.16059e-05	1.16059e-05	upstream	LOC_Os06g04230	A	G	NA	NA	1784311	1784827	+	No_Hits	'35.2'_'not assigned.unknown'	No_Hits	7e-58_gi|115466218|ref|NP_001056708.1| Os06g0133400 [Oryza sativa Japonica	Sb10g002170_similar to Putative uncharacterized protein 131L1.10a_6e-31	AT5G54165.1_Symbols:_unknown_protein;_FUNCTIONS_IN:_molecular_function_unknown;_INVOLVED_IN:_biological_process_unknown;_LOCATED_IN:_cellular_component_unknown;_Has_30201_Blast_hits_to_17322_proteins_in_780_species:_Archae_-_12;_Bacteria_-_1396;_Metazoa_-_17338;_Fungi_-_3422;_Plants_-_5037;_Viruses_-_0;_Other_Eukaryotes_-_2996_(source:_NCBI_BLink)._chr5:21984620-21984868_FORWARD_LENGTH=82_2e-07	Bradi1g50130_No_Description_present_1e-16	GRMZM2G404603_hypothetical protein LOC100275450 _6e-13	No_Hits	No_Hits	No_Hits	No_Hits	No_Hits	No_Hits
6	snp_06_1783773	1783773	T	C	-0.57739	0.57739	0.0763229	4.67397e-13	12.3303	1.13082e-06	1.8261e-08	1.8261e-08	upstream	LOC_Os06g04230	C	T	NA	NA	1784311	1784827	+	No_Hits	'35.2'_'not assigned.unknown'	No_Hits	7e-58_gi|115466218|ref|NP_001056708.1| Os06g0133400 [Oryza sativa Japonica	Sb10g002170_similar to Putative uncharacterized protein 131L1.10a_6e-31	AT5G54165.1_Symbols:_unknown_protein;_FUNCTIONS_IN:_molecular_function_unknown;_INVOLVED_IN:_biological_process_unknown;_LOCATED_IN:_cellular_component_unknown;_Has_30201_Blast_hits_to_17322_proteins_in_780_species:_Archae_-_12;_Bacteria_-_1396;_Metazoa_-_17338;_Fungi_-_3422;_Plants_-_5037;_Viruses_-_0;_Other_Eukaryotes_-_2996_(source:_NCBI_BLink)._chr5:21984620-21984868_FORWARD_LENGTH=82_2e-07	Bradi1g50130_No_Description_present_1e-16	GRMZM2G404603_hypothetical protein LOC100275450 _6e-13	No_Hits	No_Hits	No_Hits	No_Hits	No_Hits	No_Hits
6	snp_06_1783965	1783965	G	A	-0.445832	0.445832	0.0703903	8.63001e-10	9.06399	0.00208794	8.03053e-06	8.03053e-06	upstream	LOC_Os06g04230	A	G	NA	NA	1784311	1784827	+	No_Hits	'35.2'_'not assigned.unknown'	No_Hits	7e-58_gi|115466218|ref|NP_001056708.1| Os06g0133400 [Oryza sativa Japonica	Sb10g002170_similar to Putative uncharacterized protein 131L1.10a_6e-31	AT5G54165.1_Symbols:_unknown_protein;_FUNCTIONS_IN:_molecular_function_unknown;_INVOLVED_IN:_biological_process_unknown;_LOCATED_IN:_cellular_component_unknown;_Has_30201_Blast_hits_to_17322_proteins_in_780_species:_Archae_-_12;_Bacteria_-_1396;_Metazoa_-_17338;_Fungi_-_3422;_Plants_-_5037;_Viruses_-_0;_Other_Eukaryotes_-_2996_(source:_NCBI_BLink)._chr5:21984620-21984868_FORWARD_LENGTH=82_2e-07	Bradi1g50130_No_Description_present_1e-16	GRMZM2G404603_hypothetical protein LOC100275450 _6e-13	No_Hits	No_Hits	No_Hits	No_Hits	No_Hits	No_Hits
6	snp_06_1784089	1784089	G	T	-0.437112	0.437112	0.0708675	2.2086e-09	8.65588	0.00534346	1.54883e-05	1.54883e-05	upstream	LOC_Os06g04230	T	G	NA	NA	1784311	1784827	+	No_Hits	'35.2'_'not assigned.unknown'	No_Hits	7e-58_gi|115466218|ref|NP_001056708.1| Os06g0133400 [Oryza sativa Japonica	Sb10g002170_similar to Putative uncharacterized protein 131L1.10a_6e-31	AT5G54165.1_Symbols:_unknown_protein;_FUNCTIONS_IN:_molecular_function_unknown;_INVOLVED_IN:_biological_process_unknown;_LOCATED_IN:_cellular_component_unknown;_Has_30201_Blast_hits_to_17322_proteins_in_780_species:_Archae_-_12;_Bacteria_-_1396;_Metazoa_-_17338;_Fungi_-_3422;_Plants_-_5037;_Viruses_-_0;_Other_Eukaryotes_-_2996_(source:_NCBI_BLink)._chr5:21984620-21984868_FORWARD_LENGTH=82_2e-07	Bradi1g50130_No_Description_present_1e-16	GRMZM2G404603_hypothetical protein LOC100275450 _6e-13	No_Hits	No_Hits	No_Hits	No_Hits	No_Hits	No_Hits
6	snp_06_1784113	1784113	A	T	-0.449745	0.449745	0.0709048	8.18608e-10	9.08692	0.00198053	7.73645e-06	7.73645e-06	upstream	LOC_Os06g04230	T	A	NA	NA	1784311	1784827	+	No_Hits	'35.2'_'not assigned.unknown'	No_Hits	7e-58_gi|115466218|ref|NP_001056708.1| Os06g0133400 [Oryza sativa Japonica	Sb10g002170_similar to Putative uncharacterized protein 131L1.10a_6e-31	AT5G54165.1_Symbols:_unknown_protein;_FUNCTIONS_IN:_molecular_function_unknown;_INVOLVED_IN:_biological_process_unknown;_LOCATED_IN:_cellular_component_unknown;_Has_30201_Blast_hits_to_17322_proteins_in_780_species:_Archae_-_12;_Bacteria_-_1396;_Metazoa_-_17338;_Fungi_-_3422;_Plants_-_5037;_Viruses_-_0;_Other_Eukaryotes_-_2996_(source:_NCBI_BLink)._chr5:21984620-21984868_FORWARD_LENGTH=82_2e-07	Bradi1g50130_No_Description_present_1e-16	GRMZM2G404603_hypothetical protein LOC100275450 _6e-13	No_Hits	No_Hits	No_Hits	No_Hits	No_Hits	No_Hits
6	snp_06_1784345	1784345	C	A	-0.556185	0.556185	0.0758356	2.05246e-12	11.6877	4.96571e-06	6.20713e-08	6.20713e-08	UTR5	LOC_Os06g04230(LOC_Os06g04230.1:c.-51A>C)	A	C	NA	NA	NA	NA	NA	NA	NA	NA	NA	NA	NA	NA	NA	NA	NA	NA	NA	NA	NA
6	snp_06_1784528	1784528	C	A	-0.463619	0.463619	0.0712549	3.17834e-10	9.4978	0.000768965	3.59329e-06	3.59329e-06	exonic	LOC_Os06g04230	A	C	synonymous SNV	LOC_Os06g04230:LOC_Os06g04230.1:exon1:c.C133C:p.P45P,	1784311	1784827	+	No_Hits	'35.2'_'not assigned.unknown'	No_Hits	7e-58_gi|115466218|ref|NP_001056708.1| Os06g0133400 [Oryza sativa Japonica	Sb10g002170_similar to Putative uncharacterized protein 131L1.10a_6e-31	AT5G54165.1_Symbols:_unknown_protein;_FUNCTIONS_IN:_molecular_function_unknown;_INVOLVED_IN:_biological_process_unknown;_LOCATED_IN:_cellular_component_unknown;_Has_30201_Blast_hits_to_17322_proteins_in_780_species:_Archae_-_12;_Bacteria_-_1396;_Metazoa_-_17338;_Fungi_-_3422;_Plants_-_5037;_Viruses_-_0;_Other_Eukaryotes_-_2996_(source:_NCBI_BLink)._chr5:21984620-21984868_FORWARD_LENGTH=82_2e-07	Bradi1g50130_No_Description_present_1e-16	GRMZM2G404603_hypothetical protein LOC100275450 _6e-13	No_Hits	No_Hits	No_Hits	No_Hits	No_Hits	No_Hits
6	snp_06_1784882	1784882	G	C	-0.448288	0.448288	0.0707591	8.54682e-10	9.0682	0.00206781	7.98382e-06	7.98382e-06	downstream	LOC_Os06g04230,LOC_Os06g04240	C	G	NA	NA	NA	NA	NA	NA	NA	NA	NA	NA	NA	NA	NA	NA	NA	NA	NA	NA	NA
6	snp_06_1784985	1784985	A	G	-0.569787	0.569787	0.0764786	9.78887e-13	12.0093	2.36831e-06	3.33565e-08	3.33565e-08	downstream	LOC_Os06g04230,LOC_Os06g04240	G	A	NA	NA	NA	NA	NA	NA	NA	NA	NA	NA	NA	NA	NA	NA	NA	NA	NA	NA	NA
6	snp_06_1785046	1785046	A	G	-0.57289	0.57289	0.0763275	6.8577e-13	12.1638	1.65915e-06	2.51386e-08	2.51386e-08	downstream	LOC_Os06g04230,LOC_Os06g04240	G	A	NA	NA	NA	NA	NA	NA	NA	NA	NA	NA	NA	NA	NA	NA	NA	NA	NA	NA	NA
6	snp_06_1785235	1785235	C	T	-0.462428	0.462428	0.0716723	4.36493e-10	9.36002	0.00105605	4.67278e-06	4.67278e-06	UTR3	LOC_Os06g04240(LOC_Os06g04240.1:c.*271A>G)	T	C	NA	NA	NA	NA	NA	NA	NA	NA	NA	NA	NA	NA	NA	NA	NA	NA	NA	NA	NA
6	snp_06_1785260	1785260	G	A	-0.578892	0.578892	0.0763984	4.31966e-13	12.3646	1.0451e-06	1.8261e-08	1.8261e-08	UTR3	LOC_Os06g04240(LOC_Os06g04240.1:c.*246T>C)	A	G	NA	NA	NA	NA	NA	NA	NA	NA	NA	NA	NA	NA	NA	NA	NA	NA	NA	NA	NA
6	snp_06_1785875	1785875	C	A	-0.559615	0.559615	0.0779125	5.32691e-12	11.2735	1.28879e-05	1.28879e-07	1.28879e-07	UTR5	LOC_Os06g04240(LOC_Os06g04240.1:c.-97T>G)	A	C	NA	NA	NA	NA	NA	NA	NA	NA	NA	NA	NA	NA	NA	NA	NA	NA	NA	NA	NA
6	snp_06_1786490	1786490	G	A	-0.500056	0.500056	0.0761854	2.27389e-10	9.64323	0.000550144	2.72349e-06	2.72349e-06	upstream	LOC_Os06g04240	A	G	NA	NA	1785159	1785889	-	No_Hits	'35.2'_'not assigned.unknown'	No_Hits	2e-57_gi|115466220|ref|NP_001056709.1| Os06g0133500 [Oryza sativa Japonica	Sb10g002170_similar to Putative uncharacterized protein 131L1.10a_3e-19	AT5G54165.1_Symbols:_unknown_protein;_FUNCTIONS_IN:_molecular_function_unknown;_INVOLVED_IN:_biological_process_unknown;_LOCATED_IN:_cellular_component_unknown;_Has_30201_Blast_hits_to_17322_proteins_in_780_species:_Archae_-_12;_Bacteria_-_1396;_Metazoa_-_17338;_Fungi_-_3422;_Plants_-_5037;_Viruses_-_0;_Other_Eukaryotes_-_2996_(source:_NCBI_BLink)._chr5:21984620-21984868_FORWARD_LENGTH=82_2e-06	Bradi1g50130_No_Description_present_1e-20	GRMZM2G404608_Putative uncharacterized protein 9C20.6b _1e-16	No_Hits	No_Hits	No_Hits	No_Hits	No_Hits	No_Hits
6	snp_06_1786835	1786835	C	T	-0.380578	0.380578	0.0718646	2.28195e-07	6.64169	0.552094	0.00101488	0.00101488	upstream	LOC_Os06g04240	T	C	NA	NA	1785159	1785889	-	No_Hits	'35.2'_'not assigned.unknown'	No_Hits	2e-57_gi|115466220|ref|NP_001056709.1| Os06g0133500 [Oryza sativa Japonica	Sb10g002170_similar to Putative uncharacterized protein 131L1.10a_3e-19	AT5G54165.1_Symbols:_unknown_protein;_FUNCTIONS_IN:_molecular_function_unknown;_INVOLVED_IN:_biological_process_unknown;_LOCATED_IN:_cellular_component_unknown;_Has_30201_Blast_hits_to_17322_proteins_in_780_species:_Archae_-_12;_Bacteria_-_1396;_Metazoa_-_17338;_Fungi_-_3422;_Plants_-_5037;_Viruses_-_0;_Other_Eukaryotes_-_2996_(source:_NCBI_BLink)._chr5:21984620-21984868_FORWARD_LENGTH=82_2e-06	Bradi1g50130_No_Description_present_1e-20	GRMZM2G404608_Putative uncharacterized protein 9C20.6b _1e-16	No_Hits	No_Hits	No_Hits	No_Hits	No_Hits	No_Hits
6	snp_06_1786935	1786935	A	G	-0.398438	0.398438	0.0717876	6.23235e-08	7.20535	0.150785	0.00030339	0.00030339	intergenic	LOC_Os06g04240(dist=1046),LOC_Os06g04250(dist=2901)	G	A	NA	NA	NA	NA	NA	NA	NA	NA	NA	NA	NA	NA	NA	NA	NA	NA	NA	NA	NA
6	snp_06_1787037	1787037	C	T	-0.555954	0.555954	0.0767105	3.54754e-12	11.4501	8.58288e-06	9.32922e-08	9.32922e-08	intergenic	LOC_Os06g04240(dist=1148),LOC_Os06g04250(dist=2799)	T	C	NA	NA	NA	NA	NA	NA	NA	NA	NA	NA	NA	NA	NA	NA	NA	NA	NA	NA	NA
6	snp_06_1787136	1787136	A	G	-0.553753	0.553753	0.0752209	1.72262e-12	11.7638	4.1677e-06	5.48382e-08	5.48382e-08	intergenic	LOC_Os06g04240(dist=1247),LOC_Os06g04250(dist=2700)	G	A	NA	NA	NA	NA	NA	NA	NA	NA	NA	NA	NA	NA	NA	NA	NA	NA	NA	NA	NA
6	snp_06_1787149	1787149	G	A	-0.349325	0.349325	0.0697041	9.19738e-07	6.03634	1	0.00384984	0.00384984	intergenic	LOC_Os06g04240(dist=1260),LOC_Os06g04250(dist=2687)	A	G	NA	NA	NA	NA	NA	NA	NA	NA	NA	NA	NA	NA	NA	NA	NA	NA	NA	NA	NA
6	snp_06_1787160	1787160	A	G	-0.518177	0.518177	0.0761315	5.36703e-11	10.2703	0.000129849	8.16663e-07	8.16663e-07	intergenic	LOC_Os06g04240(dist=1271),LOC_Os06g04250(dist=2676)	G	A	NA	NA	NA	NA	NA	NA	NA	NA	NA	NA	NA	NA	NA	NA	NA	NA	NA	NA	NA
6	snp_06_1787195	1787195	C	T	-0.339184	0.339184	0.0691319	1.5175e-06	5.81887	1	0.00619129	0.00619129	intergenic	LOC_Os06g04240(dist=1306),LOC_Os06g04250(dist=2641)	T	C	NA	NA	NA	NA	NA	NA	NA	NA	NA	NA	NA	NA	NA	NA	NA	NA	NA	NA	NA
6	snp_06_1787217	1787217	A	G	-0.548923	0.548923	0.0770229	7.54616e-12	11.1223	1.82571e-05	1.70627e-07	1.70627e-07	intergenic	LOC_Os06g04240(dist=1328),LOC_Os06g04250(dist=2619)	G	A	NA	NA	NA	NA	NA	NA	NA	NA	NA	NA	NA	NA	NA	NA	NA	NA	NA	NA	NA
6	snp_06_1787221	1787221	T	C	-0.548923	0.548923	0.0770229	7.54616e-12	11.1223	1.82571e-05	1.70627e-07	1.70627e-07	intergenic	LOC_Os06g04240(dist=1332),LOC_Os06g04250(dist=2615)	C	T	NA	NA	NA	NA	NA	NA	NA	NA	NA	NA	NA	NA	NA	NA	NA	NA	NA	NA	NA
6	snp_06_1787223	1787223	A	G	-0.548923	0.548923	0.0770229	7.54616e-12	11.1223	1.82571e-05	1.70627e-07	1.70627e-07	intergenic	LOC_Os06g04240(dist=1334),LOC_Os06g04250(dist=2613)	G	A	NA	NA	NA	NA	NA	NA	NA	NA	NA	NA	NA	NA	NA	NA	NA	NA	NA	NA	NA
6	snp_06_1787283	1787283	T	C	-0.477438	0.477438	0.0730092	2.62167e-10	9.58142	0.000634284	3.06417e-06	3.06417e-06	intergenic	LOC_Os06g04240(dist=1394),LOC_Os06g04250(dist=2553)	C	T	NA	NA	NA	NA	NA	NA	NA	NA	NA	NA	NA	NA	NA	NA	NA	NA	NA	NA	NA
6	snp_06_1787306	1787306	C	T	-0.350722	0.350722	0.069726	8.41636e-07	6.07488	1	0.0035413	0.0035413	intergenic	LOC_Os06g04240(dist=1417),LOC_Os06g04250(dist=2530)	T	C	NA	NA	NA	NA	NA	NA	NA	NA	NA	NA	NA	NA	NA	NA	NA	NA	NA	NA	NA
6	snp_06_1787313	1787313	G	A	-0.372698	0.372698	0.0735159	6.95099e-07	6.15795	1	0.00296077	0.00296077	intergenic	LOC_Os06g04240(dist=1424),LOC_Os06g04250(dist=2523)	A	G	NA	NA	NA	NA	NA	NA	NA	NA	NA	NA	NA	NA	NA	NA	NA	NA	NA	NA	NA
6	snp_06_1787322	1787322	G	A	-0.358649	0.358649	0.0722155	1.14146e-06	5.94254	1	0.00471271	0.00471271	intergenic	LOC_Os06g04240(dist=1433),LOC_Os06g04250(dist=2514)	A	G	NA	NA	NA	NA	NA	NA	NA	NA	NA	NA	NA	NA	NA	NA	NA	NA	NA	NA	NA
6	snp_06_1787372	1787372	G	A	-0.31452	0.31452	0.069275	8.11985e-06	5.09045	1	0.029586	0.029586	intergenic	LOC_Os06g04240(dist=1483),LOC_Os06g04250(dist=2464)	A	G	NA	NA	NA	NA	NA	NA	NA	NA	NA	NA	NA	NA	NA	NA	NA	NA	NA	NA	NA
6	snp_06_1787636	1787636	A	T	-0.549365	0.549365	0.0775656	9.92583e-12	11.0032	2.40145e-05	2.14415e-07	2.14415e-07	intergenic	LOC_Os06g04240(dist=1747),LOC_Os06g04250(dist=2200)	T	A	NA	NA	NA	NA	NA	NA	NA	NA	NA	NA	NA	NA	NA	NA	NA	NA	NA	NA	NA
6	snp_06_1787641	1787641	G	A	-0.524722	0.524722	0.0768906	4.81669e-11	10.3173	0.000116535	7.42258e-07	7.42258e-07	intergenic	LOC_Os06g04240(dist=1752),LOC_Os06g04250(dist=2195)	A	G	NA	NA	NA	NA	NA	NA	NA	NA	NA	NA	NA	NA	NA	NA	NA	NA	NA	NA	NA
6	snp_06_1788250	1788250	G	A	-0.437923	0.437923	0.0726756	4.87821e-09	8.31174	0.0118023	2.9654e-05	2.9654e-05	intergenic	LOC_Os06g04240(dist=2361),LOC_Os06g04250(dist=1586)	A	G	NA	NA	NA	NA	NA	NA	NA	NA	NA	NA	NA	NA	NA	NA	NA	NA	NA	NA	NA
6	snp_06_1788336	1788336	G	A	-0.431997	0.431997	0.072816	8.12847e-09	8.08999	0.019666	4.72739e-05	4.72739e-05	intergenic	LOC_Os06g04240(dist=2447),LOC_Os06g04250(dist=1500)	A	G	NA	NA	NA	NA	NA	NA	NA	NA	NA	NA	NA	NA	NA	NA	NA	NA	NA	NA	NA
6	snp_06_1788384	1788384	C	A	-0.545218	0.545218	0.0760633	5.83759e-12	11.2338	1.41234e-05	1.38465e-07	1.38465e-07	intergenic	LOC_Os06g04240(dist=2495),LOC_Os06g04250(dist=1452)	A	C	NA	NA	NA	NA	NA	NA	NA	NA	NA	NA	NA	NA	NA	NA	NA	NA	NA	NA	NA
6	snp_06_1788596	1788596	G	A	-0.44538	0.44538	0.0720423	2.03939e-09	8.6905	0.00493409	1.45979e-05	1.45979e-05	intergenic	LOC_Os06g04240(dist=2707),LOC_Os06g04250(dist=1240)	A	G	NA	NA	NA	NA	NA	NA	NA	NA	NA	NA	NA	NA	NA	NA	NA	NA	NA	NA	NA
6	snp_06_1788706	1788706	G	C	-0.547497	0.547497	0.0770225	8.46445e-12	11.0724	2.04788e-05	1.86171e-07	1.86171e-07	intergenic	LOC_Os06g04240(dist=2817),LOC_Os06g04250(dist=1130)	C	G	NA	NA	NA	NA	NA	NA	NA	NA	NA	NA	NA	NA	NA	NA	NA	NA	NA	NA	NA
6	snp_06_1788806	1788806	G	A	-0.388649	0.388649	0.0718525	1.28827e-07	6.88999	0.311683	0.000592554	0.000592554	intergenic	LOC_Os06g04240(dist=2917),LOC_Os06g04250(dist=1030)	A	G	NA	NA	NA	NA	NA	NA	NA	NA	NA	NA	NA	NA	NA	NA	NA	NA	NA	NA	NA
6	snp_06_1789007	1789007	A	G	-0.552302	0.552302	0.0768363	5.14904e-12	11.2883	1.24576e-05	1.25834e-07	1.25834e-07	upstream	LOC_Os06g04250	G	A	NA	NA	1789836	1791394	+	Pfam_Phosphate-induced protein 1 conserved region_LQYHMGPVLAADITVHPIWYGRWPAEQKRTIRAFLRSLSPPGSGSGDGGIPSPSVAAWWRTVRLYTDQTSANVSGVVRLGREKCDARASRGGRLTRLDIQSVVRDAVTARTRPLPVDSSGVYLVLTSPEVVVENFCGQVCGFHYFTFPSVVGYTLPYAWVGNSAARCPEVCAYPFAIPSYVGGGRRAEAPPNGDVGVDGMVSVIAHELAELASNPLANAWYAGEDPSFPTEIADLCEGIYGTGGGGAYTGQLLTDGRSGASYNVNGVGGRKFLVQWVWNPILSYCSGP_____________	'35.1'_'not assigned.no ontology'	No_Hits	0.0_gi|115466222|ref|NP_001056710.1| Os06g0133600 [Oryza sativa Japonica	Sb10g002190_similar to Putative uncharacterized protein 131L1.11_0.0	AT5G51550.1_Symbols:_EXL3_EXORDIUM_like_3_chr5:20939793-20940806_REVERSE_LENGTH=337_4e-141	Bradi1g50140_No_Description_present_0.0	GRMZM2G019356_No Description present_0.0	No_Hits	No_Hits	No_Hits	No_Hits	No_Hits	No_Hits
6	snp_06_1789245	1789245	C	T	-0.546012	0.546012	0.0774298	1.20137e-11	10.9203	2.90657e-05	2.52746e-07	2.52746e-07	upstream	LOC_Os06g04250	T	C	NA	NA	1789836	1791394	+	Pfam_Phosphate-induced protein 1 conserved region_LQYHMGPVLAADITVHPIWYGRWPAEQKRTIRAFLRSLSPPGSGSGDGGIPSPSVAAWWRTVRLYTDQTSANVSGVVRLGREKCDARASRGGRLTRLDIQSVVRDAVTARTRPLPVDSSGVYLVLTSPEVVVENFCGQVCGFHYFTFPSVVGYTLPYAWVGNSAARCPEVCAYPFAIPSYVGGGRRAEAPPNGDVGVDGMVSVIAHELAELASNPLANAWYAGEDPSFPTEIADLCEGIYGTGGGGAYTGQLLTDGRSGASYNVNGVGGRKFLVQWVWNPILSYCSGP_____________	'35.1'_'not assigned.no ontology'	No_Hits	0.0_gi|115466222|ref|NP_001056710.1| Os06g0133600 [Oryza sativa Japonica	Sb10g002190_similar to Putative uncharacterized protein 131L1.11_0.0	AT5G51550.1_Symbols:_EXL3_EXORDIUM_like_3_chr5:20939793-20940806_REVERSE_LENGTH=337_4e-141	Bradi1g50140_No_Description_present_0.0	GRMZM2G019356_No Description present_0.0	No_Hits	No_Hits	No_Hits	No_Hits	No_Hits	No_Hits
6	snp_06_1789336	1789336	T	C	-0.5615	0.5615	0.0773186	3.23361e-12	11.4903	7.82337e-06	8.69263e-08	8.69263e-08	upstream	LOC_Os06g04250	C	T	NA	NA	1789836	1791394	+	Pfam_Phosphate-induced protein 1 conserved region_LQYHMGPVLAADITVHPIWYGRWPAEQKRTIRAFLRSLSPPGSGSGDGGIPSPSVAAWWRTVRLYTDQTSANVSGVVRLGREKCDARASRGGRLTRLDIQSVVRDAVTARTRPLPVDSSGVYLVLTSPEVVVENFCGQVCGFHYFTFPSVVGYTLPYAWVGNSAARCPEVCAYPFAIPSYVGGGRRAEAPPNGDVGVDGMVSVIAHELAELASNPLANAWYAGEDPSFPTEIADLCEGIYGTGGGGAYTGQLLTDGRSGASYNVNGVGGRKFLVQWVWNPILSYCSGP_____________	'35.1'_'not assigned.no ontology'	No_Hits	0.0_gi|115466222|ref|NP_001056710.1| Os06g0133600 [Oryza sativa Japonica	Sb10g002190_similar to Putative uncharacterized protein 131L1.11_0.0	AT5G51550.1_Symbols:_EXL3_EXORDIUM_like_3_chr5:20939793-20940806_REVERSE_LENGTH=337_4e-141	Bradi1g50140_No_Description_present_0.0	GRMZM2G019356_No Description present_0.0	No_Hits	No_Hits	No_Hits	No_Hits	No_Hits	No_Hits
6	snp_06_1789622	1789622	A	G	-0.520399	0.520399	0.0770399	7.30981e-11	10.1361	0.000176853	1.07837e-06	1.07837e-06	upstream	LOC_Os06g04250	G	A	NA	NA	1789836	1791394	+	Pfam_Phosphate-induced protein 1 conserved region_LQYHMGPVLAADITVHPIWYGRWPAEQKRTIRAFLRSLSPPGSGSGDGGIPSPSVAAWWRTVRLYTDQTSANVSGVVRLGREKCDARASRGGRLTRLDIQSVVRDAVTARTRPLPVDSSGVYLVLTSPEVVVENFCGQVCGFHYFTFPSVVGYTLPYAWVGNSAARCPEVCAYPFAIPSYVGGGRRAEAPPNGDVGVDGMVSVIAHELAELASNPLANAWYAGEDPSFPTEIADLCEGIYGTGGGGAYTGQLLTDGRSGASYNVNGVGGRKFLVQWVWNPILSYCSGP_____________	'35.1'_'not assigned.no ontology'	No_Hits	0.0_gi|115466222|ref|NP_001056710.1| Os06g0133600 [Oryza sativa Japonica	Sb10g002190_similar to Putative uncharacterized protein 131L1.11_0.0	AT5G51550.1_Symbols:_EXL3_EXORDIUM_like_3_chr5:20939793-20940806_REVERSE_LENGTH=337_4e-141	Bradi1g50140_No_Description_present_0.0	GRMZM2G019356_No Description present_0.0	No_Hits	No_Hits	No_Hits	No_Hits	No_Hits	No_Hits
6	snp_06_1791845	1791845	A	G	-0.570109	0.570109	0.0779005	2.26659e-12	11.6446	5.48377e-06	6.60695e-08	6.60695e-08	downstream	LOC_Os06g04250	G	A	NA	NA	1789836	1791394	+	Pfam_Phosphate-induced protein 1 conserved region_LQYHMGPVLAADITVHPIWYGRWPAEQKRTIRAFLRSLSPPGSGSGDGGIPSPSVAAWWRTVRLYTDQTSANVSGVVRLGREKCDARASRGGRLTRLDIQSVVRDAVTARTRPLPVDSSGVYLVLTSPEVVVENFCGQVCGFHYFTFPSVVGYTLPYAWVGNSAARCPEVCAYPFAIPSYVGGGRRAEAPPNGDVGVDGMVSVIAHELAELASNPLANAWYAGEDPSFPTEIADLCEGIYGTGGGGAYTGQLLTDGRSGASYNVNGVGGRKFLVQWVWNPILSYCSGP_____________	'35.1'_'not assigned.no ontology'	No_Hits	0.0_gi|115466222|ref|NP_001056710.1| Os06g0133600 [Oryza sativa Japonica	Sb10g002190_similar to Putative uncharacterized protein 131L1.11_0.0	AT5G51550.1_Symbols:_EXL3_EXORDIUM_like_3_chr5:20939793-20940806_REVERSE_LENGTH=337_4e-141	Bradi1g50140_No_Description_present_0.0	GRMZM2G019356_No Description present_0.0	No_Hits	No_Hits	No_Hits	No_Hits	No_Hits	No_Hits
6	snp_06_1792217	1792217	T	C	-0.561456	0.561456	0.0776352	3.90967e-12	11.4079	9.45903e-06	1.00628e-07	1.00628e-07	downstream	LOC_Os06g04250	C	T	NA	NA	1789836	1791394	+	Pfam_Phosphate-induced protein 1 conserved region_LQYHMGPVLAADITVHPIWYGRWPAEQKRTIRAFLRSLSPPGSGSGDGGIPSPSVAAWWRTVRLYTDQTSANVSGVVRLGREKCDARASRGGRLTRLDIQSVVRDAVTARTRPLPVDSSGVYLVLTSPEVVVENFCGQVCGFHYFTFPSVVGYTLPYAWVGNSAARCPEVCAYPFAIPSYVGGGRRAEAPPNGDVGVDGMVSVIAHELAELASNPLANAWYAGEDPSFPTEIADLCEGIYGTGGGGAYTGQLLTDGRSGASYNVNGVGGRKFLVQWVWNPILSYCSGP_____________	'35.1'_'not assigned.no ontology'	No_Hits	0.0_gi|115466222|ref|NP_001056710.1| Os06g0133600 [Oryza sativa Japonica	Sb10g002190_similar to Putative uncharacterized protein 131L1.11_0.0	AT5G51550.1_Symbols:_EXL3_EXORDIUM_like_3_chr5:20939793-20940806_REVERSE_LENGTH=337_4e-141	Bradi1g50140_No_Description_present_0.0	GRMZM2G019356_No Description present_0.0	No_Hits	No_Hits	No_Hits	No_Hits	No_Hits	No_Hits
6	snp_06_1792426	1792426	C	T	-0.388396	0.388396	0.0750812	4.19678e-07	6.37708	1	0.00182292	0.00182292	intergenic	LOC_Os06g04250(dist=1032),LOC_Os06g04270(dist=16340)	T	C	NA	NA	NA	NA	NA	NA	NA	NA	NA	NA	NA	NA	NA	NA	NA	NA	NA	NA	NA
6	snp_06_1792588	1792588	A	C	-0.558551	0.558551	0.0790257	1.08651e-11	10.964	2.6287e-05	2.32628e-07	2.32628e-07	intergenic	LOC_Os06g04250(dist=1194),LOC_Os06g04270(dist=16178)	C	A	NA	NA	NA	NA	NA	NA	NA	NA	NA	NA	NA	NA	NA	NA	NA	NA	NA	NA	NA
6	snp_06_1792792	1792792	A	G	-0.327008	0.327008	0.0685831	2.89354e-06	5.53857	1	0.0115712	0.0115712	intergenic	LOC_Os06g04250(dist=1398),LOC_Os06g04270(dist=15974)	G	A	NA	NA	NA	NA	NA	NA	NA	NA	NA	NA	NA	NA	NA	NA	NA	NA	NA	NA	NA
6	snp_06_1793090	1793090	T	C	-0.522757	0.522757	0.0756136	2.80356e-11	10.5523	6.78291e-05	4.87979e-07	4.87979e-07	intergenic	LOC_Os06g04250(dist=1696),LOC_Os06g04270(dist=15676)	C	T	NA	NA	NA	NA	NA	NA	NA	NA	NA	NA	NA	NA	NA	NA	NA	NA	NA	NA	NA
6	snp_06_1793193	1793193	T	A	-0.562836	0.562836	0.0784763	5.69032e-12	11.2449	1.37671e-05	1.36308e-07	1.36308e-07	intergenic	LOC_Os06g04250(dist=1799),LOC_Os06g04270(dist=15573)	A	T	NA	NA	NA	NA	NA	NA	NA	NA	NA	NA	NA	NA	NA	NA	NA	NA	NA	NA	NA
6	snp_06_1793273	1793273	C	G	-0.500551	0.500551	0.0762116	2.21806e-10	9.65403	0.000536635	2.69666e-06	2.69666e-06	intergenic	LOC_Os06g04250(dist=1879),LOC_Os06g04270(dist=15493)	G	C	NA	NA	NA	NA	NA	NA	NA	NA	NA	NA	NA	NA	NA	NA	NA	NA	NA	NA	NA
6	snp_06_1793386	1793386	T	C	-0.496928	0.496928	0.0770712	4.47605e-10	9.3491	0.00108293	4.77063e-06	4.77063e-06	intergenic	LOC_Os06g04250(dist=1992),LOC_Os06g04270(dist=15380)	C	T	NA	NA	NA	NA	NA	NA	NA	NA	NA	NA	NA	NA	NA	NA	NA	NA	NA	NA	NA
6	snp_06_1793572	1793572	T	C	-0.509144	0.509144	0.0762143	1.14047e-10	9.94292	0.000275923	1.55013e-06	1.55013e-06	intergenic	LOC_Os06g04250(dist=2178),LOC_Os06g04270(dist=15194)	C	T	NA	NA	NA	NA	NA	NA	NA	NA	NA	NA	NA	NA	NA	NA	NA	NA	NA	NA	NA
6	snp_06_1793665	1793665	T	C	-0.522567	0.522567	0.0769527	5.89486e-11	10.2295	0.00014262	8.91373e-07	8.91373e-07	intergenic	LOC_Os06g04250(dist=2271),LOC_Os06g04270(dist=15101)	C	T	NA	NA	NA	NA	NA	NA	NA	NA	NA	NA	NA	NA	NA	NA	NA	NA	NA	NA	NA
6	snp_06_1793672	1793672	A	G	-0.45802	0.45802	0.0740849	2.03751e-09	8.6909	0.00492955	1.45979e-05	1.45979e-05	intergenic	LOC_Os06g04250(dist=2278),LOC_Os06g04270(dist=15094)	G	A	NA	NA	NA	NA	NA	NA	NA	NA	NA	NA	NA	NA	NA	NA	NA	NA	NA	NA	NA
6	snp_06_1793712	1793712	A	G	-0.52193	0.52193	0.0773774	7.74636e-11	10.1109	0.000187415	1.11629e-06	1.11629e-06	intergenic	LOC_Os06g04250(dist=2318),LOC_Os06g04270(dist=15054)	G	A	NA	NA	NA	NA	NA	NA	NA	NA	NA	NA	NA	NA	NA	NA	NA	NA	NA	NA	NA
6	snp_06_1793728	1793728	G	T	-0.507018	0.507018	0.0771162	2.13083e-10	9.67145	0.000515532	2.61691e-06	2.61691e-06	intergenic	LOC_Os06g04250(dist=2334),LOC_Os06g04270(dist=15038)	T	G	NA	NA	NA	NA	NA	NA	NA	NA	NA	NA	NA	NA	NA	NA	NA	NA	NA	NA	NA
6	snp_06_1793746	1793746	A	G	-0.501102	0.501102	0.0774027	3.84157e-10	9.41549	0.000929426	4.22466e-06	4.22466e-06	intergenic	LOC_Os06g04250(dist=2352),LOC_Os06g04270(dist=15020)	G	A	NA	NA	NA	NA	NA	NA	NA	NA	NA	NA	NA	NA	NA	NA	NA	NA	NA	NA	NA
6	snp_06_1793751	1793751	A	G	-0.41196	0.41196	0.0758233	1.1389e-07	6.94351	0.275545	0.000528877	0.000528877	intergenic	LOC_Os06g04250(dist=2357),LOC_Os06g04270(dist=15015)	G	A	NA	NA	NA	NA	NA	NA	NA	NA	NA	NA	NA	NA	NA	NA	NA	NA	NA	NA	NA
6	snp_06_1793756	1793756	A	G	-0.543444	0.543444	0.0771348	1.24915e-11	10.9034	3.02219e-05	2.60533e-07	2.60533e-07	intergenic	LOC_Os06g04250(dist=2362),LOC_Os06g04270(dist=15010)	G	A	NA	NA	NA	NA	NA	NA	NA	NA	NA	NA	NA	NA	NA	NA	NA	NA	NA	NA	NA
6	snp_06_1793791	1793791	A	C	-0.55975	0.55975	0.0776321	4.479e-12	11.3488	1.08365e-05	1.1288e-07	1.1288e-07	intergenic	LOC_Os06g04250(dist=2397),LOC_Os06g04270(dist=14975)	C	A	NA	NA	NA	NA	NA	NA	NA	NA	NA	NA	NA	NA	NA	NA	NA	NA	NA	NA	NA
6	snp_06_1793947	1793947	T	G	-0.491534	0.491534	0.0771584	6.98992e-10	9.15553	0.00169114	6.79171e-06	6.79171e-06	intergenic	LOC_Os06g04250(dist=2553),LOC_Os06g04270(dist=14819)	G	T	NA	NA	NA	NA	NA	NA	NA	NA	NA	NA	NA	NA	NA	NA	NA	NA	NA	NA	NA
6	snp_06_1793978	1793978	A	G	-0.491534	0.491534	0.0771584	6.98992e-10	9.15553	0.00169114	6.79171e-06	6.79171e-06	intergenic	LOC_Os06g04250(dist=2584),LOC_Os06g04270(dist=14788)	G	A	NA	NA	NA	NA	NA	NA	NA	NA	NA	NA	NA	NA	NA	NA	NA	NA	NA	NA	NA
6	snp_06_1793998	1793998	G	A	-0.501675	0.501675	0.0772307	3.38284e-10	9.47072	0.000818442	3.77162e-06	3.77162e-06	intergenic	LOC_Os06g04250(dist=2604),LOC_Os06g04270(dist=14768)	A	G	NA	NA	NA	NA	NA	NA	NA	NA	NA	NA	NA	NA	NA	NA	NA	NA	NA	NA	NA
6	snp_06_1794193	1794193	A	G	-0.495939	0.495939	0.0772719	5.31109e-10	9.27482	0.00128496	5.42178e-06	5.42178e-06	intergenic	LOC_Os06g04250(dist=2799),LOC_Os06g04270(dist=14573)	G	A	NA	NA	NA	NA	NA	NA	NA	NA	NA	NA	NA	NA	NA	NA	NA	NA	NA	NA	NA
6	snp_06_1794224	1794224	T	C	-0.53205	0.53205	0.0767025	2.43647e-11	10.6132	5.89479e-05	4.3344e-07	4.3344e-07	intergenic	LOC_Os06g04250(dist=2830),LOC_Os06g04270(dist=14542)	C	T	NA	NA	NA	NA	NA	NA	NA	NA	NA	NA	NA	NA	NA	NA	NA	NA	NA	NA	NA
6	snp_06_1794316	1794316	T	C	-0.561456	0.561456	0.0776352	3.90967e-12	11.4079	9.45903e-06	1.00628e-07	1.00628e-07	intergenic	LOC_Os06g04250(dist=2922),LOC_Os06g04270(dist=14450)	C	T	NA	NA	NA	NA	NA	NA	NA	NA	NA	NA	NA	NA	NA	NA	NA	NA	NA	NA	NA
6	snp_06_1794363	1794363	C	G	-0.49277	0.49277	0.0764838	4.60342e-10	9.33692	0.00111375	4.84239e-06	4.84239e-06	intergenic	LOC_Os06g04250(dist=2969),LOC_Os06g04270(dist=14403)	G	C	NA	NA	NA	NA	NA	NA	NA	NA	NA	NA	NA	NA	NA	NA	NA	NA	NA	NA	NA
6	snp_06_1794548	1794548	A	T	-0.47643	0.47643	0.0772977	2.26447e-09	8.64503	0.00547865	1.5783e-05	1.5783e-05	intergenic	LOC_Os06g04250(dist=3154),LOC_Os06g04270(dist=14218)	T	A	NA	NA	NA	NA	NA	NA	NA	NA	NA	NA	NA	NA	NA	NA	NA	NA	NA	NA	NA
6	snp_06_1794586	1794586	T	A	-0.511051	0.511051	0.0766785	1.25108e-10	9.90272	0.000302685	1.66311e-06	1.66311e-06	intergenic	LOC_Os06g04250(dist=3192),LOC_Os06g04270(dist=14180)	A	T	NA	NA	NA	NA	NA	NA	NA	NA	NA	NA	NA	NA	NA	NA	NA	NA	NA	NA	NA
6	snp_06_1794663	1794663	C	T	-0.507133	0.507133	0.0767981	1.79926e-10	9.74491	0.000435311	2.2555e-06	2.2555e-06	intergenic	LOC_Os06g04250(dist=3269),LOC_Os06g04270(dist=14103)	T	C	NA	NA	NA	NA	NA	NA	NA	NA	NA	NA	NA	NA	NA	NA	NA	NA	NA	NA	NA
6	snp_06_1807778	1807778	T	G	-0.500476	0.500476	0.0773379	3.90154e-10	9.40876	0.000943934	4.27009e-06	4.27009e-06	downstream	LOC_Os06g04270	G	T	NA	NA	1808766	1812362	-	No_Hits	'7.2.1'_'OPP.non-reductive PP.transketolase'	0.0_sp|Q7SIC9|TKTC_MAIZE Transketolase, chloroplastic OS=Zea mays	0.0_gi|28190676|gb|AAO33154.1| putative transketolase [Oryza sativa	Sb10g002220_similar to Transketolase, chloroplast_0.0	AT2G45290.1_Symbols:_Transketolase_chr2:18672737-18675589_FORWARD_LENGTH=741_0.0	Bradi1g51670_No_Description_present_0.0	GRMZM2G033208_Transketolase, chloroplastic (TK)(EC 2.2.1.1)_0.0	Q7SIC9_transketolase_EC_2_2_1_1_Zea_mays_SwissProt_0.0	No_Hits	No_Hits	No_Hits	No_Hits	No_Hits
6	snp_06_1808000	1808000	A	G	-0.510157	0.510157	0.0771951	1.74467e-10	9.75829	0.000422105	2.20997e-06	2.20997e-06	downstream	LOC_Os06g04270	G	A	NA	NA	1808766	1812362	-	No_Hits	'7.2.1'_'OPP.non-reductive PP.transketolase'	0.0_sp|Q7SIC9|TKTC_MAIZE Transketolase, chloroplastic OS=Zea mays	0.0_gi|28190676|gb|AAO33154.1| putative transketolase [Oryza sativa	Sb10g002220_similar to Transketolase, chloroplast_0.0	AT2G45290.1_Symbols:_Transketolase_chr2:18672737-18675589_FORWARD_LENGTH=741_0.0	Bradi1g51670_No_Description_present_0.0	GRMZM2G033208_Transketolase, chloroplastic (TK)(EC 2.2.1.1)_0.0	Q7SIC9_transketolase_EC_2_2_1_1_Zea_mays_SwissProt_0.0	No_Hits	No_Hits	No_Hits	No_Hits	No_Hits
6	snp_06_1808243	1808243	A	G	-0.434286	0.434286	0.0772908	4.35719e-08	7.36079	0.105418	0.000215578	0.000215578	downstream	LOC_Os06g04270	G	A	NA	NA	1808766	1812362	-	No_Hits	'7.2.1'_'OPP.non-reductive PP.transketolase'	0.0_sp|Q7SIC9|TKTC_MAIZE Transketolase, chloroplastic OS=Zea mays	0.0_gi|28190676|gb|AAO33154.1| putative transketolase [Oryza sativa	Sb10g002220_similar to Transketolase, chloroplast_0.0	AT2G45290.1_Symbols:_Transketolase_chr2:18672737-18675589_FORWARD_LENGTH=741_0.0	Bradi1g51670_No_Description_present_0.0	GRMZM2G033208_Transketolase, chloroplastic (TK)(EC 2.2.1.1)_0.0	Q7SIC9_transketolase_EC_2_2_1_1_Zea_mays_SwissProt_0.0	No_Hits	No_Hits	No_Hits	No_Hits	No_Hits
6	snp_06_1808335	1808335	T	A	-0.50786	0.50786	0.0768214	1.72179e-10	9.76402	0.000416569	2.19247e-06	2.19247e-06	downstream	LOC_Os06g04270	A	T	NA	NA	1808766	1812362	-	No_Hits	'7.2.1'_'OPP.non-reductive PP.transketolase'	0.0_sp|Q7SIC9|TKTC_MAIZE Transketolase, chloroplastic OS=Zea mays	0.0_gi|28190676|gb|AAO33154.1| putative transketolase [Oryza sativa	Sb10g002220_similar to Transketolase, chloroplast_0.0	AT2G45290.1_Symbols:_Transketolase_chr2:18672737-18675589_FORWARD_LENGTH=741_0.0	Bradi1g51670_No_Description_present_0.0	GRMZM2G033208_Transketolase, chloroplastic (TK)(EC 2.2.1.1)_0.0	Q7SIC9_transketolase_EC_2_2_1_1_Zea_mays_SwissProt_0.0	No_Hits	No_Hits	No_Hits	No_Hits	No_Hits
6	snp_06_1808359	1808359	A	T	-0.452773	0.452773	0.0772056	1.17755e-08	7.92902	0.0284894	6.60567e-05	6.60567e-05	downstream	LOC_Os06g04270	T	A	NA	NA	1808766	1812362	-	No_Hits	'7.2.1'_'OPP.non-reductive PP.transketolase'	0.0_sp|Q7SIC9|TKTC_MAIZE Transketolase, chloroplastic OS=Zea mays	0.0_gi|28190676|gb|AAO33154.1| putative transketolase [Oryza sativa	Sb10g002220_similar to Transketolase, chloroplast_0.0	AT2G45290.1_Symbols:_Transketolase_chr2:18672737-18675589_FORWARD_LENGTH=741_0.0	Bradi1g51670_No_Description_present_0.0	GRMZM2G033208_Transketolase, chloroplastic (TK)(EC 2.2.1.1)_0.0	Q7SIC9_transketolase_EC_2_2_1_1_Zea_mays_SwissProt_0.0	No_Hits	No_Hits	No_Hits	No_Hits	No_Hits
6	snp_06_1812967	1812967	C	A	-0.39394	0.39394	0.0811882	1.95718e-06	5.70837	1	0.00793163	0.00793163	upstream	LOC_Os06g04270	C	A	NA	NA	1808766	1812362	-	No_Hits	'7.2.1'_'OPP.non-reductive PP.transketolase'	0.0_sp|Q7SIC9|TKTC_MAIZE Transketolase, chloroplastic OS=Zea mays	0.0_gi|28190676|gb|AAO33154.1| putative transketolase [Oryza sativa	Sb10g002220_similar to Transketolase, chloroplast_0.0	AT2G45290.1_Symbols:_Transketolase_chr2:18672737-18675589_FORWARD_LENGTH=741_0.0	Bradi1g51670_No_Description_present_0.0	GRMZM2G033208_Transketolase, chloroplastic (TK)(EC 2.2.1.1)_0.0	Q7SIC9_transketolase_EC_2_2_1_1_Zea_mays_SwissProt_0.0	No_Hits	No_Hits	No_Hits	No_Hits	No_Hits
6	snp_06_1813075	1813075	A	T	-0.481416	0.481416	0.0766516	1.16881e-09	8.93226	0.00282782	9.77301e-06	9.77301e-06	upstream	LOC_Os06g04270	T	A	NA	NA	1808766	1812362	-	No_Hits	'7.2.1'_'OPP.non-reductive PP.transketolase'	0.0_sp|Q7SIC9|TKTC_MAIZE Transketolase, chloroplastic OS=Zea mays	0.0_gi|28190676|gb|AAO33154.1| putative transketolase [Oryza sativa	Sb10g002220_similar to Transketolase, chloroplast_0.0	AT2G45290.1_Symbols:_Transketolase_chr2:18672737-18675589_FORWARD_LENGTH=741_0.0	Bradi1g51670_No_Description_present_0.0	GRMZM2G033208_Transketolase, chloroplastic (TK)(EC 2.2.1.1)_0.0	Q7SIC9_transketolase_EC_2_2_1_1_Zea_mays_SwissProt_0.0	No_Hits	No_Hits	No_Hits	No_Hits	No_Hits
6	snp_06_1813076	1813076	C	A	-0.464802	0.464802	0.0766301	3.91369e-09	8.40741	0.00946876	2.45305e-05	2.45305e-05	upstream	LOC_Os06g04270	A	C	NA	NA	1808766	1812362	-	No_Hits	'7.2.1'_'OPP.non-reductive PP.transketolase'	0.0_sp|Q7SIC9|TKTC_MAIZE Transketolase, chloroplastic OS=Zea mays	0.0_gi|28190676|gb|AAO33154.1| putative transketolase [Oryza sativa	Sb10g002220_similar to Transketolase, chloroplast_0.0	AT2G45290.1_Symbols:_Transketolase_chr2:18672737-18675589_FORWARD_LENGTH=741_0.0	Bradi1g51670_No_Description_present_0.0	GRMZM2G033208_Transketolase, chloroplastic (TK)(EC 2.2.1.1)_0.0	Q7SIC9_transketolase_EC_2_2_1_1_Zea_mays_SwissProt_0.0	No_Hits	No_Hits	No_Hits	No_Hits	No_Hits
6	snp_06_1813106	1813106	G	A	-0.503993	0.503993	0.0774267	3.12683e-10	9.5049	0.000756503	3.55166e-06	3.55166e-06	upstream	LOC_Os06g04270	A	G	NA	NA	1808766	1812362	-	No_Hits	'7.2.1'_'OPP.non-reductive PP.transketolase'	0.0_sp|Q7SIC9|TKTC_MAIZE Transketolase, chloroplastic OS=Zea mays	0.0_gi|28190676|gb|AAO33154.1| putative transketolase [Oryza sativa	Sb10g002220_similar to Transketolase, chloroplast_0.0	AT2G45290.1_Symbols:_Transketolase_chr2:18672737-18675589_FORWARD_LENGTH=741_0.0	Bradi1g51670_No_Description_present_0.0	GRMZM2G033208_Transketolase, chloroplastic (TK)(EC 2.2.1.1)_0.0	Q7SIC9_transketolase_EC_2_2_1_1_Zea_mays_SwissProt_0.0	No_Hits	No_Hits	No_Hits	No_Hits	No_Hits
6	snp_06_1814161	1814161	A	T	-0.479447	0.479447	0.076352	1.17649e-09	8.92941	0.00284639	9.77301e-06	9.77301e-06	intergenic	LOC_Os06g04270(dist=1799),LOC_Os06g04280(dist=2014)	T	A	NA	NA	NA	NA	NA	NA	NA	NA	NA	NA	NA	NA	NA	NA	NA	NA	NA	NA	NA
6	snp_06_1814428	1814428	G	A	-0.511848	0.511848	0.0760233	8.34651e-11	10.0785	0.000201935	1.19488e-06	1.19488e-06	intergenic	LOC_Os06g04270(dist=2066),LOC_Os06g04280(dist=1747)	A	G	NA	NA	NA	NA	NA	NA	NA	NA	NA	NA	NA	NA	NA	NA	NA	NA	NA	NA	NA
6	snp_06_1814552	1814552	A	T	-0.500647	0.500647	0.0774959	4.15903e-10	9.38101	0.00100623	4.47215e-06	4.47215e-06	intergenic	LOC_Os06g04270(dist=2190),LOC_Os06g04280(dist=1623)	T	A	NA	NA	NA	NA	NA	NA	NA	NA	NA	NA	NA	NA	NA	NA	NA	NA	NA	NA	NA
6	snp_06_1814581	1814581	A	G	-0.483821	0.483821	0.0766382	9.7128e-10	9.01266	0.00234991	8.76447e-06	8.76447e-06	intergenic	LOC_Os06g04270(dist=2219),LOC_Os06g04280(dist=1594)	G	A	NA	NA	NA	NA	NA	NA	NA	NA	NA	NA	NA	NA	NA	NA	NA	NA	NA	NA	NA
6	snp_06_1814671	1814671	C	T	-0.459205	0.459205	0.0748069	2.60552e-09	8.58411	0.00630377	1.72325e-05	1.72325e-05	intergenic	LOC_Os06g04270(dist=2309),LOC_Os06g04280(dist=1504)	T	C	NA	NA	NA	NA	NA	NA	NA	NA	NA	NA	NA	NA	NA	NA	NA	NA	NA	NA	NA
6	snp_06_1814778	1814778	C	A	-0.499324	0.499324	0.0775115	4.62661e-10	9.33474	0.00111936	4.84571e-06	4.84571e-06	intergenic	LOC_Os06g04270(dist=2416),LOC_Os06g04280(dist=1397)	A	C	NA	NA	NA	NA	NA	NA	NA	NA	NA	NA	NA	NA	NA	NA	NA	NA	NA	NA	NA
6	snp_06_1815277	1815277	C	G	-0.509619	0.509619	0.0770791	1.71443e-10	9.76588	0.000414788	2.19247e-06	2.19247e-06	upstream	LOC_Os06g04280	G	C	NA	NA	1816175	1819804	+	No_Hits	'13.1.6.1.6'_'amino acid metabolism.synthesis.aromatic aa.chorismate.5-enolpyruvylshikimate-3-phosphate synthase'	0.0_sp|P05466|AROA_ARATH 3-phosphoshikimate 1-carboxyvinyltransferase,	0.0_gi|115466226|ref|NP_001056712.1| Os06g0133900 [Oryza sativa Japonica	Sb10g002230_similar to 3-phosphoshikimate 1-carboxyvinyltransferase_0.0	AT2G45300.1_Symbols:_RNA_3'-terminal_phosphate_cyclase/enolpyruvate_transferase,_alpha/beta_chr2:18677518-18679868_FORWARD_LENGTH=520_0.0	Bradi1g51660_3-dehydroquinate_dehydratase_activity,_3-dehydroquinate_synthase_activity,_shikimate_kinase_activity,_shikimate_5-dehydrogenase_activity_(Blast2GO)_0.0	GRMZM5G877500_3-phosphoshikimate 1-carboxyvinyltransferase Fragment (EC 2.5.1.19)_0.0	Q5VNW0_3phosphoshikimate_1carboxyvinyltransferase_EC_2_5_1_19_Oryza_sativa_subsp__japonica_TrEMBL_0.0	No_Hits	No_Hits	No_Hits	No_Hits	No_Hits
6	snp_06_1815303	1815303	G	C	-0.47466	0.47466	0.0775189	2.83971e-09	8.54673	0.00687038	1.84193e-05	1.84193e-05	upstream	LOC_Os06g04280	C	G	NA	NA	1816175	1819804	+	No_Hits	'13.1.6.1.6'_'amino acid metabolism.synthesis.aromatic aa.chorismate.5-enolpyruvylshikimate-3-phosphate synthase'	0.0_sp|P05466|AROA_ARATH 3-phosphoshikimate 1-carboxyvinyltransferase,	0.0_gi|115466226|ref|NP_001056712.1| Os06g0133900 [Oryza sativa Japonica	Sb10g002230_similar to 3-phosphoshikimate 1-carboxyvinyltransferase_0.0	AT2G45300.1_Symbols:_RNA_3'-terminal_phosphate_cyclase/enolpyruvate_transferase,_alpha/beta_chr2:18677518-18679868_FORWARD_LENGTH=520_0.0	Bradi1g51660_3-dehydroquinate_dehydratase_activity,_3-dehydroquinate_synthase_activity,_shikimate_kinase_activity,_shikimate_5-dehydrogenase_activity_(Blast2GO)_0.0	GRMZM5G877500_3-phosphoshikimate 1-carboxyvinyltransferase Fragment (EC 2.5.1.19)_0.0	Q5VNW0_3phosphoshikimate_1carboxyvinyltransferase_EC_2_5_1_19_Oryza_sativa_subsp__japonica_TrEMBL_0.0	No_Hits	No_Hits	No_Hits	No_Hits	No_Hits
6	snp_06_1816748	1816748	C	A	-0.53843	0.53843	0.0770044	1.73296e-11	10.7612	4.19272e-05	3.40872e-07	3.40872e-07	intronic	LOC_Os06g04280	A	C	NA	NA	1816175	1819804	+	No_Hits	'13.1.6.1.6'_'amino acid metabolism.synthesis.aromatic aa.chorismate.5-enolpyruvylshikimate-3-phosphate synthase'	0.0_sp|P05466|AROA_ARATH 3-phosphoshikimate 1-carboxyvinyltransferase,	0.0_gi|115466226|ref|NP_001056712.1| Os06g0133900 [Oryza sativa Japonica	Sb10g002230_similar to 3-phosphoshikimate 1-carboxyvinyltransferase_0.0	AT2G45300.1_Symbols:_RNA_3'-terminal_phosphate_cyclase/enolpyruvate_transferase,_alpha/beta_chr2:18677518-18679868_FORWARD_LENGTH=520_0.0	Bradi1g51660_3-dehydroquinate_dehydratase_activity,_3-dehydroquinate_synthase_activity,_shikimate_kinase_activity,_shikimate_5-dehydrogenase_activity_(Blast2GO)_0.0	GRMZM5G877500_3-phosphoshikimate 1-carboxyvinyltransferase Fragment (EC 2.5.1.19)_0.0	Q5VNW0_3phosphoshikimate_1carboxyvinyltransferase_EC_2_5_1_19_Oryza_sativa_subsp__japonica_TrEMBL_0.0	No_Hits	No_Hits	No_Hits	No_Hits	No_Hits
6	snp_06_1816874	1816874	T	C	-0.542493	0.542493	0.0785511	2.93065e-11	10.533	7.09038e-05	4.999e-07	4.999e-07	intronic	LOC_Os06g04280	C	T	NA	NA	1816175	1819804	+	No_Hits	'13.1.6.1.6'_'amino acid metabolism.synthesis.aromatic aa.chorismate.5-enolpyruvylshikimate-3-phosphate synthase'	0.0_sp|P05466|AROA_ARATH 3-phosphoshikimate 1-carboxyvinyltransferase,	0.0_gi|115466226|ref|NP_001056712.1| Os06g0133900 [Oryza sativa Japonica	Sb10g002230_similar to 3-phosphoshikimate 1-carboxyvinyltransferase_0.0	AT2G45300.1_Symbols:_RNA_3'-terminal_phosphate_cyclase/enolpyruvate_transferase,_alpha/beta_chr2:18677518-18679868_FORWARD_LENGTH=520_0.0	Bradi1g51660_3-dehydroquinate_dehydratase_activity,_3-dehydroquinate_synthase_activity,_shikimate_kinase_activity,_shikimate_5-dehydrogenase_activity_(Blast2GO)_0.0	GRMZM5G877500_3-phosphoshikimate 1-carboxyvinyltransferase Fragment (EC 2.5.1.19)_0.0	Q5VNW0_3phosphoshikimate_1carboxyvinyltransferase_EC_2_5_1_19_Oryza_sativa_subsp__japonica_TrEMBL_0.0	No_Hits	No_Hits	No_Hits	No_Hits	No_Hits
6	snp_06_1817571	1817571	T	A	-0.544797	0.544797	0.0783837	2.23894e-11	10.65	5.41688e-05	4.07284e-07	4.07284e-07	intronic	LOC_Os06g04280	A	T	NA	NA	1816175	1819804	+	No_Hits	'13.1.6.1.6'_'amino acid metabolism.synthesis.aromatic aa.chorismate.5-enolpyruvylshikimate-3-phosphate synthase'	0.0_sp|P05466|AROA_ARATH 3-phosphoshikimate 1-carboxyvinyltransferase,	0.0_gi|115466226|ref|NP_001056712.1| Os06g0133900 [Oryza sativa Japonica	Sb10g002230_similar to 3-phosphoshikimate 1-carboxyvinyltransferase_0.0	AT2G45300.1_Symbols:_RNA_3'-terminal_phosphate_cyclase/enolpyruvate_transferase,_alpha/beta_chr2:18677518-18679868_FORWARD_LENGTH=520_0.0	Bradi1g51660_3-dehydroquinate_dehydratase_activity,_3-dehydroquinate_synthase_activity,_shikimate_kinase_activity,_shikimate_5-dehydrogenase_activity_(Blast2GO)_0.0	GRMZM5G877500_3-phosphoshikimate 1-carboxyvinyltransferase Fragment (EC 2.5.1.19)_0.0	Q5VNW0_3phosphoshikimate_1carboxyvinyltransferase_EC_2_5_1_19_Oryza_sativa_subsp__japonica_TrEMBL_0.0	No_Hits	No_Hits	No_Hits	No_Hits	No_Hits
6	snp_06_1823332	1823332	A	G	-0.47429	0.47429	0.081988	1.80793e-08	7.74282	0.043741	9.72021e-05	9.72021e-05	exonic	LOC_Os06g04300	G	A	synonymous SNV	LOC_Os06g04300:LOC_Os06g04300.1:exon6:c.T717T:p.S239S,	1822766	1826383	-	No_Hits	'33.99'_'development.unspecified'	3e-39_sp|Q5EAR5|TRPT1_DANRE tRNA 2'-phosphotransferase 1 OS=Danio rerio	0.0_gi|297724441|ref|NP_001174584.1| Os06g0134050 [Oryza sativa Japonica	Sb10g002260_similar to TRNA 2\'phosphotransferase-like_3e-128	AT2G45330.2_Symbols:_emb1067_RNA_2'-phosphotransferase,_Tpt1_/_KptA_family_chr2:18686340-18687874_FORWARD_LENGTH=286_2e-111	Bradi1g51640_tRNA_2'-phosphotransferase_activity_(Blast2GO)_2e-98	GRMZM2G092568_No Description present_4e-145	Q5EAR5_2'phosphotransferase_EC_2_7_1_160_Danio_rerio_SwissProt_3e-38	No_Hits	No_Hits	No_Hits	No_Hits	No_Hits
6	snp_06_1824082	1824082	A	C	-0.477016	0.477016	0.0819768	1.506e-08	7.82217	0.0364361	8.22485e-05	8.22485e-05	intronic	LOC_Os06g04300	C	A	NA	NA	1822766	1826383	-	No_Hits	'33.99'_'development.unspecified'	3e-39_sp|Q5EAR5|TRPT1_DANRE tRNA 2'-phosphotransferase 1 OS=Danio rerio	0.0_gi|297724441|ref|NP_001174584.1| Os06g0134050 [Oryza sativa Japonica	Sb10g002260_similar to TRNA 2\'phosphotransferase-like_3e-128	AT2G45330.2_Symbols:_emb1067_RNA_2'-phosphotransferase,_Tpt1_/_KptA_family_chr2:18686340-18687874_FORWARD_LENGTH=286_2e-111	Bradi1g51640_tRNA_2'-phosphotransferase_activity_(Blast2GO)_2e-98	GRMZM2G092568_No Description present_4e-145	Q5EAR5_2'phosphotransferase_EC_2_7_1_160_Danio_rerio_SwissProt_3e-38	No_Hits	No_Hits	No_Hits	No_Hits	No_Hits
6	snp_06_1826416	1826416	A	G	-0.46084	0.46084	0.0805087	2.50031e-08	7.60201	0.0604923	0.000132079	0.000132079	upstream	LOC_Os06g04300	G	A	NA	NA	1822766	1826383	-	No_Hits	'33.99'_'development.unspecified'	3e-39_sp|Q5EAR5|TRPT1_DANRE tRNA 2'-phosphotransferase 1 OS=Danio rerio	0.0_gi|297724441|ref|NP_001174584.1| Os06g0134050 [Oryza sativa Japonica	Sb10g002260_similar to TRNA 2\'phosphotransferase-like_3e-128	AT2G45330.2_Symbols:_emb1067_RNA_2'-phosphotransferase,_Tpt1_/_KptA_family_chr2:18686340-18687874_FORWARD_LENGTH=286_2e-111	Bradi1g51640_tRNA_2'-phosphotransferase_activity_(Blast2GO)_2e-98	GRMZM2G092568_No Description present_4e-145	Q5EAR5_2'phosphotransferase_EC_2_7_1_160_Danio_rerio_SwissProt_3e-38	No_Hits	No_Hits	No_Hits	No_Hits	No_Hits
6	snp_06_1826585	1826585	A	G	-0.428203	0.428203	0.0813372	2.66719e-07	6.57395	0.645298	0.0011797	0.0011797	upstream	LOC_Os06g04300	G	A	NA	NA	1822766	1826383	-	No_Hits	'33.99'_'development.unspecified'	3e-39_sp|Q5EAR5|TRPT1_DANRE tRNA 2'-phosphotransferase 1 OS=Danio rerio	0.0_gi|297724441|ref|NP_001174584.1| Os06g0134050 [Oryza sativa Japonica	Sb10g002260_similar to TRNA 2\'phosphotransferase-like_3e-128	AT2G45330.2_Symbols:_emb1067_RNA_2'-phosphotransferase,_Tpt1_/_KptA_family_chr2:18686340-18687874_FORWARD_LENGTH=286_2e-111	Bradi1g51640_tRNA_2'-phosphotransferase_activity_(Blast2GO)_2e-98	GRMZM2G092568_No Description present_4e-145	Q5EAR5_2'phosphotransferase_EC_2_7_1_160_Danio_rerio_SwissProt_3e-38	No_Hits	No_Hits	No_Hits	No_Hits	No_Hits
6	snp_06_1827821	1827821	T	A	-0.427987	0.427987	0.0875186	1.6371e-06	5.78593	1	0.00665677	0.00665677	downstream	LOC_Os06g04310	T	A	NA	NA	1828169	1831736	-	No_Hits	'35.2'_'not assigned.unknown'	No_Hits	1e-176_gi|55296172|dbj|BAD67890.1| hypothetical protein [Oryza sativa	Sb07g008966_weakly similar to Putative uncharacterized protein_1e-22	No_Hits	No_Hits	No_Hits	No_Hits	No_Hits	No_Hits	No_Hits	No_Hits	No_Hits
6	snp_06_1828772	1828772	G	A	-0.463438	0.463438	0.0822132	3.96095e-08	7.4022	0.095831	0.000201326	0.000201326	intronic	LOC_Os06g04310	A	G	NA	NA	1828169	1831736	-	No_Hits	'35.2'_'not assigned.unknown'	No_Hits	1e-176_gi|55296172|dbj|BAD67890.1| hypothetical protein [Oryza sativa	Sb07g008966_weakly similar to Putative uncharacterized protein_1e-22	No_Hits	No_Hits	No_Hits	No_Hits	No_Hits	No_Hits	No_Hits	No_Hits	No_Hits
6	snp_06_1828969	1828969	A	G	-0.485287	0.485287	0.0809446	5.76908e-09	8.23889	0.0139577	3.44262e-05	3.44262e-05	intronic	LOC_Os06g04310	G	A	NA	NA	1828169	1831736	-	No_Hits	'35.2'_'not assigned.unknown'	No_Hits	1e-176_gi|55296172|dbj|BAD67890.1| hypothetical protein [Oryza sativa	Sb07g008966_weakly similar to Putative uncharacterized protein_1e-22	No_Hits	No_Hits	No_Hits	No_Hits	No_Hits	No_Hits	No_Hits	No_Hits	No_Hits
6	snp_06_1829391	1829391	T	C	-0.420472	0.420472	0.0842347	1.01158e-06	5.995	1	0.00419795	0.00419795	intronic	LOC_Os06g04310	C	T	NA	NA	1828169	1831736	-	No_Hits	'35.2'_'not assigned.unknown'	No_Hits	1e-176_gi|55296172|dbj|BAD67890.1| hypothetical protein [Oryza sativa	Sb07g008966_weakly similar to Putative uncharacterized protein_1e-22	No_Hits	No_Hits	No_Hits	No_Hits	No_Hits	No_Hits	No_Hits	No_Hits	No_Hits
6	snp_06_1831107	1831107	T	C	-0.458682	0.458682	0.0823969	5.71982e-08	7.24262	0.138385	0.000279565	0.000279565	intronic	LOC_Os06g04310	C	T	NA	NA	1828169	1831736	-	No_Hits	'35.2'_'not assigned.unknown'	No_Hits	1e-176_gi|55296172|dbj|BAD67890.1| hypothetical protein [Oryza sativa	Sb07g008966_weakly similar to Putative uncharacterized protein_1e-22	No_Hits	No_Hits	No_Hits	No_Hits	No_Hits	No_Hits	No_Hits	No_Hits	No_Hits
6	snp_06_1831190	1831190	T	C	-0.480395	0.480395	0.0810084	8.24152e-09	8.08399	0.0199395	4.78164e-05	4.78164e-05	intronic	LOC_Os06g04310	C	T	NA	NA	1828169	1831736	-	No_Hits	'35.2'_'not assigned.unknown'	No_Hits	1e-176_gi|55296172|dbj|BAD67890.1| hypothetical protein [Oryza sativa	Sb07g008966_weakly similar to Putative uncharacterized protein_1e-22	No_Hits	No_Hits	No_Hits	No_Hits	No_Hits	No_Hits	No_Hits	No_Hits	No_Hits
6	snp_06_1831347	1831347	A	T	-0.475677	0.475677	0.0810519	1.15062e-08	7.93907	0.0278379	6.47394e-05	6.47394e-05	intronic	LOC_Os06g04310	T	A	NA	NA	1828169	1831736	-	No_Hits	'35.2'_'not assigned.unknown'	No_Hits	1e-176_gi|55296172|dbj|BAD67890.1| hypothetical protein [Oryza sativa	Sb07g008966_weakly similar to Putative uncharacterized protein_1e-22	No_Hits	No_Hits	No_Hits	No_Hits	No_Hits	No_Hits	No_Hits	No_Hits	No_Hits
6	snp_06_1835984	1835984	G	A	-0.403568	0.403568	0.0851026	3.26028e-06	5.48675	1	0.0128258	0.0128258	intergenic	LOC_Os06g04310(dist=4248),LOC_Os06g04330(dist=2573)	A	G	NA	NA	NA	NA	NA	NA	NA	NA	NA	NA	NA	NA	NA	NA	NA	NA	NA	NA	NA
6	snp_06_1840044	1840044	T	A	-0.429249	0.429249	0.0854409	8.6661e-07	6.06218	1	0.00364005	0.00364005	intronic	LOC_Os06g04330	A	T	NA	NA	1838557	1842840	-	Pfam_Protein of unknown function (DUF3615)_YNDDHDLVEDLAYELQDVVHYQLIVEGIKWFNHFNFTAKTSGADIDNLFFAEVMSSQGEEDWVVTCCCLIKSADNGICYGCKNDRNLDMKHP_____________	'35.2'_'not assigned.unknown'	No_Hits	0.0_gi|115466230|ref|NP_001056714.1| Os06g0134300 [Oryza sativa Japonica	Sb10g002280_Predicted protein_4e-60	No_Hits	Bradi2g60510_No_Description_present_4e-73	No_Hits	No_Hits	No_Hits	No_Hits	No_Hits	No_Hits	No_Hits
6	snp_06_1840045	1840045	G	C	-0.406818	0.406818	0.0841557	2.12968e-06	5.67169	1	0.00858756	0.00858756	intronic	LOC_Os06g04330	C	G	NA	NA	1838557	1842840	-	Pfam_Protein of unknown function (DUF3615)_YNDDHDLVEDLAYELQDVVHYQLIVEGIKWFNHFNFTAKTSGADIDNLFFAEVMSSQGEEDWVVTCCCLIKSADNGICYGCKNDRNLDMKHP_____________	'35.2'_'not assigned.unknown'	No_Hits	0.0_gi|115466230|ref|NP_001056714.1| Os06g0134300 [Oryza sativa Japonica	Sb10g002280_Predicted protein_4e-60	No_Hits	Bradi2g60510_No_Description_present_4e-73	No_Hits	No_Hits	No_Hits	No_Hits	No_Hits	No_Hits	No_Hits
6	snp_06_1840046	1840046	T	A	-0.42554	0.42554	0.0856669	1.13597e-06	5.94463	1	0.00469804	0.00469804	intronic	LOC_Os06g04330	A	T	NA	NA	1838557	1842840	-	Pfam_Protein of unknown function (DUF3615)_YNDDHDLVEDLAYELQDVVHYQLIVEGIKWFNHFNFTAKTSGADIDNLFFAEVMSSQGEEDWVVTCCCLIKSADNGICYGCKNDRNLDMKHP_____________	'35.2'_'not assigned.unknown'	No_Hits	0.0_gi|115466230|ref|NP_001056714.1| Os06g0134300 [Oryza sativa Japonica	Sb10g002280_Predicted protein_4e-60	No_Hits	Bradi2g60510_No_Description_present_4e-73	No_Hits	No_Hits	No_Hits	No_Hits	No_Hits	No_Hits	No_Hits
6	snp_06_1843334	1843334	G	A	-0.411484	0.411484	0.0863968	2.96552e-06	5.5279	1	0.0118006	0.0118006	upstream	LOC_Os06g04330	A	G	NA	NA	1838557	1842840	-	Pfam_Protein of unknown function (DUF3615)_YNDDHDLVEDLAYELQDVVHYQLIVEGIKWFNHFNFTAKTSGADIDNLFFAEVMSSQGEEDWVVTCCCLIKSADNGICYGCKNDRNLDMKHP_____________	'35.2'_'not assigned.unknown'	No_Hits	0.0_gi|115466230|ref|NP_001056714.1| Os06g0134300 [Oryza sativa Japonica	Sb10g002280_Predicted protein_4e-60	No_Hits	Bradi2g60510_No_Description_present_4e-73	No_Hits	No_Hits	No_Hits	No_Hits	No_Hits	No_Hits	No_Hits
6	snp_06_1845136	1845136	A	C	-0.392168	0.392168	0.0857974	7.08236e-06	5.14982	1	0.0261204	0.0261204	UTR3	LOC_Os06g04340(LOC_Os06g04340.1:c.*33G>T)	C	A	NA	NA	NA	NA	NA	NA	NA	NA	NA	NA	NA	NA	NA	NA	NA	NA	NA	NA	NA
6	snp_06_1850900	1850900	T	C	-0.396344	0.396344	0.0848368	4.49493e-06	5.34728	1	0.0174839	0.0174839	intronic	LOC_Os06g04350	C	T	NA	NA	1849923	1853898	-	Pfam_Protein of unknown function (DUF3615)_YNDDQNFLEDLSYELKEVVSFEPIFESHRWFDHINFTANTKGSKGLDRDHLFFAEAMSLEGQKDYVVTCCSLISSNDNGNCYTCKFGNRSMKHP_____________	'35.2'_'not assigned.unknown'	No_Hits	0.0_gi|55297197|dbj|BAD68871.1| hypothetical protein [Oryza sativa	Sb10g002280_Predicted protein_1e-58	No_Hits	Bradi2g60510_No_Description_present_4e-62	No_Hits	No_Hits	No_Hits	No_Hits	No_Hits	No_Hits	No_Hits
6	snp_06_1851319	1851319	G	A	-0.374962	0.374962	0.0845258	1.28356e-05	4.89158	1	0.0443	0.0443	intronic	LOC_Os06g04350	A	G	NA	NA	1849923	1853898	-	Pfam_Protein of unknown function (DUF3615)_YNDDQNFLEDLSYELKEVVSFEPIFESHRWFDHINFTANTKGSKGLDRDHLFFAEAMSLEGQKDYVVTCCSLISSNDNGNCYTCKFGNRSMKHP_____________	'35.2'_'not assigned.unknown'	No_Hits	0.0_gi|55297197|dbj|BAD68871.1| hypothetical protein [Oryza sativa	Sb10g002280_Predicted protein_1e-58	No_Hits	Bradi2g60510_No_Description_present_4e-62	No_Hits	No_Hits	No_Hits	No_Hits	No_Hits	No_Hits	No_Hits
6	snp_06_1853064	1853064	T	C	-0.385153	0.385153	0.0848656	8.18374e-06	5.08705	1	0.0296402	0.0296402	exonic	LOC_Os06g04350	C	T	synonymous SNV	LOC_Os06g04350:LOC_Os06g04350.1:exon2:c.A286A:p.K96K,	1849923	1853898	-	Pfam_Protein of unknown function (DUF3615)_YNDDQNFLEDLSYELKEVVSFEPIFESHRWFDHINFTANTKGSKGLDRDHLFFAEAMSLEGQKDYVVTCCSLISSNDNGNCYTCKFGNRSMKHP_____________	'35.2'_'not assigned.unknown'	No_Hits	0.0_gi|55297197|dbj|BAD68871.1| hypothetical protein [Oryza sativa	Sb10g002280_Predicted protein_1e-58	No_Hits	Bradi2g60510_No_Description_present_4e-62	No_Hits	No_Hits	No_Hits	No_Hits	No_Hits	No_Hits	No_Hits
6	snp_06_1853065	1853065	T	C	-0.385153	0.385153	0.0848656	8.18374e-06	5.08705	1	0.0296402	0.0296402	exonic	LOC_Os06g04350	C	T	synonymous SNV	LOC_Os06g04350:LOC_Os06g04350.1:exon2:c.A285A:p.G95G,	1849923	1853898	-	Pfam_Protein of unknown function (DUF3615)_YNDDQNFLEDLSYELKEVVSFEPIFESHRWFDHINFTANTKGSKGLDRDHLFFAEAMSLEGQKDYVVTCCSLISSNDNGNCYTCKFGNRSMKHP_____________	'35.2'_'not assigned.unknown'	No_Hits	0.0_gi|55297197|dbj|BAD68871.1| hypothetical protein [Oryza sativa	Sb10g002280_Predicted protein_1e-58	No_Hits	Bradi2g60510_No_Description_present_4e-62	No_Hits	No_Hits	No_Hits	No_Hits	No_Hits	No_Hits	No_Hits
6	snp_06_1853231	1853231	C	T	-0.372377	0.372377	0.082431	8.97979e-06	5.04673	1	0.032378	0.032378	intronic	LOC_Os06g04350	T	C	NA	NA	1849923	1853898	-	Pfam_Protein of unknown function (DUF3615)_YNDDQNFLEDLSYELKEVVSFEPIFESHRWFDHINFTANTKGSKGLDRDHLFFAEAMSLEGQKDYVVTCCSLISSNDNGNCYTCKFGNRSMKHP_____________	'35.2'_'not assigned.unknown'	No_Hits	0.0_gi|55297197|dbj|BAD68871.1| hypothetical protein [Oryza sativa	Sb10g002280_Predicted protein_1e-58	No_Hits	Bradi2g60510_No_Description_present_4e-62	No_Hits	No_Hits	No_Hits	No_Hits	No_Hits	No_Hits	No_Hits
6	snp_06_1853232	1853232	G	C	-0.369272	0.369272	0.0826134	1.10719e-05	4.95578	1	0.0393351	0.0393351	intronic	LOC_Os06g04350	C	G	NA	NA	1849923	1853898	-	Pfam_Protein of unknown function (DUF3615)_YNDDQNFLEDLSYELKEVVSFEPIFESHRWFDHINFTANTKGSKGLDRDHLFFAEAMSLEGQKDYVVTCCSLISSNDNGNCYTCKFGNRSMKHP_____________	'35.2'_'not assigned.unknown'	No_Hits	0.0_gi|55297197|dbj|BAD68871.1| hypothetical protein [Oryza sativa	Sb10g002280_Predicted protein_1e-58	No_Hits	Bradi2g60510_No_Description_present_4e-62	No_Hits	No_Hits	No_Hits	No_Hits	No_Hits	No_Hits	No_Hits
6	snp_06_1853273	1853273	A	G	-0.374228	0.374228	0.0847039	1.38811e-05	4.85758	1	0.0471682	0.0471682	intronic	LOC_Os06g04350	G	A	NA	NA	1849923	1853898	-	Pfam_Protein of unknown function (DUF3615)_YNDDQNFLEDLSYELKEVVSFEPIFESHRWFDHINFTANTKGSKGLDRDHLFFAEAMSLEGQKDYVVTCCSLISSNDNGNCYTCKFGNRSMKHP_____________	'35.2'_'not assigned.unknown'	No_Hits	0.0_gi|55297197|dbj|BAD68871.1| hypothetical protein [Oryza sativa	Sb10g002280_Predicted protein_1e-58	No_Hits	Bradi2g60510_No_Description_present_4e-62	No_Hits	No_Hits	No_Hits	No_Hits	No_Hits	No_Hits	No_Hits
6	snp_06_1853504	1853504	A	T	-0.381922	0.381922	0.0839157	7.72884e-06	5.11189	1	0.028358	0.028358	intronic	LOC_Os06g04350	T	A	NA	NA	1849923	1853898	-	Pfam_Protein of unknown function (DUF3615)_YNDDQNFLEDLSYELKEVVSFEPIFESHRWFDHINFTANTKGSKGLDRDHLFFAEAMSLEGQKDYVVTCCSLISSNDNGNCYTCKFGNRSMKHP_____________	'35.2'_'not assigned.unknown'	No_Hits	0.0_gi|55297197|dbj|BAD68871.1| hypothetical protein [Oryza sativa	Sb10g002280_Predicted protein_1e-58	No_Hits	Bradi2g60510_No_Description_present_4e-62	No_Hits	No_Hits	No_Hits	No_Hits	No_Hits	No_Hits	No_Hits
6	snp_06_1853513	1853513	A	C	-0.38916	0.38916	0.0838565	5.17394e-06	5.28618	1	0.0199328	0.0199328	intronic	LOC_Os06g04350	C	A	NA	NA	1849923	1853898	-	Pfam_Protein of unknown function (DUF3615)_YNDDQNFLEDLSYELKEVVSFEPIFESHRWFDHINFTANTKGSKGLDRDHLFFAEAMSLEGQKDYVVTCCSLISSNDNGNCYTCKFGNRSMKHP_____________	'35.2'_'not assigned.unknown'	No_Hits	0.0_gi|55297197|dbj|BAD68871.1| hypothetical protein [Oryza sativa	Sb10g002280_Predicted protein_1e-58	No_Hits	Bradi2g60510_No_Description_present_4e-62	No_Hits	No_Hits	No_Hits	No_Hits	No_Hits	No_Hits	No_Hits
6	snp_06_1853562	1853562	T	G	-0.376593	0.376593	0.0837685	9.88673e-06	5.00495	1	0.0352801	0.0352801	intronic	LOC_Os06g04350	G	T	NA	NA	1849923	1853898	-	Pfam_Protein of unknown function (DUF3615)_YNDDQNFLEDLSYELKEVVSFEPIFESHRWFDHINFTANTKGSKGLDRDHLFFAEAMSLEGQKDYVVTCCSLISSNDNGNCYTCKFGNRSMKHP_____________	'35.2'_'not assigned.unknown'	No_Hits	0.0_gi|55297197|dbj|BAD68871.1| hypothetical protein [Oryza sativa	Sb10g002280_Predicted protein_1e-58	No_Hits	Bradi2g60510_No_Description_present_4e-62	No_Hits	No_Hits	No_Hits	No_Hits	No_Hits	No_Hits	No_Hits
6	snp_06_1859575	1859575	A	T	-0.375355	0.375355	0.0845673	1.2698e-05	4.89627	1	0.0438876	0.0438876	exonic	LOC_Os06g04360	T	A	synonymous SNV	LOC_Os06g04360:LOC_Os06g04360.1:exon2:c.T492T:p.V164V,	1856820	1861053	-	Pfam_Protein of unknown function (DUF3615)_YNDDHNLLEDLAFELKGVINYEPIIESRRWFDHINFTATTKGLNGLDSDHLFFAEAMSLKGEKDYVVTCCSLISSDDNGNCYTCKIGNKSMKHP_____________	'35.2'_'not assigned.unknown'	No_Hits	0.0_gi|115466234|ref|NP_001056716.1| Os06g0134500 [Oryza sativa Japonica	Sb10g002280_Predicted protein_2e-52	No_Hits	Bradi2g60510_No_Description_present_3e-64	No_Hits	No_Hits	No_Hits	No_Hits	No_Hits	No_Hits	No_Hits
6	snp_06_1861014	1861014	A	G	-0.375355	0.375355	0.0845673	1.2698e-05	4.89627	1	0.0438876	0.0438876	UTR5	LOC_Os06g04360(LOC_Os06g04360.1:c.-162C>T)	G	A	NA	NA	NA	NA	NA	NA	NA	NA	NA	NA	NA	NA	NA	NA	NA	NA	NA	NA	NA
6	snp_06_1867274	1867274	T	C	-0.375355	0.375355	0.0845673	1.2698e-05	4.89627	1	0.0438876	0.0438876	intronic	LOC_Os06g04370	C	T	NA	NA	1864515	1868211	+	No_Hits	'30.2.4'_'signalling.receptor kinases.leucine rich repeat IV'	1e-72_sp|Q8RY65|NIK2_ARATH Protein NSP-INTERACTING KINASE 2 OS=Arabidopsis	0.0_gi|125553943|gb|EAY99548.1| hypothetical protein OsI_21521 [Oryza	Sb10g002300_similar to Os06g0134700 protein_0.0	AT5G51560.1_Symbols:_Leucine-rich_repeat_protein_kinase_family_protein_chr5:20945807-20948613_FORWARD_LENGTH=680_0.0	Bradi1g51630_leucine-rich_repeat_protein_kinase,_putative,_expressed,_subfamily_LRR-IV_0.0	GRMZM2G097313_hypothetical protein LOC100272330 _0.0	B9R9P2_2alkenal_reductase_EC_1_3_1_74_Ricinus_communis_TrEMBL_0.0	PPC:1.13_Leucine_Rich_Repeat_Kinase_IV	No_Hits	gnl_TC-DB_K7UE65_1_A_87_2_1_Uncharacterized_protein_OS=Zea_mays_GN=ZEAMMB73_507020_PE=3_SV=1_3e-41	No_Hits	No_Hits
6	snp_06_1867779	1867779	A	G	-0.375355	0.375355	0.0845673	1.2698e-05	4.89627	1	0.0438876	0.0438876	exonic	LOC_Os06g04370	G	A	synonymous SNV	LOC_Os06g04370:LOC_Os06g04370.1:exon4:c.A1995A:p.P665P,	1864515	1868211	+	No_Hits	'30.2.4'_'signalling.receptor kinases.leucine rich repeat IV'	1e-72_sp|Q8RY65|NIK2_ARATH Protein NSP-INTERACTING KINASE 2 OS=Arabidopsis	0.0_gi|125553943|gb|EAY99548.1| hypothetical protein OsI_21521 [Oryza	Sb10g002300_similar to Os06g0134700 protein_0.0	AT5G51560.1_Symbols:_Leucine-rich_repeat_protein_kinase_family_protein_chr5:20945807-20948613_FORWARD_LENGTH=680_0.0	Bradi1g51630_leucine-rich_repeat_protein_kinase,_putative,_expressed,_subfamily_LRR-IV_0.0	GRMZM2G097313_hypothetical protein LOC100272330 _0.0	B9R9P2_2alkenal_reductase_EC_1_3_1_74_Ricinus_communis_TrEMBL_0.0	PPC:1.13_Leucine_Rich_Repeat_Kinase_IV	No_Hits	gnl_TC-DB_K7UE65_1_A_87_2_1_Uncharacterized_protein_OS=Zea_mays_GN=ZEAMMB73_507020_PE=3_SV=1_3e-41	No_Hits	No_Hits
6	snp_06_1869503	1869503	G	A	-0.390304	0.390304	0.0839936	5.03457e-06	5.29804	1	0.0194578	0.0194578	intergenic	LOC_Os06g04370(dist=1292),LOC_Os06g04380(dist=3131)	A	G	NA	NA	NA	NA	NA	NA	NA	NA	NA	NA	NA	NA	NA	NA	NA	NA	NA	NA	NA
6	snp_06_1872465	1872465	A	G	-0.385271	0.385271	0.0840808	6.73397e-06	5.17173	1	0.0250567	0.0250567	downstream	LOC_Os06g04380	G	A	NA	NA	1872634	1875911	-	No_Hits	'35.1'_'not assigned.no ontology'	3e-42_sp|Q8CAK1|CAF17_MOUSE Putative transferase CAF17 homolog, mitochondrial	0.0_gi|115466238|ref|NP_001056718.1| Os06g0134800 [Oryza sativa Japonica	Sb10g002310_similar to Glycine cleavage T protein-like_0.0	AT4G12130.1_Symbols:_Glycine_cleavage_T-protein_family_chr4:7263640-7265425_FORWARD_LENGTH=393_4e-160	Bradi1g51620_No_Description_present_0.0	GRMZM2G107665_aminomethyltransferase _0.0	Q297S9_aminomethyltransferase_EC_2_1_2_10_Drosophila_pseudoobscura_pseudoobscura_TrEMBL_3e-39	No_Hits	No_Hits	No_Hits	No_Hits	No_Hits
6	snp_06_1873284	1873284	A	G	-0.379865	0.379865	0.0835595	7.91047e-06	5.1018	1	0.0289102	0.0289102	intronic	LOC_Os06g04380	G	A	NA	NA	1872634	1875911	-	No_Hits	'35.1'_'not assigned.no ontology'	3e-42_sp|Q8CAK1|CAF17_MOUSE Putative transferase CAF17 homolog, mitochondrial	0.0_gi|115466238|ref|NP_001056718.1| Os06g0134800 [Oryza sativa Japonica	Sb10g002310_similar to Glycine cleavage T protein-like_0.0	AT4G12130.1_Symbols:_Glycine_cleavage_T-protein_family_chr4:7263640-7265425_FORWARD_LENGTH=393_4e-160	Bradi1g51620_No_Description_present_0.0	GRMZM2G107665_aminomethyltransferase _0.0	Q297S9_aminomethyltransferase_EC_2_1_2_10_Drosophila_pseudoobscura_pseudoobscura_TrEMBL_3e-39	No_Hits	No_Hits	No_Hits	No_Hits	No_Hits
6	snp_06_1875346	1875346	C	T	-0.366397	0.366397	0.0831923	1.47414e-05	4.83146	1	0.0496732	0.0496732	intronic	LOC_Os06g04380	T	C	NA	NA	1872634	1875911	-	No_Hits	'35.1'_'not assigned.no ontology'	3e-42_sp|Q8CAK1|CAF17_MOUSE Putative transferase CAF17 homolog, mitochondrial	0.0_gi|115466238|ref|NP_001056718.1| Os06g0134800 [Oryza sativa Japonica	Sb10g002310_similar to Glycine cleavage T protein-like_0.0	AT4G12130.1_Symbols:_Glycine_cleavage_T-protein_family_chr4:7263640-7265425_FORWARD_LENGTH=393_4e-160	Bradi1g51620_No_Description_present_0.0	GRMZM2G107665_aminomethyltransferase _0.0	Q297S9_aminomethyltransferase_EC_2_1_2_10_Drosophila_pseudoobscura_pseudoobscura_TrEMBL_3e-39	No_Hits	No_Hits	No_Hits	No_Hits	No_Hits
6	snp_06_1877725	1877725	G	C	-0.386344	0.386344	0.0831591	5.05697e-06	5.29611	1	0.0195132	0.0195132	intronic	LOC_Os06g04390	C	G	NA	NA	1876599	1880339	-	No_Hits	'35.1.40'_'not assigned.no ontology.glycine rich proteins'	No_Hits	0.0_gi|115466240|ref|NP_001056719.1| Os06g0134900 [Oryza sativa Japonica	Sb10g002370_similar to Glycine-rich protein-like_8e-149	AT4G22740.2_Symbols:_glycine-rich_protein_chr4:11944050-11945565_REVERSE_LENGTH=356_2e-64	Bradi1g51610_No_Description_present_6e-110	GRMZM2G107609_Putative uncharacterized protein _2e-148	No_Hits	No_Hits	No_Hits	No_Hits	No_Hits	No_Hits
6	snp_06_1878655	1878655	T	A	-0.37398	0.37398	0.0841803	1.24747e-05	4.90397	1	0.0438876	0.0438876	intronic	LOC_Os06g04390	A	T	NA	NA	1876599	1880339	-	No_Hits	'35.1.40'_'not assigned.no ontology.glycine rich proteins'	No_Hits	0.0_gi|115466240|ref|NP_001056719.1| Os06g0134900 [Oryza sativa Japonica	Sb10g002370_similar to Glycine-rich protein-like_8e-149	AT4G22740.2_Symbols:_glycine-rich_protein_chr4:11944050-11945565_REVERSE_LENGTH=356_2e-64	Bradi1g51610_No_Description_present_6e-110	GRMZM2G107609_Putative uncharacterized protein _2e-148	No_Hits	No_Hits	No_Hits	No_Hits	No_Hits	No_Hits
6	snp_06_1880038	1880038	G	A	-0.374001	0.374001	0.0845583	1.35871e-05	4.86687	1	0.0464301	0.0464301	intronic	LOC_Os06g04390	A	G	NA	NA	1876599	1880339	-	No_Hits	'35.1.40'_'not assigned.no ontology.glycine rich proteins'	No_Hits	0.0_gi|115466240|ref|NP_001056719.1| Os06g0134900 [Oryza sativa Japonica	Sb10g002370_similar to Glycine-rich protein-like_8e-149	AT4G22740.2_Symbols:_glycine-rich_protein_chr4:11944050-11945565_REVERSE_LENGTH=356_2e-64	Bradi1g51610_No_Description_present_6e-110	GRMZM2G107609_Putative uncharacterized protein _2e-148	No_Hits	No_Hits	No_Hits	No_Hits	No_Hits	No_Hits
6	snp_06_1892084	1892084	A	G	-0.383736	0.383736	0.0843181	7.73596e-06	5.11149	1	0.028358	0.028358	exonic	LOC_Os06g04410	G	A	synonymous SNV	LOC_Os06g04410:LOC_Os06g04410.1:exon1:c.T105T:p.S35S,	1891151	1892188	-	Pfam_Protein of unknown function (DUF295)_VRIGSIGDRAILVGGRRNDMGAAGWCRARRHGLLPNSIYWMNPGDRRLRVYEL_____________	'35.2'_'not assigned.unknown'	No_Hits	0.0_gi|55296976|dbj|BAD68451.1| hypothetical protein [Oryza sativa	Sb03g004820_Predicted protein_5e-25	No_Hits	Bradi1g51590_No_Description_present_4e-28	GRMZM2G151162_hypothetical protein LOC100384195 _1e-08	No_Hits	No_Hits	No_Hits	No_Hits	No_Hits	No_Hits
6	snp_06_1892257	1892257	T	C	-0.379378	0.379378	0.0843475	9.79315e-06	5.00908	1	0.0350495	0.0350495	upstream	LOC_Os06g04410	C	T	NA	NA	1891151	1892188	-	Pfam_Protein of unknown function (DUF295)_VRIGSIGDRAILVGGRRNDMGAAGWCRARRHGLLPNSIYWMNPGDRRLRVYEL_____________	'35.2'_'not assigned.unknown'	No_Hits	0.0_gi|55296976|dbj|BAD68451.1| hypothetical protein [Oryza sativa	Sb03g004820_Predicted protein_5e-25	No_Hits	Bradi1g51590_No_Description_present_4e-28	GRMZM2G151162_hypothetical protein LOC100384195 _1e-08	No_Hits	No_Hits	No_Hits	No_Hits	No_Hits	No_Hits
6	snp_06_1892580	1892580	T	C	-0.375355	0.375355	0.0845673	1.2698e-05	4.89627	1	0.0438876	0.0438876	upstream	LOC_Os06g04410	C	T	NA	NA	1891151	1892188	-	Pfam_Protein of unknown function (DUF295)_VRIGSIGDRAILVGGRRNDMGAAGWCRARRHGLLPNSIYWMNPGDRRLRVYEL_____________	'35.2'_'not assigned.unknown'	No_Hits	0.0_gi|55296976|dbj|BAD68451.1| hypothetical protein [Oryza sativa	Sb03g004820_Predicted protein_5e-25	No_Hits	Bradi1g51590_No_Description_present_4e-28	GRMZM2G151162_hypothetical protein LOC100384195 _1e-08	No_Hits	No_Hits	No_Hits	No_Hits	No_Hits	No_Hits
6	snp_06_1894194	1894194	C	A	-0.376141	0.376141	0.0831769	8.79348e-06	5.05584	1	0.031801	0.031801	exonic	LOC_Os06g04420	A	C	synonymous SNV	LOC_Os06g04420:LOC_Os06g04420.1:exon1:c.G113G:p.R38R,	1893929	1894306	-	No_Hits	'17.7.1.2'_'hormone metabolism.jasmonate.synthesis-degradation.lipoxygenase'	2e-31_sp|Q76I22|LOX1_ORYSJ Linoleate 9S-lipoxygenase 1 OS=Oryza sativa	1e-86_gi|55296978|dbj|BAD68453.1| lipoxygenase-like [Oryza sativa Japonica	Sb03g042440_similar to Lipoxygenase_2e-34	AT3G22400.1_Symbols:_LOX5_PLAT/LH2_domain-containing_lipoxygenase_family_protein_chr3:7927011-7931167_FORWARD_LENGTH=886_7e-27	Bradi1g11670_iron_ion_binding,_lipoxygenase_activity_(Blast2GO)_3e-33	GRMZM2G156861_lipoxygenase _6e-32	C5XES4_linoleate_13Slipoxygenase_EC_1_13_11_12_Sorghum_bicolor_TrEMBL_2e-32	No_Hits	No_Hits	No_Hits	No_Hits	No_Hits
6	snp_06_1894206	1894206	C	A	-0.375355	0.375355	0.0845673	1.2698e-05	4.89627	1	0.0438876	0.0438876	exonic	LOC_Os06g04420	A	C	synonymous SNV	LOC_Os06g04420:LOC_Os06g04420.1:exon1:c.G101G:p.R34R,	1893929	1894306	-	No_Hits	'17.7.1.2'_'hormone metabolism.jasmonate.synthesis-degradation.lipoxygenase'	2e-31_sp|Q76I22|LOX1_ORYSJ Linoleate 9S-lipoxygenase 1 OS=Oryza sativa	1e-86_gi|55296978|dbj|BAD68453.1| lipoxygenase-like [Oryza sativa Japonica	Sb03g042440_similar to Lipoxygenase_2e-34	AT3G22400.1_Symbols:_LOX5_PLAT/LH2_domain-containing_lipoxygenase_family_protein_chr3:7927011-7931167_FORWARD_LENGTH=886_7e-27	Bradi1g11670_iron_ion_binding,_lipoxygenase_activity_(Blast2GO)_3e-33	GRMZM2G156861_lipoxygenase _6e-32	C5XES4_linoleate_13Slipoxygenase_EC_1_13_11_12_Sorghum_bicolor_TrEMBL_2e-32	No_Hits	No_Hits	No_Hits	No_Hits	No_Hits
6	snp_06_1894233	1894233	A	G	-0.384615	0.384615	0.0830132	5.35479e-06	5.27126	1	0.0205314	0.0205314	exonic	LOC_Os06g04420	G	A	synonymous SNV	LOC_Os06g04420:LOC_Os06g04420.1:exon1:c.T74T:p.V25V,	1893929	1894306	-	No_Hits	'17.7.1.2'_'hormone metabolism.jasmonate.synthesis-degradation.lipoxygenase'	2e-31_sp|Q76I22|LOX1_ORYSJ Linoleate 9S-lipoxygenase 1 OS=Oryza sativa	1e-86_gi|55296978|dbj|BAD68453.1| lipoxygenase-like [Oryza sativa Japonica	Sb03g042440_similar to Lipoxygenase_2e-34	AT3G22400.1_Symbols:_LOX5_PLAT/LH2_domain-containing_lipoxygenase_family_protein_chr3:7927011-7931167_FORWARD_LENGTH=886_7e-27	Bradi1g11670_iron_ion_binding,_lipoxygenase_activity_(Blast2GO)_3e-33	GRMZM2G156861_lipoxygenase _6e-32	C5XES4_linoleate_13Slipoxygenase_EC_1_13_11_12_Sorghum_bicolor_TrEMBL_2e-32	No_Hits	No_Hits	No_Hits	No_Hits	No_Hits
6	snp_06_1894362	1894362	T	C	-0.372858	0.372858	0.084706	1.48972e-05	4.8269	1	0.0499701	0.0499701	upstream	LOC_Os06g04420	C	T	NA	NA	1893929	1894306	-	No_Hits	'17.7.1.2'_'hormone metabolism.jasmonate.synthesis-degradation.lipoxygenase'	2e-31_sp|Q76I22|LOX1_ORYSJ Linoleate 9S-lipoxygenase 1 OS=Oryza sativa	1e-86_gi|55296978|dbj|BAD68453.1| lipoxygenase-like [Oryza sativa Japonica	Sb03g042440_similar to Lipoxygenase_2e-34	AT3G22400.1_Symbols:_LOX5_PLAT/LH2_domain-containing_lipoxygenase_family_protein_chr3:7927011-7931167_FORWARD_LENGTH=886_7e-27	Bradi1g11670_iron_ion_binding,_lipoxygenase_activity_(Blast2GO)_3e-33	GRMZM2G156861_lipoxygenase _6e-32	C5XES4_linoleate_13Slipoxygenase_EC_1_13_11_12_Sorghum_bicolor_TrEMBL_2e-32	No_Hits	No_Hits	No_Hits	No_Hits	No_Hits
6	snp_06_1894608	1894608	T	C	-0.369388	0.369388	0.0835764	1.37793e-05	4.86077	1	0.0470205	0.0470205	upstream	LOC_Os06g04420	C	T	NA	NA	1893929	1894306	-	No_Hits	'17.7.1.2'_'hormone metabolism.jasmonate.synthesis-degradation.lipoxygenase'	2e-31_sp|Q76I22|LOX1_ORYSJ Linoleate 9S-lipoxygenase 1 OS=Oryza sativa	1e-86_gi|55296978|dbj|BAD68453.1| lipoxygenase-like [Oryza sativa Japonica	Sb03g042440_similar to Lipoxygenase_2e-34	AT3G22400.1_Symbols:_LOX5_PLAT/LH2_domain-containing_lipoxygenase_family_protein_chr3:7927011-7931167_FORWARD_LENGTH=886_7e-27	Bradi1g11670_iron_ion_binding,_lipoxygenase_activity_(Blast2GO)_3e-33	GRMZM2G156861_lipoxygenase _6e-32	C5XES4_linoleate_13Slipoxygenase_EC_1_13_11_12_Sorghum_bicolor_TrEMBL_2e-32	No_Hits	No_Hits	No_Hits	No_Hits	No_Hits
6	snp_06_1895677	1895677	A	G	-0.415049	0.415049	0.0838324	1.22844e-06	5.91065	1	0.00505455	0.00505455	intergenic	LOC_Os06g04420(dist=1371),LOC_Os06g04430(dist=1756)	G	A	NA	NA	NA	NA	NA	NA	NA	NA	NA	NA	NA	NA	NA	NA	NA	NA	NA	NA	NA
6	snp_06_1895730	1895730	A	G	-0.401918	0.401918	0.0806677	1.05748e-06	5.97573	1	0.00438092	0.00438092	intergenic	LOC_Os06g04420(dist=1424),LOC_Os06g04430(dist=1703)	G	A	NA	NA	NA	NA	NA	NA	NA	NA	NA	NA	NA	NA	NA	NA	NA	NA	NA	NA	NA
6	snp_06_1896341	1896341	A	G	-0.379943	0.379943	0.0835737	7.90447e-06	5.10213	1	0.0289102	0.0289102	intergenic	LOC_Os06g04420(dist=2035),LOC_Os06g04430(dist=1092)	G	A	NA	NA	NA	NA	NA	NA	NA	NA	NA	NA	NA	NA	NA	NA	NA	NA	NA	NA	NA
6	snp_06_1898388	1898388	A	G	-0.378784	0.378784	0.0844058	1.02407e-05	4.98967	1	0.0364895	0.0364895	downstream	LOC_Os06g04430	G	A	NA	NA	1897433	1897852	+	No_Hits	'35.2'_'not assigned.unknown'	No_Hits	No_Hits	No_Hits	No_Hits	No_Hits	No_Hits	No_Hits	No_Hits	No_Hits	No_Hits	No_Hits	No_Hits
6	snp_06_1898991	1898991	T	C	-0.376731	0.376731	0.0834636	9.12877e-06	5.03959	1	0.0328662	0.0328662	upstream	LOC_Os06g04440	C	T	NA	NA	1899594	1900625	+	Pfam_Protein of unknown function (DUF295)_AVRVRSVGDRAIIAGSNIGGWCPAGGETGLRPNCVYWTSPYDKCLHVCD_____________	'35.2'_'not assigned.unknown'	No_Hits	0.0_gi|55296981|dbj|BAD68456.1| hypothetical protein [Oryza sativa	Sb03g004820_Predicted protein_1e-33	No_Hits	Bradi1g51590_No_Description_present_3e-37	GRMZM2G151162_hypothetical protein LOC100384195 _8e-14	No_Hits	No_Hits	No_Hits	No_Hits	No_Hits	No_Hits
6	snp_06_1899069	1899069	A	G	-0.3925	0.3925	0.0832012	3.65048e-06	5.43765	1	0.0142681	0.0142681	upstream	LOC_Os06g04440	G	A	NA	NA	1899594	1900625	+	Pfam_Protein of unknown function (DUF295)_AVRVRSVGDRAIIAGSNIGGWCPAGGETGLRPNCVYWTSPYDKCLHVCD_____________	'35.2'_'not assigned.unknown'	No_Hits	0.0_gi|55296981|dbj|BAD68456.1| hypothetical protein [Oryza sativa	Sb03g004820_Predicted protein_1e-33	No_Hits	Bradi1g51590_No_Description_present_3e-37	GRMZM2G151162_hypothetical protein LOC100384195 _8e-14	No_Hits	No_Hits	No_Hits	No_Hits	No_Hits	No_Hits
6	snp_06_1899088	1899088	A	G	-0.383493	0.383493	0.0835136	6.44422e-06	5.19083	1	0.0240975	0.0240975	upstream	LOC_Os06g04440	G	A	NA	NA	1899594	1900625	+	Pfam_Protein of unknown function (DUF295)_AVRVRSVGDRAIIAGSNIGGWCPAGGETGLRPNCVYWTSPYDKCLHVCD_____________	'35.2'_'not assigned.unknown'	No_Hits	0.0_gi|55296981|dbj|BAD68456.1| hypothetical protein [Oryza sativa	Sb03g004820_Predicted protein_1e-33	No_Hits	Bradi1g51590_No_Description_present_3e-37	GRMZM2G151162_hypothetical protein LOC100384195 _8e-14	No_Hits	No_Hits	No_Hits	No_Hits	No_Hits	No_Hits
6	snp_06_1900141	1900141	G	A	-0.371733	0.371733	0.0826068	9.69724e-06	5.01335	1	0.0347577	0.0347577	exonic	LOC_Os06g04440	A	G	synonymous SNV	LOC_Os06g04440:LOC_Os06g04440.1:exon1:c.G548G:p.C183C,	1899594	1900625	+	Pfam_Protein of unknown function (DUF295)_AVRVRSVGDRAIIAGSNIGGWCPAGGETGLRPNCVYWTSPYDKCLHVCD_____________	'35.2'_'not assigned.unknown'	No_Hits	0.0_gi|55296981|dbj|BAD68456.1| hypothetical protein [Oryza sativa	Sb03g004820_Predicted protein_1e-33	No_Hits	Bradi1g51590_No_Description_present_3e-37	GRMZM2G151162_hypothetical protein LOC100384195 _8e-14	No_Hits	No_Hits	No_Hits	No_Hits	No_Hits	No_Hits
6	snp_06_1900349	1900349	A	C	-0.375355	0.375355	0.0845673	1.2698e-05	4.89627	1	0.0438876	0.0438876	exonic	LOC_Os06g04440	C	A	synonymous SNV	LOC_Os06g04440:LOC_Os06g04440.1:exon1:c.A756A:p.E252E,	1899594	1900625	+	Pfam_Protein of unknown function (DUF295)_AVRVRSVGDRAIIAGSNIGGWCPAGGETGLRPNCVYWTSPYDKCLHVCD_____________	'35.2'_'not assigned.unknown'	No_Hits	0.0_gi|55296981|dbj|BAD68456.1| hypothetical protein [Oryza sativa	Sb03g004820_Predicted protein_1e-33	No_Hits	Bradi1g51590_No_Description_present_3e-37	GRMZM2G151162_hypothetical protein LOC100384195 _8e-14	No_Hits	No_Hits	No_Hits	No_Hits	No_Hits	No_Hits
6	snp_06_1913418	1913418	A	G	-0.375355	0.375355	0.0845673	1.2698e-05	4.89627	1	0.0438876	0.0438876	upstream;downstream	LOC_Os06g04460;LOC_Os06g04470	G	A	NA	NA	NA	NA	NA	NA	NA	NA	NA	NA	NA	NA	NA	NA	NA	NA	NA	NA	NA
6	snp_06_1914577	1914577	A	T	-0.375355	0.375355	0.0845673	1.2698e-05	4.89627	1	0.0438876	0.0438876	intronic	LOC_Os06g04470	T	A	NA	NA	1914141	1918055	-	Pfam_Protein of unknown function (DUF3615)_YNEDHNLLGDFAYELKDFLQHGVIYEDQRQYHHLNFTAKVKRADGCGVENLFFAEISHMQGEYEWVVSCCCIIKPSAN_____________	'35.2'_'not assigned.unknown'	No_Hits	0.0_gi|115466250|ref|NP_001056724.1| Os06g0136100 [Oryza sativa Japonica	Sb10g002280_Predicted protein_1e-66	No_Hits	Bradi2g60510_No_Description_present_4e-70	No_Hits	No_Hits	No_Hits	No_Hits	No_Hits	No_Hits	No_Hits
6	snp_06_1914660	1914660	C	T	-0.375355	0.375355	0.0845673	1.2698e-05	4.89627	1	0.0438876	0.0438876	UTR3	LOC_Os06g04470(LOC_Os06g04470.2:c.*62A>G)	T	C	NA	NA	NA	NA	NA	NA	NA	NA	NA	NA	NA	NA	NA	NA	NA	NA	NA	NA	NA
6	snp_06_1914848	1914848	T	C	0.744156	0.744156	0.160881	5.54331e-06	5.25623	1	0.0208252	0.0208252	exonic	LOC_Os06g04470	T	C	synonymous SNV	LOC_Os06g04470:LOC_Os06g04470.1:exon5:c.G969G:p.R323R,LOC_Os06g04470:LOC_Os06g04470.2:exon5:c.G969G:p.R323R,LOC_Os06g04470:LOC_Os06g04470.3:exon5:c.G950G:p.G317G,	1914141	1918055	-	Pfam_Protein of unknown function (DUF3615)_YNEDHNLLGDFAYELKDFLQHGVIYEDQRQYHHLNFTAKVKRADGCGVENLFFAEISHMQGEYEWVVSCCCIIKPSAN_____________	'35.2'_'not assigned.unknown'	No_Hits	0.0_gi|115466250|ref|NP_001056724.1| Os06g0136100 [Oryza sativa Japonica	Sb10g002280_Predicted protein_1e-66	No_Hits	Bradi2g60510_No_Description_present_4e-70	No_Hits	No_Hits	No_Hits	No_Hits	No_Hits	No_Hits	No_Hits
6	snp_06_1914913	1914913	A	G	0.721854	0.721854	0.159033	8.16075e-06	5.08827	1	0.0296402	0.0296402	intronic	LOC_Os06g04470	A	G	NA	NA	1914141	1918055	-	Pfam_Protein of unknown function (DUF3615)_YNEDHNLLGDFAYELKDFLQHGVIYEDQRQYHHLNFTAKVKRADGCGVENLFFAEISHMQGEYEWVVSCCCIIKPSAN_____________	'35.2'_'not assigned.unknown'	No_Hits	0.0_gi|115466250|ref|NP_001056724.1| Os06g0136100 [Oryza sativa Japonica	Sb10g002280_Predicted protein_1e-66	No_Hits	Bradi2g60510_No_Description_present_4e-70	No_Hits	No_Hits	No_Hits	No_Hits	No_Hits	No_Hits	No_Hits
6	snp_06_1915387	1915387	T	C	-0.401491	0.401491	0.0844513	3.08561e-06	5.51066	1	0.0121982	0.0121982	exonic	LOC_Os06g04470	C	T	synonymous SNV	LOC_Os06g04470:LOC_Os06g04470.1:exon4:c.A803A:p.Q268Q,LOC_Os06g04470:LOC_Os06g04470.2:exon4:c.A803A:p.Q268Q,LOC_Os06g04470:LOC_Os06g04470.3:exon4:c.A803A:p.Q268Q,	1914141	1918055	-	Pfam_Protein of unknown function (DUF3615)_YNEDHNLLGDFAYELKDFLQHGVIYEDQRQYHHLNFTAKVKRADGCGVENLFFAEISHMQGEYEWVVSCCCIIKPSAN_____________	'35.2'_'not assigned.unknown'	No_Hits	0.0_gi|115466250|ref|NP_001056724.1| Os06g0136100 [Oryza sativa Japonica	Sb10g002280_Predicted protein_1e-66	No_Hits	Bradi2g60510_No_Description_present_4e-70	No_Hits	No_Hits	No_Hits	No_Hits	No_Hits	No_Hits	No_Hits
6	snp_06_1915388	1915388	A	G	0.592679	0.592679	0.134148	1.3879e-05	4.85764	1	0.0471682	0.0471682	exonic	LOC_Os06g04470	A	G	synonymous SNV	LOC_Os06g04470:LOC_Os06g04470.1:exon4:c.C802C:p.Q268Q,LOC_Os06g04470:LOC_Os06g04470.2:exon4:c.C802C:p.Q268Q,LOC_Os06g04470:LOC_Os06g04470.3:exon4:c.C802C:p.Q268Q,	1914141	1918055	-	Pfam_Protein of unknown function (DUF3615)_YNEDHNLLGDFAYELKDFLQHGVIYEDQRQYHHLNFTAKVKRADGCGVENLFFAEISHMQGEYEWVVSCCCIIKPSAN_____________	'35.2'_'not assigned.unknown'	No_Hits	0.0_gi|115466250|ref|NP_001056724.1| Os06g0136100 [Oryza sativa Japonica	Sb10g002280_Predicted protein_1e-66	No_Hits	Bradi2g60510_No_Description_present_4e-70	No_Hits	No_Hits	No_Hits	No_Hits	No_Hits	No_Hits	No_Hits
6	snp_06_1915394	1915394	C	G	0.657353	0.657353	0.141227	4.86068e-06	5.3133	1	0.018846	0.018846	exonic	LOC_Os06g04470	C	G	synonymous SNV	LOC_Os06g04470:LOC_Os06g04470.1:exon4:c.C796C:p.Q266Q,LOC_Os06g04470:LOC_Os06g04470.2:exon4:c.C796C:p.Q266Q,LOC_Os06g04470:LOC_Os06g04470.3:exon4:c.C796C:p.Q266Q,	1914141	1918055	-	Pfam_Protein of unknown function (DUF3615)_YNEDHNLLGDFAYELKDFLQHGVIYEDQRQYHHLNFTAKVKRADGCGVENLFFAEISHMQGEYEWVVSCCCIIKPSAN_____________	'35.2'_'not assigned.unknown'	No_Hits	0.0_gi|115466250|ref|NP_001056724.1| Os06g0136100 [Oryza sativa Japonica	Sb10g002280_Predicted protein_1e-66	No_Hits	Bradi2g60510_No_Description_present_4e-70	No_Hits	No_Hits	No_Hits	No_Hits	No_Hits	No_Hits	No_Hits
6	snp_06_1915522	1915522	A	G	0.755605	0.755605	0.158799	3.02746e-06	5.51892	1	0.0120076	0.0120076	intronic	LOC_Os06g04470	A	G	NA	NA	1914141	1918055	-	Pfam_Protein of unknown function (DUF3615)_YNEDHNLLGDFAYELKDFLQHGVIYEDQRQYHHLNFTAKVKRADGCGVENLFFAEISHMQGEYEWVVSCCCIIKPSAN_____________	'35.2'_'not assigned.unknown'	No_Hits	0.0_gi|115466250|ref|NP_001056724.1| Os06g0136100 [Oryza sativa Japonica	Sb10g002280_Predicted protein_1e-66	No_Hits	Bradi2g60510_No_Description_present_4e-70	No_Hits	No_Hits	No_Hits	No_Hits	No_Hits	No_Hits	No_Hits
6	snp_06_1915567	1915567	A	C	0.744156	0.744156	0.160881	5.54331e-06	5.25623	1	0.0208252	0.0208252	exonic	LOC_Os06g04470	A	C	synonymous SNV	LOC_Os06g04470:LOC_Os06g04470.1:exon3:c.G723G:p.E241E,LOC_Os06g04470:LOC_Os06g04470.2:exon3:c.G723G:p.E241E,LOC_Os06g04470:LOC_Os06g04470.3:exon3:c.G723G:p.E241E,	1914141	1918055	-	Pfam_Protein of unknown function (DUF3615)_YNEDHNLLGDFAYELKDFLQHGVIYEDQRQYHHLNFTAKVKRADGCGVENLFFAEISHMQGEYEWVVSCCCIIKPSAN_____________	'35.2'_'not assigned.unknown'	No_Hits	0.0_gi|115466250|ref|NP_001056724.1| Os06g0136100 [Oryza sativa Japonica	Sb10g002280_Predicted protein_1e-66	No_Hits	Bradi2g60510_No_Description_present_4e-70	No_Hits	No_Hits	No_Hits	No_Hits	No_Hits	No_Hits	No_Hits
6	snp_06_1915570	1915570	G	A	0.744156	0.744156	0.160881	5.54331e-06	5.25623	1	0.0208252	0.0208252	exonic	LOC_Os06g04470	G	A	synonymous SNV	LOC_Os06g04470:LOC_Os06g04470.1:exon3:c.T720T:p.N240N,LOC_Os06g04470:LOC_Os06g04470.2:exon3:c.T720T:p.N240N,LOC_Os06g04470:LOC_Os06g04470.3:exon3:c.T720T:p.N240N,	1914141	1918055	-	Pfam_Protein of unknown function (DUF3615)_YNEDHNLLGDFAYELKDFLQHGVIYEDQRQYHHLNFTAKVKRADGCGVENLFFAEISHMQGEYEWVVSCCCIIKPSAN_____________	'35.2'_'not assigned.unknown'	No_Hits	0.0_gi|115466250|ref|NP_001056724.1| Os06g0136100 [Oryza sativa Japonica	Sb10g002280_Predicted protein_1e-66	No_Hits	Bradi2g60510_No_Description_present_4e-70	No_Hits	No_Hits	No_Hits	No_Hits	No_Hits	No_Hits	No_Hits
6	snp_06_1915579	1915579	A	C	0.744156	0.744156	0.160881	5.54331e-06	5.25623	1	0.0208252	0.0208252	exonic	LOC_Os06g04470	A	C	synonymous SNV	LOC_Os06g04470:LOC_Os06g04470.1:exon3:c.G711G:p.E237E,LOC_Os06g04470:LOC_Os06g04470.2:exon3:c.G711G:p.E237E,LOC_Os06g04470:LOC_Os06g04470.3:exon3:c.G711G:p.E237E,	1914141	1918055	-	Pfam_Protein of unknown function (DUF3615)_YNEDHNLLGDFAYELKDFLQHGVIYEDQRQYHHLNFTAKVKRADGCGVENLFFAEISHMQGEYEWVVSCCCIIKPSAN_____________	'35.2'_'not assigned.unknown'	No_Hits	0.0_gi|115466250|ref|NP_001056724.1| Os06g0136100 [Oryza sativa Japonica	Sb10g002280_Predicted protein_1e-66	No_Hits	Bradi2g60510_No_Description_present_4e-70	No_Hits	No_Hits	No_Hits	No_Hits	No_Hits	No_Hits	No_Hits
6	snp_06_1915603	1915603	A	G	0.751046	0.751046	0.158319	3.23453e-06	5.49019	1	0.0127453	0.0127453	exonic	LOC_Os06g04470	A	G	synonymous SNV	LOC_Os06g04470:LOC_Os06g04470.1:exon3:c.C687C:p.C229C,LOC_Os06g04470:LOC_Os06g04470.2:exon3:c.C687C:p.C229C,LOC_Os06g04470:LOC_Os06g04470.3:exon3:c.C687C:p.C229C,	1914141	1918055	-	Pfam_Protein of unknown function (DUF3615)_YNEDHNLLGDFAYELKDFLQHGVIYEDQRQYHHLNFTAKVKRADGCGVENLFFAEISHMQGEYEWVVSCCCIIKPSAN_____________	'35.2'_'not assigned.unknown'	No_Hits	0.0_gi|115466250|ref|NP_001056724.1| Os06g0136100 [Oryza sativa Japonica	Sb10g002280_Predicted protein_1e-66	No_Hits	Bradi2g60510_No_Description_present_4e-70	No_Hits	No_Hits	No_Hits	No_Hits	No_Hits	No_Hits	No_Hits
6	snp_06_1915671	1915671	T	C	0.713791	0.713791	0.157968	8.93453e-06	5.04893	1	0.0322629	0.0322629	exonic	LOC_Os06g04470	T	C	synonymous SNV	LOC_Os06g04470:LOC_Os06g04470.1:exon3:c.G619G:p.A207A,LOC_Os06g04470:LOC_Os06g04470.2:exon3:c.G619G:p.A207A,LOC_Os06g04470:LOC_Os06g04470.3:exon3:c.G619G:p.A207A,	1914141	1918055	-	Pfam_Protein of unknown function (DUF3615)_YNEDHNLLGDFAYELKDFLQHGVIYEDQRQYHHLNFTAKVKRADGCGVENLFFAEISHMQGEYEWVVSCCCIIKPSAN_____________	'35.2'_'not assigned.unknown'	No_Hits	0.0_gi|115466250|ref|NP_001056724.1| Os06g0136100 [Oryza sativa Japonica	Sb10g002280_Predicted protein_1e-66	No_Hits	Bradi2g60510_No_Description_present_4e-70	No_Hits	No_Hits	No_Hits	No_Hits	No_Hits	No_Hits	No_Hits
6	snp_06_1915775	1915775	T	G	-0.375355	0.375355	0.0845673	1.2698e-05	4.89627	1	0.0438876	0.0438876	intronic	LOC_Os06g04470	G	T	NA	NA	1914141	1918055	-	Pfam_Protein of unknown function (DUF3615)_YNEDHNLLGDFAYELKDFLQHGVIYEDQRQYHHLNFTAKVKRADGCGVENLFFAEISHMQGEYEWVVSCCCIIKPSAN_____________	'35.2'_'not assigned.unknown'	No_Hits	0.0_gi|115466250|ref|NP_001056724.1| Os06g0136100 [Oryza sativa Japonica	Sb10g002280_Predicted protein_1e-66	No_Hits	Bradi2g60510_No_Description_present_4e-70	No_Hits	No_Hits	No_Hits	No_Hits	No_Hits	No_Hits	No_Hits
6	snp_06_1915867	1915867	G	A	0.744156	0.744156	0.160881	5.54331e-06	5.25623	1	0.0208252	0.0208252	intronic	LOC_Os06g04470	G	A	NA	NA	1914141	1918055	-	Pfam_Protein of unknown function (DUF3615)_YNEDHNLLGDFAYELKDFLQHGVIYEDQRQYHHLNFTAKVKRADGCGVENLFFAEISHMQGEYEWVVSCCCIIKPSAN_____________	'35.2'_'not assigned.unknown'	No_Hits	0.0_gi|115466250|ref|NP_001056724.1| Os06g0136100 [Oryza sativa Japonica	Sb10g002280_Predicted protein_1e-66	No_Hits	Bradi2g60510_No_Description_present_4e-70	No_Hits	No_Hits	No_Hits	No_Hits	No_Hits	No_Hits	No_Hits
6	snp_06_1915894	1915894	C	T	0.744156	0.744156	0.160881	5.54331e-06	5.25623	1	0.0208252	0.0208252	intronic	LOC_Os06g04470	C	T	NA	NA	1914141	1918055	-	Pfam_Protein of unknown function (DUF3615)_YNEDHNLLGDFAYELKDFLQHGVIYEDQRQYHHLNFTAKVKRADGCGVENLFFAEISHMQGEYEWVVSCCCIIKPSAN_____________	'35.2'_'not assigned.unknown'	No_Hits	0.0_gi|115466250|ref|NP_001056724.1| Os06g0136100 [Oryza sativa Japonica	Sb10g002280_Predicted protein_1e-66	No_Hits	Bradi2g60510_No_Description_present_4e-70	No_Hits	No_Hits	No_Hits	No_Hits	No_Hits	No_Hits	No_Hits
6	snp_06_1915997	1915997	T	C	0.744156	0.744156	0.160881	5.54331e-06	5.25623	1	0.0208252	0.0208252	intronic	LOC_Os06g04470	T	C	NA	NA	1914141	1918055	-	Pfam_Protein of unknown function (DUF3615)_YNEDHNLLGDFAYELKDFLQHGVIYEDQRQYHHLNFTAKVKRADGCGVENLFFAEISHMQGEYEWVVSCCCIIKPSAN_____________	'35.2'_'not assigned.unknown'	No_Hits	0.0_gi|115466250|ref|NP_001056724.1| Os06g0136100 [Oryza sativa Japonica	Sb10g002280_Predicted protein_1e-66	No_Hits	Bradi2g60510_No_Description_present_4e-70	No_Hits	No_Hits	No_Hits	No_Hits	No_Hits	No_Hits	No_Hits
6	snp_06_1916057	1916057	A	G	0.744156	0.744156	0.160881	5.54331e-06	5.25623	1	0.0208252	0.0208252	intronic	LOC_Os06g04470	A	G	NA	NA	1914141	1918055	-	Pfam_Protein of unknown function (DUF3615)_YNEDHNLLGDFAYELKDFLQHGVIYEDQRQYHHLNFTAKVKRADGCGVENLFFAEISHMQGEYEWVVSCCCIIKPSAN_____________	'35.2'_'not assigned.unknown'	No_Hits	0.0_gi|115466250|ref|NP_001056724.1| Os06g0136100 [Oryza sativa Japonica	Sb10g002280_Predicted protein_1e-66	No_Hits	Bradi2g60510_No_Description_present_4e-70	No_Hits	No_Hits	No_Hits	No_Hits	No_Hits	No_Hits	No_Hits
6	snp_06_1916063	1916063	A	G	0.744156	0.744156	0.160881	5.54331e-06	5.25623	1	0.0208252	0.0208252	intronic	LOC_Os06g04470	A	G	NA	NA	1914141	1918055	-	Pfam_Protein of unknown function (DUF3615)_YNEDHNLLGDFAYELKDFLQHGVIYEDQRQYHHLNFTAKVKRADGCGVENLFFAEISHMQGEYEWVVSCCCIIKPSAN_____________	'35.2'_'not assigned.unknown'	No_Hits	0.0_gi|115466250|ref|NP_001056724.1| Os06g0136100 [Oryza sativa Japonica	Sb10g002280_Predicted protein_1e-66	No_Hits	Bradi2g60510_No_Description_present_4e-70	No_Hits	No_Hits	No_Hits	No_Hits	No_Hits	No_Hits	No_Hits
6	snp_06_1916148	1916148	A	C	0.751107	0.751107	0.161269	4.79741e-06	5.31899	1	0.0186305	0.0186305	intronic	LOC_Os06g04470	A	C	NA	NA	1914141	1918055	-	Pfam_Protein of unknown function (DUF3615)_YNEDHNLLGDFAYELKDFLQHGVIYEDQRQYHHLNFTAKVKRADGCGVENLFFAEISHMQGEYEWVVSCCCIIKPSAN_____________	'35.2'_'not assigned.unknown'	No_Hits	0.0_gi|115466250|ref|NP_001056724.1| Os06g0136100 [Oryza sativa Japonica	Sb10g002280_Predicted protein_1e-66	No_Hits	Bradi2g60510_No_Description_present_4e-70	No_Hits	No_Hits	No_Hits	No_Hits	No_Hits	No_Hits	No_Hits
6	snp_06_1916158	1916158	A	T	0.781196	0.781196	0.14198	7.99303e-08	7.09729	0.193383	0.000379182	0.000379182	intronic	LOC_Os06g04470	A	T	NA	NA	1914141	1918055	-	Pfam_Protein of unknown function (DUF3615)_YNEDHNLLGDFAYELKDFLQHGVIYEDQRQYHHLNFTAKVKRADGCGVENLFFAEISHMQGEYEWVVSCCCIIKPSAN_____________	'35.2'_'not assigned.unknown'	No_Hits	0.0_gi|115466250|ref|NP_001056724.1| Os06g0136100 [Oryza sativa Japonica	Sb10g002280_Predicted protein_1e-66	No_Hits	Bradi2g60510_No_Description_present_4e-70	No_Hits	No_Hits	No_Hits	No_Hits	No_Hits	No_Hits	No_Hits
6	snp_06_1916187	1916187	A	G	-0.383738	0.383738	0.0842773	7.65965e-06	5.11579	1	0.0281637	0.0281637	intronic	LOC_Os06g04470	G	A	NA	NA	1914141	1918055	-	Pfam_Protein of unknown function (DUF3615)_YNEDHNLLGDFAYELKDFLQHGVIYEDQRQYHHLNFTAKVKRADGCGVENLFFAEISHMQGEYEWVVSCCCIIKPSAN_____________	'35.2'_'not assigned.unknown'	No_Hits	0.0_gi|115466250|ref|NP_001056724.1| Os06g0136100 [Oryza sativa Japonica	Sb10g002280_Predicted protein_1e-66	No_Hits	Bradi2g60510_No_Description_present_4e-70	No_Hits	No_Hits	No_Hits	No_Hits	No_Hits	No_Hits	No_Hits
6	snp_06_1916461	1916461	A	G	0.733502	0.733502	0.160087	6.74216e-06	5.1712	1	0.0250567	0.0250567	exonic	LOC_Os06g04470	A	G	synonymous SNV	LOC_Os06g04470:LOC_Os06g04470.1:exon2:c.C483C:p.P161P,LOC_Os06g04470:LOC_Os06g04470.2:exon2:c.C483C:p.P161P,LOC_Os06g04470:LOC_Os06g04470.3:exon2:c.C483C:p.P161P,	1914141	1918055	-	Pfam_Protein of unknown function (DUF3615)_YNEDHNLLGDFAYELKDFLQHGVIYEDQRQYHHLNFTAKVKRADGCGVENLFFAEISHMQGEYEWVVSCCCIIKPSAN_____________	'35.2'_'not assigned.unknown'	No_Hits	0.0_gi|115466250|ref|NP_001056724.1| Os06g0136100 [Oryza sativa Japonica	Sb10g002280_Predicted protein_1e-66	No_Hits	Bradi2g60510_No_Description_present_4e-70	No_Hits	No_Hits	No_Hits	No_Hits	No_Hits	No_Hits	No_Hits
6	snp_06_1916479	1916479	T	C	0.744156	0.744156	0.160881	5.54331e-06	5.25623	1	0.0208252	0.0208252	exonic	LOC_Os06g04470	T	C	synonymous SNV	LOC_Os06g04470:LOC_Os06g04470.1:exon2:c.G465G:p.G155G,LOC_Os06g04470:LOC_Os06g04470.2:exon2:c.G465G:p.G155G,LOC_Os06g04470:LOC_Os06g04470.3:exon2:c.G465G:p.G155G,	1914141	1918055	-	Pfam_Protein of unknown function (DUF3615)_YNEDHNLLGDFAYELKDFLQHGVIYEDQRQYHHLNFTAKVKRADGCGVENLFFAEISHMQGEYEWVVSCCCIIKPSAN_____________	'35.2'_'not assigned.unknown'	No_Hits	0.0_gi|115466250|ref|NP_001056724.1| Os06g0136100 [Oryza sativa Japonica	Sb10g002280_Predicted protein_1e-66	No_Hits	Bradi2g60510_No_Description_present_4e-70	No_Hits	No_Hits	No_Hits	No_Hits	No_Hits	No_Hits	No_Hits
6	snp_06_1916523	1916523	A	G	0.763804	0.763804	0.159107	2.48923e-06	5.60394	1	0.00998742	0.00998742	exonic	LOC_Os06g04470	A	G	synonymous SNV	LOC_Os06g04470:LOC_Os06g04470.1:exon2:c.C421C:p.R141R,LOC_Os06g04470:LOC_Os06g04470.2:exon2:c.C421C:p.R141R,LOC_Os06g04470:LOC_Os06g04470.3:exon2:c.C421C:p.R141R,	1914141	1918055	-	Pfam_Protein of unknown function (DUF3615)_YNEDHNLLGDFAYELKDFLQHGVIYEDQRQYHHLNFTAKVKRADGCGVENLFFAEISHMQGEYEWVVSCCCIIKPSAN_____________	'35.2'_'not assigned.unknown'	No_Hits	0.0_gi|115466250|ref|NP_001056724.1| Os06g0136100 [Oryza sativa Japonica	Sb10g002280_Predicted protein_1e-66	No_Hits	Bradi2g60510_No_Description_present_4e-70	No_Hits	No_Hits	No_Hits	No_Hits	No_Hits	No_Hits	No_Hits
6	snp_06_1916563	1916563	A	C	0.760465	0.760465	0.157073	2.05764e-06	5.68663	1	0.00831092	0.00831092	exonic	LOC_Os06g04470	A	C	synonymous SNV	LOC_Os06g04470:LOC_Os06g04470.1:exon2:c.G381G:p.L127L,LOC_Os06g04470:LOC_Os06g04470.2:exon2:c.G381G:p.L127L,LOC_Os06g04470:LOC_Os06g04470.3:exon2:c.G381G:p.L127L,	1914141	1918055	-	Pfam_Protein of unknown function (DUF3615)_YNEDHNLLGDFAYELKDFLQHGVIYEDQRQYHHLNFTAKVKRADGCGVENLFFAEISHMQGEYEWVVSCCCIIKPSAN_____________	'35.2'_'not assigned.unknown'	No_Hits	0.0_gi|115466250|ref|NP_001056724.1| Os06g0136100 [Oryza sativa Japonica	Sb10g002280_Predicted protein_1e-66	No_Hits	Bradi2g60510_No_Description_present_4e-70	No_Hits	No_Hits	No_Hits	No_Hits	No_Hits	No_Hits	No_Hits
6	snp_06_1916611	1916611	T	A	0.745456	0.745456	0.156718	3.04949e-06	5.51577	1	0.0120751	0.0120751	exonic	LOC_Os06g04470	T	A	synonymous SNV	LOC_Os06g04470:LOC_Os06g04470.1:exon2:c.T333T:p.T111T,LOC_Os06g04470:LOC_Os06g04470.2:exon2:c.T333T:p.T111T,LOC_Os06g04470:LOC_Os06g04470.3:exon2:c.T333T:p.T111T,	1914141	1918055	-	Pfam_Protein of unknown function (DUF3615)_YNEDHNLLGDFAYELKDFLQHGVIYEDQRQYHHLNFTAKVKRADGCGVENLFFAEISHMQGEYEWVVSCCCIIKPSAN_____________	'35.2'_'not assigned.unknown'	No_Hits	0.0_gi|115466250|ref|NP_001056724.1| Os06g0136100 [Oryza sativa Japonica	Sb10g002280_Predicted protein_1e-66	No_Hits	Bradi2g60510_No_Description_present_4e-70	No_Hits	No_Hits	No_Hits	No_Hits	No_Hits	No_Hits	No_Hits
6	snp_06_1916615	1916615	T	A	0.751046	0.751046	0.158319	3.23453e-06	5.49019	1	0.0127453	0.0127453	exonic	LOC_Os06g04470	T	A	synonymous SNV	LOC_Os06g04470:LOC_Os06g04470.1:exon2:c.T329T:p.L110L,LOC_Os06g04470:LOC_Os06g04470.2:exon2:c.T329T:p.L110L,LOC_Os06g04470:LOC_Os06g04470.3:exon2:c.T329T:p.L110L,	1914141	1918055	-	Pfam_Protein of unknown function (DUF3615)_YNEDHNLLGDFAYELKDFLQHGVIYEDQRQYHHLNFTAKVKRADGCGVENLFFAEISHMQGEYEWVVSCCCIIKPSAN_____________	'35.2'_'not assigned.unknown'	No_Hits	0.0_gi|115466250|ref|NP_001056724.1| Os06g0136100 [Oryza sativa Japonica	Sb10g002280_Predicted protein_1e-66	No_Hits	Bradi2g60510_No_Description_present_4e-70	No_Hits	No_Hits	No_Hits	No_Hits	No_Hits	No_Hits	No_Hits
6	snp_06_1916714	1916714	G	A	0.744156	0.744156	0.160881	5.54331e-06	5.25623	1	0.0208252	0.0208252	exonic	LOC_Os06g04470	G	A	synonymous SNV	LOC_Os06g04470:LOC_Os06g04470.1:exon2:c.T230T:p.V77V,LOC_Os06g04470:LOC_Os06g04470.2:exon2:c.T230T:p.V77V,LOC_Os06g04470:LOC_Os06g04470.3:exon2:c.T230T:p.V77V,	1914141	1918055	-	Pfam_Protein of unknown function (DUF3615)_YNEDHNLLGDFAYELKDFLQHGVIYEDQRQYHHLNFTAKVKRADGCGVENLFFAEISHMQGEYEWVVSCCCIIKPSAN_____________	'35.2'_'not assigned.unknown'	No_Hits	0.0_gi|115466250|ref|NP_001056724.1| Os06g0136100 [Oryza sativa Japonica	Sb10g002280_Predicted protein_1e-66	No_Hits	Bradi2g60510_No_Description_present_4e-70	No_Hits	No_Hits	No_Hits	No_Hits	No_Hits	No_Hits	No_Hits
6	snp_06_1916781	1916781	T	A	0.777809	0.777809	0.154241	7.91275e-07	6.10167	1	0.00334102	0.00334102	intronic	LOC_Os06g04470	T	A	NA	NA	1914141	1918055	-	Pfam_Protein of unknown function (DUF3615)_YNEDHNLLGDFAYELKDFLQHGVIYEDQRQYHHLNFTAKVKRADGCGVENLFFAEISHMQGEYEWVVSCCCIIKPSAN_____________	'35.2'_'not assigned.unknown'	No_Hits	0.0_gi|115466250|ref|NP_001056724.1| Os06g0136100 [Oryza sativa Japonica	Sb10g002280_Predicted protein_1e-66	No_Hits	Bradi2g60510_No_Description_present_4e-70	No_Hits	No_Hits	No_Hits	No_Hits	No_Hits	No_Hits	No_Hits
6	snp_06_1917609	1917609	G	T	0.715443	0.715443	0.152932	4.36715e-06	5.3598	1	0.0170142	0.0170142	intronic	LOC_Os06g04470	G	T	NA	NA	1914141	1918055	-	Pfam_Protein of unknown function (DUF3615)_YNEDHNLLGDFAYELKDFLQHGVIYEDQRQYHHLNFTAKVKRADGCGVENLFFAEISHMQGEYEWVVSCCCIIKPSAN_____________	'35.2'_'not assigned.unknown'	No_Hits	0.0_gi|115466250|ref|NP_001056724.1| Os06g0136100 [Oryza sativa Japonica	Sb10g002280_Predicted protein_1e-66	No_Hits	Bradi2g60510_No_Description_present_4e-70	No_Hits	No_Hits	No_Hits	No_Hits	No_Hits	No_Hits	No_Hits
6	snp_06_1919148	1919148	T	C	-0.370846	0.370846	0.0837579	1.3318e-05	4.87556	1	0.0457044	0.0457044	intergenic	LOC_Os06g04470(dist=1093),LOC_Os06g04480(dist=3281)	C	T	NA	NA	NA	NA	NA	NA	NA	NA	NA	NA	NA	NA	NA	NA	NA	NA	NA	NA	NA
6	snp_06_1925130	1925130	T	C	-0.35939	0.35939	0.0808091	1.22167e-05	4.91304	1	0.0431491	0.0431491	exonic	LOC_Os06g04490	T	C	synonymous SNV	LOC_Os06g04490:LOC_Os06g04490.1:exon1:c.T258C:p.G86G,	1924873	1925298	+	No_Hits	'35.2'_'not assigned.unknown'	No_Hits	1e-96_gi|55296985|dbj|BAD68460.1| hypothetical protein [Oryza sativa	No_Hits	No_Hits	Bradi1g51590_No_Description_present_3e-18	No_Hits	No_Hits	No_Hits	No_Hits	No_Hits	No_Hits	No_Hits
6	snp_06_1933006	1933006	T	C	-0.364926	0.364926	0.0822015	1.26499e-05	4.89791	1	0.0438876	0.0438876	intronic	LOC_Os06g04510	T	C	NA	NA	1931296	1936380	-	No_Hits	'4.1.13'_'glycolysis.cytosolic branch.enolase'	0.0_sp|P26301|ENO1_MAIZE Enolase 1 OS=Zea mays GN=ENO1 PE=1 SV=1	0.0_gi|115466256|ref|NP_001056727.1| Os06g0136600 [Oryza sativa Japonica	Sb10g002460_similar to Enolase 1_0.0	AT2G36530.1_Symbols:_LOS2,_ENO2_Enolase_chr2:15321081-15323786_REVERSE_LENGTH=444_0.0	Bradi1g51540_transcription_corepressor_activity,_phosphopyruvate_hydratase_activity_(Blast2GO)_0.0	GRMZM2G064302_Enolase 1 (EC 4.2.1.11)(2-phosphoglycerate dehydratase 1)(2-phospho-D-glycerate hydro-lyase 1)_0.0	P26301_phosphopyruvate_hydratase_EC_4_2_1_11_Zea_mays_SwissProt_0.0	No_Hits	No_Hits	No_Hits	No_Hits	No_Hits
6	snp_06_1941383	1941383	A	G	-0.371339	0.371339	0.0843776	1.49535e-05	4.82526	1	0.0499701	0.0499701	intronic	LOC_Os06g04520	G	A	NA	NA	1937857	1948678	+	No_Hits	'35.2'_'not assigned.unknown'	3e-48_sp|Q3UMB9|WASH7_MOUSE WASH complex subunit 7 OS=Mus musculus	0.0_gi|115466258|ref|NP_001056728.1| Os06g0136700 [Oryza sativa Japonica	No_Hits	No_Hits	No_Hits	No_Hits	No_Hits	No_Hits	No_Hits	No_Hits	No_Hits	No_Hits
6	snp_06_1946361	1946361	A	G	-0.370988	0.370988	0.0839913	1.39474e-05	4.85551	1	0.047327	0.047327	UTR3	LOC_Os06g04520(LOC_Os06g04520.2:c.*548G>A,LOC_Os06g04520.1:c.*548G>A)	G	A	NA	NA	NA	NA	NA	NA	NA	NA	NA	NA	NA	NA	NA	NA	NA	NA	NA	NA	NA
6	snp_06_1946701	1946701	A	G	-0.373129	0.373129	0.0844455	1.38505e-05	4.85853	1	0.0471682	0.0471682	UTR3	LOC_Os06g04520(LOC_Os06g04520.2:c.*808G>A,LOC_Os06g04520.1:c.*808G>A)	G	A	NA	NA	NA	NA	NA	NA	NA	NA	NA	NA	NA	NA	NA	NA	NA	NA	NA	NA	NA
6	snp_06_1949989	1949989	A	T	-0.371339	0.371339	0.0843776	1.49535e-05	4.82526	1	0.0499701	0.0499701	intronic	LOC_Os06g04530	T	A	NA	NA	1949424	1953325	+	No_Hits	'29.5.5'_'protein.degradation.serine protease'	9e-118_sp|Q9XJ36|CLPR2_ARATH ATP-dependent Clp protease proteolytic	0.0_gi|115466260|ref|NP_001056729.1| Os06g0136800 [Oryza sativa Japonica	Sb10g002480_similar to PL5L15_0.0	AT1G12410.1_Symbols:_CLPR2,_NCLPP2,_CLP2_CLP_protease_proteolytic_subunit_2_chr1:4223099-4224954_FORWARD_LENGTH=279_7e-119	Bradi1g51530_serine-type_endopeptidase_activity_(Blast2GO)_0.0	GRMZM2G148106_PL5L15 _0.0	B9RBU4_Endopeptidase_Clp_EC_3_4_21_92_Ricinus_communis_TrEMBL_8e-128	No_Hits	No_Hits	No_Hits	No_Hits	No_Hits
6	snp_06_1950162	1950162	A	G	-0.371339	0.371339	0.0843776	1.49535e-05	4.82526	1	0.0499701	0.0499701	intronic	LOC_Os06g04530	G	A	NA	NA	1949424	1953325	+	No_Hits	'29.5.5'_'protein.degradation.serine protease'	9e-118_sp|Q9XJ36|CLPR2_ARATH ATP-dependent Clp protease proteolytic	0.0_gi|115466260|ref|NP_001056729.1| Os06g0136800 [Oryza sativa Japonica	Sb10g002480_similar to PL5L15_0.0	AT1G12410.1_Symbols:_CLPR2,_NCLPP2,_CLP2_CLP_protease_proteolytic_subunit_2_chr1:4223099-4224954_FORWARD_LENGTH=279_7e-119	Bradi1g51530_serine-type_endopeptidase_activity_(Blast2GO)_0.0	GRMZM2G148106_PL5L15 _0.0	B9RBU4_Endopeptidase_Clp_EC_3_4_21_92_Ricinus_communis_TrEMBL_8e-128	No_Hits	No_Hits	No_Hits	No_Hits	No_Hits
6	snp_06_1953264	1953264	A	T	-0.371339	0.371339	0.0843776	1.49535e-05	4.82526	1	0.0499701	0.0499701	UTR3	LOC_Os06g04530(LOC_Os06g04530.1:c.*282T>A)	T	A	NA	NA	NA	NA	NA	NA	NA	NA	NA	NA	NA	NA	NA	NA	NA	NA	NA	NA	NA
6	snp_06_1954534	1954534	T	A	-0.3758	0.3758	0.0820623	6.8159e-06	5.16648	1	0.0252532	0.0252532	intergenic	LOC_Os06g04530(dist=1209),LOC_Os06g04540(dist=7712)	A	T	NA	NA	NA	NA	NA	NA	NA	NA	NA	NA	NA	NA	NA	NA	NA	NA	NA	NA	NA
6	snp_06_1954536	1954536	G	A	-0.3758	0.3758	0.0820623	6.8159e-06	5.16648	1	0.0252532	0.0252532	intergenic	LOC_Os06g04530(dist=1211),LOC_Os06g04540(dist=7710)	A	G	NA	NA	NA	NA	NA	NA	NA	NA	NA	NA	NA	NA	NA	NA	NA	NA	NA	NA	NA
6	snp_06_1954549	1954549	C	T	-0.406678	0.406678	0.079447	5.4718e-07	6.26187	1	0.00235979	0.00235979	intergenic	LOC_Os06g04530(dist=1224),LOC_Os06g04540(dist=7697)	T	C	NA	NA	NA	NA	NA	NA	NA	NA	NA	NA	NA	NA	NA	NA	NA	NA	NA	NA	NA
6	snp_06_1954558	1954558	A	C	-0.389864	0.389864	0.0818952	2.99577e-06	5.52349	1	0.0119014	0.0119014	intergenic	LOC_Os06g04530(dist=1233),LOC_Os06g04540(dist=7688)	C	A	NA	NA	NA	NA	NA	NA	NA	NA	NA	NA	NA	NA	NA	NA	NA	NA	NA	NA	NA
6	snp_06_1954585	1954585	T	C	-0.385191	0.385191	0.0839251	6.51052e-06	5.18638	1	0.0243079	0.0243079	intergenic	LOC_Os06g04530(dist=1260),LOC_Os06g04540(dist=7661)	C	T	NA	NA	NA	NA	NA	NA	NA	NA	NA	NA	NA	NA	NA	NA	NA	NA	NA	NA	NA
6	snp_06_1954708	1954708	C	T	-0.383396	0.383396	0.0838653	7.06023e-06	5.15118	1	0.0260786	0.0260786	intergenic	LOC_Os06g04530(dist=1383),LOC_Os06g04540(dist=7538)	T	C	NA	NA	NA	NA	NA	NA	NA	NA	NA	NA	NA	NA	NA	NA	NA	NA	NA	NA	NA
6	snp_06_1961773	1961773	T	A	-0.371339	0.371339	0.0843776	1.49535e-05	4.82526	1	0.0499701	0.0499701	downstream	LOC_Os06g04540	A	T	NA	NA	1962246	1963580	-	No_Hits	'28.99'_'DNA.unspecified'	1e-37_sp|Q9S7C9|ESCA_ARATH Putative DNA-binding protein ESCAROLA OS=Arabidopsis	0.0_gi|115466262|ref|NP_001056730.1| Os06g0136900 [Oryza sativa Japonica	Sb10g002490_similar to Putative uncharacterized protein_6e-93	AT4G12050.1_Symbols:_Predicted_AT-hook_DNA-binding_family_protein_chr4:7220139-7221158_REVERSE_LENGTH=339_6e-69	Bradi1g51520_No_Description_present_2e-85	GRMZM2G072274_hypothetical protein LOC100304287 _8e-84	No_Hits	No_Hits	No_Hits	No_Hits	No_Hits	No_Hits
6	snp_06_1970076	1970076	T	C	-0.373118	0.373118	0.0846727	1.45906e-05	4.83593	1	0.0492333	0.0492333	intronic	LOC_Os06g04550	C	T	NA	NA	1968625	1971806	+	No_Hits	'35.2'_'not assigned.unknown'	No_Hits	No_Hits	No_Hits	No_Hits	No_Hits	No_Hits	No_Hits	No_Hits	No_Hits	No_Hits	No_Hits	No_Hits
6	snp_06_1970938	1970938	T	A	-0.389133	0.389133	0.0845657	6.17359e-06	5.20946	1	0.0231571	0.0231571	intronic	LOC_Os06g04550	A	T	NA	NA	1968625	1971806	+	No_Hits	'35.2'_'not assigned.unknown'	No_Hits	No_Hits	No_Hits	No_Hits	No_Hits	No_Hits	No_Hits	No_Hits	No_Hits	No_Hits	No_Hits	No_Hits
6	snp_06_1970976	1970976	T	A	-0.374735	0.374735	0.0844062	1.26357e-05	4.8984	1	0.0438876	0.0438876	intronic	LOC_Os06g04550	A	T	NA	NA	1968625	1971806	+	No_Hits	'35.2'_'not assigned.unknown'	No_Hits	No_Hits	No_Hits	No_Hits	No_Hits	No_Hits	No_Hits	No_Hits	No_Hits	No_Hits	No_Hits	No_Hits
6	snp_06_1972424	1972424	T	G	-0.377547	0.377547	0.0851408	1.29301e-05	4.8884	1	0.0445358	0.0445358	downstream	LOC_Os06g04550	G	T	NA	NA	1968625	1971806	+	No_Hits	'35.2'_'not assigned.unknown'	No_Hits	No_Hits	No_Hits	No_Hits	No_Hits	No_Hits	No_Hits	No_Hits	No_Hits	No_Hits	No_Hits	No_Hits
6	snp_06_1973746	1973746	C	G	-0.375667	0.375667	0.0848912	1.3453e-05	4.87118	1	0.0461022	0.0461022	UTR3	LOC_Os06g04560(LOC_Os06g04560.1:c.*250C>G)	G	C	NA	NA	NA	NA	NA	NA	NA	NA	NA	NA	NA	NA	NA	NA	NA	NA	NA	NA	NA
6	snp_06_1973870	1973870	T	G	-0.377016	0.377016	0.0847543	1.21661e-05	4.91485	1	0.043033	0.043033	UTR3	LOC_Os06g04560(LOC_Os06g04560.1:c.*126C>A)	G	T	NA	NA	NA	NA	NA	NA	NA	NA	NA	NA	NA	NA	NA	NA	NA	NA	NA	NA	NA
6	snp_06_2300566	2300566	T	A	-0.348698	0.348698	0.0758891	6.36233e-06	5.19638	1	0.0238281	0.0238281	intergenic	LOC_Os06g05160(dist=1761),LOC_Os06g05180(dist=20239)	A	T	NA	NA	NA	NA	NA	NA	NA	NA	NA	NA	NA	NA	NA	NA	NA	NA	NA	NA	NA
7	snp_07_2045393	2045393	C	A	0.467504	0.467504	0.102852	7.93298e-06	5.10056	1	0.0289487	0.0289487	intergenic	LOC_Os07g04590(dist=1208),LOC_Os07g04600(dist=1164)	C	A	NA	NA	NA	NA	NA	NA	NA	NA	NA	NA	NA	NA	NA	NA	NA	NA	NA	NA	NA
9	snp_09_21456056	21456056	A	G	-0.408487	0.408487	0.0925533	1.41577e-05	4.84901	1	0.0479064	0.0479064	intergenic	LOC_Os09g37180(dist=3408),LOC_Os09g37200(dist=7563)	A	G	NA	NA	NA	NA	NA	NA	NA	NA	NA	NA	NA	NA	NA	NA	NA	NA	NA	NA	NA
9	snp_09_21523496	21523496	T	C	-0.42889	0.42889	0.0907258	3.48964e-06	5.45722	1	0.0136836	0.0136836	downstream	LOC_Os09g37260	T	C	NA	NA	21524369	21525566	-	No_Hits	'35.2'_'not assigned.unknown'	No_Hits	0.0_gi|32490477|dbj|BAC79160.1| hypothetical protein [Oryza sativa	Sb02g031640_similar to Putative uncharacterized protein_5e-119	AT5G43240.3_Symbols:_Protein_of_unknown_function_(DUF674)_chr5:17353077-17354765_REVERSE_LENGTH=512_8e-13	Bradi4g36900_No_Description_present_1e-83	GRMZM2G459847_hypothetical protein LOC100275217 _6e-110	No_Hits	No_Hits	No_Hits	No_Hits	No_Hits	No_Hits
11	snp_11_28758733	28758733	A	G	-0.286216	0.286216	0.0640045	1.09782e-05	4.95947	1	0.0390595	0.0390595	UTR3	LOC_Os11g47600(LOC_Os11g47600.1:c.*329T>C)	A	G	NA	NA	NA	NA	NA	NA	NA	NA	NA	NA	NA	NA	NA	NA	NA	NA	NA	NA	NA
11	snp_11_28762163	28762163	A	G	-0.285589	0.285589	0.0640806	1.17291e-05	4.93074	1	0.0416088	0.0416088	upstream;downstream	LOC_Os11g47610;LOC_Os11g47620	A	G	NA	NA	NA	NA	NA	NA	NA	NA	NA	NA	NA	NA	NA	NA	NA	NA	NA	NA	NA
11	snp_11_334055	334055	A	C	0.676051	0.676051	0.13477	8.98765e-07	6.04635	1	0.00376857	0.00376857	downstream	LOC_Os11g01580	A	C	NA	NA	334094	335287	-	Pfam_Sodium/calcium exchanger protein_TAAVYFCSSLEGLSWLLRLSPAIAGVTLLSLGKGAPDALSTIASFASGGGEGEATAVWLNGVLGSAMLVSSAVLGIIGVHLGARGVAIDRVNFYRDASFLLVSLVAVAVVLAAGEVTIWGALAFTSLYVVYVVA_____________	'34.21'_'transport.calcium'	5e-51_sp|Q9FKP1|CCX1_ARATH Cation/calcium exchanger 1 OS=Arabidopsis	0.0_gi|108863912|gb|ABA91095.2| Sodium/calcium exchanger protein	Sb01g021270_similar to Sodium/calcium exchanger protein, expressed_6e-67	AT5G17860.1_Symbols:_CAX7_calcium_exchanger_7_chr5:5902638-5904350_REVERSE_LENGTH=570_4e-52	Bradi3g27220_No_Description_present_2e-82	GRMZM2G017388_hypothetical protein LOC100274519 (LOC100274519), mRNA_1e-70	G0QPA8_Signal_peptidase_II_EC_3_4_23_36_Ichthyophthirius_multifiliis_(strain_G5)_TrEMBL_5e-08	No_Hits	No_Hits	gnl_TC-DB_Q9LJI2_2_A_19_4_7_Na/Ca_K-exchanger-like_protein_OS=Arabidopsis_thaliana_GN=At3g14070_PE=4_SV=1_2e-43	No_Hits	No_Hits
11	snp_11_334082	334082	G	A	0.804206	0.804206	0.141866	3.35116e-08	7.4748	0.0810778	0.000172244	0.000172244	downstream	LOC_Os11g01580	G	A	NA	NA	334094	335287	-	Pfam_Sodium/calcium exchanger protein_TAAVYFCSSLEGLSWLLRLSPAIAGVTLLSLGKGAPDALSTIASFASGGGEGEATAVWLNGVLGSAMLVSSAVLGIIGVHLGARGVAIDRVNFYRDASFLLVSLVAVAVVLAAGEVTIWGALAFTSLYVVYVVA_____________	'34.21'_'transport.calcium'	5e-51_sp|Q9FKP1|CCX1_ARATH Cation/calcium exchanger 1 OS=Arabidopsis	0.0_gi|108863912|gb|ABA91095.2| Sodium/calcium exchanger protein	Sb01g021270_similar to Sodium/calcium exchanger protein, expressed_6e-67	AT5G17860.1_Symbols:_CAX7_calcium_exchanger_7_chr5:5902638-5904350_REVERSE_LENGTH=570_4e-52	Bradi3g27220_No_Description_present_2e-82	GRMZM2G017388_hypothetical protein LOC100274519 (LOC100274519), mRNA_1e-70	G0QPA8_Signal_peptidase_II_EC_3_4_23_36_Ichthyophthirius_multifiliis_(strain_G5)_TrEMBL_5e-08	No_Hits	No_Hits	gnl_TC-DB_Q9LJI2_2_A_19_4_7_Na/Ca_K-exchanger-like_protein_OS=Arabidopsis_thaliana_GN=At3g14070_PE=4_SV=1_2e-43	No_Hits	No_Hits

## Sheet: Table S8
Table S8: Genome-wide association study on glycemic index with amylose content as covariate.
chr	snp_id	bp	a1	a2	beta	se	pval	log.p	p.bonferroni	p.fdr	qval	position	locus	ref	alt	type_of_aa_change	aa_change	gene_start	gene_end	strand	Interpro	GoMAPMAN	SWISSPROT	NR	Sorghum	Arabidopsis	Brachypodium	Maize	BRENDA	KINASES	Transcription_Factor	Transporter	Phosphatase	ARAMEMNON_hits
6	snp_06_1775222	1775222	A	G	-0.446862	0.0831463	1.5389e-07	6.81279	0.37232	0.187787	0.184052	intergenic	LOC_Os06g04200(dist=4566),LOC_Os06g04210(dist=1647)	G	A	NA	NA	NA	NA	NA	NA	NA	NA	NA	NA	NA	NA	NA	NA	NA	NA	NA	NA	NA
6	snp_06_1764700	1764700	G	A	-0.47052	0.0900894	3.28841e-07	6.48301	0.795595	0.187787	0.184052	upstream	LOC_Os06g04200	A	G	NA	NA	1765622	1770656	+	No_Hits	'2.1.2.2'_'major CHO metabolism.synthesis.starch.starch synthase'	0.0_sp|Q0DEV5|SSG1_ORYSJ Granule-bound starch synthase 1, chloroplastic/amyloplastic	0.0_gi|115466210|ref|NP_001056704.1| Os06g0133000 [Oryza sativa Japonica	Sb10g002140_similar to Granule-bound starch synthase 1, chloroplast precursor_0.0	AT1G32900.1_Symbols:_UDP-Glycosyltransferase_superfamily_protein_chr1:11920582-11923506_REVERSE_LENGTH=610_0.0	Bradi1g50090_Starch_Synthase;AliasBdSSV_0.0	GRMZM2G024993_Granule-bound starch synthase 1, chloroplastic/amyloplastic Precursor (EC 2.4.1.242)(Granule-bound starch synthase I)(GBSS-I)_0.0	B7EHV0_NDPglucosestarch_glucosyltransferase_EC_2_4_1_242_Oryza_sativa_subsp__japonica_TrEMBL_0.0	No_Hits	No_Hits	No_Hits	No_Hits	No_Hits
6	snp_06_1766074	1766074	A	C	-0.453941	0.0881836	4.76149e-07	6.32226	1	0.187787	0.184052	intronic	LOC_Os06g04200	C	A	NA	NA	1765622	1770656	+	No_Hits	'2.1.2.2'_'major CHO metabolism.synthesis.starch.starch synthase'	0.0_sp|Q0DEV5|SSG1_ORYSJ Granule-bound starch synthase 1, chloroplastic/amyloplastic	0.0_gi|115466210|ref|NP_001056704.1| Os06g0133000 [Oryza sativa Japonica	Sb10g002140_similar to Granule-bound starch synthase 1, chloroplast precursor_0.0	AT1G32900.1_Symbols:_UDP-Glycosyltransferase_superfamily_protein_chr1:11920582-11923506_REVERSE_LENGTH=610_0.0	Bradi1g50090_Starch_Synthase;AliasBdSSV_0.0	GRMZM2G024993_Granule-bound starch synthase 1, chloroplastic/amyloplastic Precursor (EC 2.4.1.242)(Granule-bound starch synthase I)(GBSS-I)_0.0	B7EHV0_NDPglucosestarch_glucosyltransferase_EC_2_4_1_242_Oryza_sativa_subsp__japonica_TrEMBL_0.0	No_Hits	No_Hits	No_Hits	No_Hits	No_Hits
6	snp_06_1750694	1750694	A	G	-0.461386	0.0902005	5.58257e-07	6.25317	1	0.187787	0.184052	intergenic	LOC_Os06g04169(dist=8113),LOC_Os06g04190(dist=3657)	G	A	NA	NA	NA	NA	NA	NA	NA	NA	NA	NA	NA	NA	NA	NA	NA	NA	NA	NA	NA
1	snp_01_30302075	30302075	T	C	-0.474809	0.093353	6.42678e-07	6.19201	1	0.187787	0.184052	intergenic	LOC_Os01g52690(dist=5497),LOC_Os01g52700(dist=2276)	T	C	NA	NA	NA	NA	NA	NA	NA	NA	NA	NA	NA	NA	NA	NA	NA	NA	NA	NA	NA
6	snp_06_1761176	1761176	T	C	-0.453336	0.0892332	6.61078e-07	6.17975	1	0.187787	0.184052	upstream	LOC_Os06g04190,LOC_Os06g04195	C	T	NA	NA	NA	NA	NA	NA	NA	NA	NA	NA	NA	NA	NA	NA	NA	NA	NA	NA	NA
6	snp_06_1764235	1764235	C	T	-0.457412	0.0911159	8.84132e-07	6.05348	1	0.187787	0.184052	intergenic	LOC_Os06g04195(dist=1360),LOC_Os06g04200(dist=1387)	C	T	NA	NA	NA	NA	NA	NA	NA	NA	NA	NA	NA	NA	NA	NA	NA	NA	NA	NA	NA
6	snp_06_1764516	1764516	T	G	-0.453296	0.0903116	8.87796e-07	6.05169	1	0.187787	0.184052	intergenic	LOC_Os06g04195(dist=1641),LOC_Os06g04200(dist=1106)	G	T	NA	NA	NA	NA	NA	NA	NA	NA	NA	NA	NA	NA	NA	NA	NA	NA	NA	NA	NA
6	snp_06_1764553	1764553	T	C	-0.453296	0.0903116	8.87796e-07	6.05169	1	0.187787	0.184052	intergenic	LOC_Os06g04195(dist=1678),LOC_Os06g04200(dist=1069)	C	T	NA	NA	NA	NA	NA	NA	NA	NA	NA	NA	NA	NA	NA	NA	NA	NA	NA	NA	NA
6	snp_06_1764641	1764641	C	T	-0.452917	0.0903065	9.04639e-07	6.04352	1	0.187787	0.184052	upstream	LOC_Os06g04200	T	C	NA	NA	1765622	1770656	+	No_Hits	'2.1.2.2'_'major CHO metabolism.synthesis.starch.starch synthase'	0.0_sp|Q0DEV5|SSG1_ORYSJ Granule-bound starch synthase 1, chloroplastic/amyloplastic	0.0_gi|115466210|ref|NP_001056704.1| Os06g0133000 [Oryza sativa Japonica	Sb10g002140_similar to Granule-bound starch synthase 1, chloroplast precursor_0.0	AT1G32900.1_Symbols:_UDP-Glycosyltransferase_superfamily_protein_chr1:11920582-11923506_REVERSE_LENGTH=610_0.0	Bradi1g50090_Starch_Synthase;AliasBdSSV_0.0	GRMZM2G024993_Granule-bound starch synthase 1, chloroplastic/amyloplastic Precursor (EC 2.4.1.242)(Granule-bound starch synthase I)(GBSS-I)_0.0	B7EHV0_NDPglucosestarch_glucosyltransferase_EC_2_4_1_242_Oryza_sativa_subsp__japonica_TrEMBL_0.0	No_Hits	No_Hits	No_Hits	No_Hits	No_Hits
6	snp_06_1752902	1752902	A	G	-0.452434	0.0902132	9.05337e-07	6.04319	1	0.187787	0.184052	intergenic	LOC_Os06g04169(dist=10321),LOC_Os06g04190(dist=1449)	G	A	NA	NA	NA	NA	NA	NA	NA	NA	NA	NA	NA	NA	NA	NA	NA	NA	NA	NA	NA
6	snp_06_1751839	1751839	A	C	-0.450917	0.0900168	9.31408e-07	6.03086	1	0.187787	0.184052	intergenic	LOC_Os06g04169(dist=9258),LOC_Os06g04190(dist=2512)	C	A	NA	NA	NA	NA	NA	NA	NA	NA	NA	NA	NA	NA	NA	NA	NA	NA	NA	NA	NA
6	snp_06_1751310	1751310	G	A	-0.44836	0.0898476	1.02026e-06	5.99129	1	0.189878	0.186101	intergenic	LOC_Os06g04169(dist=8729),LOC_Os06g04190(dist=3041)	A	G	NA	NA	NA	NA	NA	NA	NA	NA	NA	NA	NA	NA	NA	NA	NA	NA	NA	NA	NA
6	snp_06_1766460	1766460	T	C	-0.427065	0.0862823	1.23814e-06	5.90723	1	0.195059	0.191179	UTR5	LOC_Os06g04200(LOC_Os06g04200.3:c.-461C>T)	C	T	NA	NA	NA	NA	NA	NA	NA	NA	NA	NA	NA	NA	NA	NA	NA	NA	NA	NA	NA
6	snp_06_1770024	1770024	A	G	-0.428072	0.0868343	1.36047e-06	5.86631	1	0.195059	0.191179	intronic	LOC_Os06g04200	G	A	NA	NA	1765622	1770656	+	No_Hits	'2.1.2.2'_'major CHO metabolism.synthesis.starch.starch synthase'	0.0_sp|Q0DEV5|SSG1_ORYSJ Granule-bound starch synthase 1, chloroplastic/amyloplastic	0.0_gi|115466210|ref|NP_001056704.1| Os06g0133000 [Oryza sativa Japonica	Sb10g002140_similar to Granule-bound starch synthase 1, chloroplast precursor_0.0	AT1G32900.1_Symbols:_UDP-Glycosyltransferase_superfamily_protein_chr1:11920582-11923506_REVERSE_LENGTH=610_0.0	Bradi1g50090_Starch_Synthase;AliasBdSSV_0.0	GRMZM2G024993_Granule-bound starch synthase 1, chloroplastic/amyloplastic Precursor (EC 2.4.1.242)(Granule-bound starch synthase I)(GBSS-I)_0.0	B7EHV0_NDPglucosestarch_glucosyltransferase_EC_2_4_1_242_Oryza_sativa_subsp__japonica_TrEMBL_0.0	No_Hits	No_Hits	No_Hits	No_Hits	No_Hits
6	snp_06_1766020	1766020	A	G	-0.438047	0.0888624	1.36215e-06	5.86577	1	0.195059	0.191179	intronic	LOC_Os06g04200	G	A	NA	NA	1765622	1770656	+	No_Hits	'2.1.2.2'_'major CHO metabolism.synthesis.starch.starch synthase'	0.0_sp|Q0DEV5|SSG1_ORYSJ Granule-bound starch synthase 1, chloroplastic/amyloplastic	0.0_gi|115466210|ref|NP_001056704.1| Os06g0133000 [Oryza sativa Japonica	Sb10g002140_similar to Granule-bound starch synthase 1, chloroplast precursor_0.0	AT1G32900.1_Symbols:_UDP-Glycosyltransferase_superfamily_protein_chr1:11920582-11923506_REVERSE_LENGTH=610_0.0	Bradi1g50090_Starch_Synthase;AliasBdSSV_0.0	GRMZM2G024993_Granule-bound starch synthase 1, chloroplastic/amyloplastic Precursor (EC 2.4.1.242)(Granule-bound starch synthase I)(GBSS-I)_0.0	B7EHV0_NDPglucosestarch_glucosyltransferase_EC_2_4_1_242_Oryza_sativa_subsp__japonica_TrEMBL_0.0	No_Hits	No_Hits	No_Hits	No_Hits	No_Hits
6	snp_06_1766110	1766110	T	C	-0.432496	0.0878133	1.39031e-06	5.85689	1	0.195059	0.191179	intronic	LOC_Os06g04200	C	T	NA	NA	1765622	1770656	+	No_Hits	'2.1.2.2'_'major CHO metabolism.synthesis.starch.starch synthase'	0.0_sp|Q0DEV5|SSG1_ORYSJ Granule-bound starch synthase 1, chloroplastic/amyloplastic	0.0_gi|115466210|ref|NP_001056704.1| Os06g0133000 [Oryza sativa Japonica	Sb10g002140_similar to Granule-bound starch synthase 1, chloroplast precursor_0.0	AT1G32900.1_Symbols:_UDP-Glycosyltransferase_superfamily_protein_chr1:11920582-11923506_REVERSE_LENGTH=610_0.0	Bradi1g50090_Starch_Synthase;AliasBdSSV_0.0	GRMZM2G024993_Granule-bound starch synthase 1, chloroplastic/amyloplastic Precursor (EC 2.4.1.242)(Granule-bound starch synthase I)(GBSS-I)_0.0	B7EHV0_NDPglucosestarch_glucosyltransferase_EC_2_4_1_242_Oryza_sativa_subsp__japonica_TrEMBL_0.0	No_Hits	No_Hits	No_Hits	No_Hits	No_Hits
6	snp_06_1752027	1752027	T	C	-0.440348	0.0897444	1.51726e-06	5.81894	1	0.195059	0.191179	intergenic	LOC_Os06g04169(dist=9446),LOC_Os06g04190(dist=2324)	C	T	NA	NA	NA	NA	NA	NA	NA	NA	NA	NA	NA	NA	NA	NA	NA	NA	NA	NA	NA
6	snp_06_1764224	1764224	T	C	-0.441569	0.0901686	1.58712e-06	5.79939	1	0.195059	0.191179	intergenic	LOC_Os06g04195(dist=1349),LOC_Os06g04200(dist=1398)	C	T	NA	NA	NA	NA	NA	NA	NA	NA	NA	NA	NA	NA	NA	NA	NA	NA	NA	NA	NA
6	snp_06_1770131	1770131	T	G	-0.419797	0.0858876	1.65895e-06	5.78017	1	0.195059	0.191179	intronic	LOC_Os06g04200	G	T	NA	NA	1765622	1770656	+	No_Hits	'2.1.2.2'_'major CHO metabolism.synthesis.starch.starch synthase'	0.0_sp|Q0DEV5|SSG1_ORYSJ Granule-bound starch synthase 1, chloroplastic/amyloplastic	0.0_gi|115466210|ref|NP_001056704.1| Os06g0133000 [Oryza sativa Japonica	Sb10g002140_similar to Granule-bound starch synthase 1, chloroplast precursor_0.0	AT1G32900.1_Symbols:_UDP-Glycosyltransferase_superfamily_protein_chr1:11920582-11923506_REVERSE_LENGTH=610_0.0	Bradi1g50090_Starch_Synthase;AliasBdSSV_0.0	GRMZM2G024993_Granule-bound starch synthase 1, chloroplastic/amyloplastic Precursor (EC 2.4.1.242)(Granule-bound starch synthase I)(GBSS-I)_0.0	B7EHV0_NDPglucosestarch_glucosyltransferase_EC_2_4_1_242_Oryza_sativa_subsp__japonica_TrEMBL_0.0	No_Hits	No_Hits	No_Hits	No_Hits	No_Hits
6	snp_06_1751603	1751603	T	G	-0.438988	0.0899041	1.69757e-06	5.77017	1	0.195059	0.191179	intergenic	LOC_Os06g04169(dist=9022),LOC_Os06g04190(dist=2748)	G	T	NA	NA	NA	NA	NA	NA	NA	NA	NA	NA	NA	NA	NA	NA	NA	NA	NA	NA	NA
6	snp_06_1753579	1753579	C	T	-0.440458	0.090378	1.77371e-06	5.75112	1	0.195059	0.191179	downstream	LOC_Os06g04190	T	C	NA	NA	1754351	1760884	-	No_Hits	'35.2'_'not assigned.unknown'	No_Hits	0.0_gi|11875164|dbj|BAB19377.1| Rad1-like protein [Oryza sativa Japonica	Sb10g002080_similar to Rad1-like protein_0.0	AT4G17760.1_Symbols:_damaged_DNA_binding;exodeoxyribonuclease_IIIs_chr4:9871820-9873257_FORWARD_LENGTH=300_3e-166	Bradi1g50020_Rad1;AliasBdRad1_0.0	GRMZM2G021439_rad1-like protein _0.0	E3TG17_exodeoxyribonuclease_III_EC_3_1_11_2_Ictalurus_punctatus_TrEMBL_6e-21	No_Hits	No_Hits	No_Hits	No_Hits	No_Hits
6	snp_06_1751718	1751718	T	C	-0.441163	0.0909835	1.99106e-06	5.70092	1	0.200715	0.196722	intergenic	LOC_Os06g04169(dist=9137),LOC_Os06g04190(dist=2633)	C	T	NA	NA	NA	NA	NA	NA	NA	NA	NA	NA	NA	NA	NA	NA	NA	NA	NA	NA	NA
6	snp_06_1751722	1751722	A	G	-0.441163	0.0909835	1.99106e-06	5.70092	1	0.200715	0.196722	intergenic	LOC_Os06g04169(dist=9141),LOC_Os06g04190(dist=2629)	G	A	NA	NA	NA	NA	NA	NA	NA	NA	NA	NA	NA	NA	NA	NA	NA	NA	NA	NA	NA
6	snp_06_1755397	1755397	A	C	-0.440297	0.0910671	2.12525e-06	5.67259	1	0.203339	0.199295	intronic	LOC_Os06g04190	C	A	NA	NA	1754351	1760884	-	No_Hits	'35.2'_'not assigned.unknown'	No_Hits	0.0_gi|11875164|dbj|BAB19377.1| Rad1-like protein [Oryza sativa Japonica	Sb10g002080_similar to Rad1-like protein_0.0	AT4G17760.1_Symbols:_damaged_DNA_binding;exodeoxyribonuclease_IIIs_chr4:9871820-9873257_FORWARD_LENGTH=300_3e-166	Bradi1g50020_Rad1;AliasBdRad1_0.0	GRMZM2G021439_rad1-like protein _0.0	E3TG17_exodeoxyribonuclease_III_EC_3_1_11_2_Ictalurus_punctatus_TrEMBL_6e-21	No_Hits	No_Hits	No_Hits	No_Hits	No_Hits
6	snp_06_1765761	1765761	T	G	-0.49728	0.103144	2.26466e-06	5.645	1	0.203339	0.199295	splicing	LOC_Os06g04200	T	G	NA	NA	1765622	1770656	+	No_Hits	'2.1.2.2'_'major CHO metabolism.synthesis.starch.starch synthase'	0.0_sp|Q0DEV5|SSG1_ORYSJ Granule-bound starch synthase 1, chloroplastic/amyloplastic	0.0_gi|115466210|ref|NP_001056704.1| Os06g0133000 [Oryza sativa Japonica	Sb10g002140_similar to Granule-bound starch synthase 1, chloroplast precursor_0.0	AT1G32900.1_Symbols:_UDP-Glycosyltransferase_superfamily_protein_chr1:11920582-11923506_REVERSE_LENGTH=610_0.0	Bradi1g50090_Starch_Synthase;AliasBdSSV_0.0	GRMZM2G024993_Granule-bound starch synthase 1, chloroplastic/amyloplastic Precursor (EC 2.4.1.242)(Granule-bound starch synthase I)(GBSS-I)_0.0	B7EHV0_NDPglucosestarch_glucosyltransferase_EC_2_4_1_242_Oryza_sativa_subsp__japonica_TrEMBL_0.0	No_Hits	No_Hits	No_Hits	No_Hits	No_Hits
7	snp_07_2045393	2045393	C	A	0.453843	0.0942887	2.34944e-06	5.62904	1	0.203339	0.199295	intergenic	LOC_Os07g04590(dist=1208),LOC_Os07g04600(dist=1164)	C	A	NA	NA	NA	NA	NA	NA	NA	NA	NA	NA	NA	NA	NA	NA	NA	NA	NA	NA	NA
6	snp_06_1755368	1755368	G	T	-0.438772	0.0911643	2.35327e-06	5.62833	1	0.203339	0.199295	intronic	LOC_Os06g04190	T	G	NA	NA	1754351	1760884	-	No_Hits	'35.2'_'not assigned.unknown'	No_Hits	0.0_gi|11875164|dbj|BAB19377.1| Rad1-like protein [Oryza sativa Japonica	Sb10g002080_similar to Rad1-like protein_0.0	AT4G17760.1_Symbols:_damaged_DNA_binding;exodeoxyribonuclease_IIIs_chr4:9871820-9873257_FORWARD_LENGTH=300_3e-166	Bradi1g50020_Rad1;AliasBdRad1_0.0	GRMZM2G021439_rad1-like protein _0.0	E3TG17_exodeoxyribonuclease_III_EC_3_1_11_2_Ictalurus_punctatus_TrEMBL_6e-21	No_Hits	No_Hits	No_Hits	No_Hits	No_Hits
6	snp_06_1758924	1758924	A	T	-0.437076	0.0911631	2.56472e-06	5.59096	1	0.213968	0.209712	intronic	LOC_Os06g04190	T	A	NA	NA	1754351	1760884	-	No_Hits	'35.2'_'not assigned.unknown'	No_Hits	0.0_gi|11875164|dbj|BAB19377.1| Rad1-like protein [Oryza sativa Japonica	Sb10g002080_similar to Rad1-like protein_0.0	AT4G17760.1_Symbols:_damaged_DNA_binding;exodeoxyribonuclease_IIIs_chr4:9871820-9873257_FORWARD_LENGTH=300_3e-166	Bradi1g50020_Rad1;AliasBdRad1_0.0	GRMZM2G021439_rad1-like protein _0.0	E3TG17_exodeoxyribonuclease_III_EC_3_1_11_2_Ictalurus_punctatus_TrEMBL_6e-21	No_Hits	No_Hits	No_Hits	No_Hits	No_Hits
6	snp_06_1760683	1760683	A	C	-0.4385	0.0916253	2.66943e-06	5.57358	1	0.21528	0.210998	intronic	LOC_Os06g04190	C	A	NA	NA	1754351	1760884	-	No_Hits	'35.2'_'not assigned.unknown'	No_Hits	0.0_gi|11875164|dbj|BAB19377.1| Rad1-like protein [Oryza sativa Japonica	Sb10g002080_similar to Rad1-like protein_0.0	AT4G17760.1_Symbols:_damaged_DNA_binding;exodeoxyribonuclease_IIIs_chr4:9871820-9873257_FORWARD_LENGTH=300_3e-166	Bradi1g50020_Rad1;AliasBdRad1_0.0	GRMZM2G021439_rad1-like protein _0.0	E3TG17_exodeoxyribonuclease_III_EC_3_1_11_2_Ictalurus_punctatus_TrEMBL_6e-21	No_Hits	No_Hits	No_Hits	No_Hits	No_Hits
6	snp_06_1769228	1769228	T	C	-0.415277	0.0874465	3.16451e-06	5.49969	1	0.246974	0.242062	intronic	LOC_Os06g04200	C	T	NA	NA	1765622	1770656	+	No_Hits	'2.1.2.2'_'major CHO metabolism.synthesis.starch.starch synthase'	0.0_sp|Q0DEV5|SSG1_ORYSJ Granule-bound starch synthase 1, chloroplastic/amyloplastic	0.0_gi|115466210|ref|NP_001056704.1| Os06g0133000 [Oryza sativa Japonica	Sb10g002140_similar to Granule-bound starch synthase 1, chloroplast precursor_0.0	AT1G32900.1_Symbols:_UDP-Glycosyltransferase_superfamily_protein_chr1:11920582-11923506_REVERSE_LENGTH=610_0.0	Bradi1g50090_Starch_Synthase;AliasBdSSV_0.0	GRMZM2G024993_Granule-bound starch synthase 1, chloroplastic/amyloplastic Precursor (EC 2.4.1.242)(Granule-bound starch synthase I)(GBSS-I)_0.0	B7EHV0_NDPglucosestarch_glucosyltransferase_EC_2_4_1_242_Oryza_sativa_subsp__japonica_TrEMBL_0.0	No_Hits	No_Hits	No_Hits	No_Hits	No_Hits
6	snp_06_1754821	1754821	A	G	-0.422418	0.0894497	3.57398e-06	5.44685	1	0.270214	0.26484	intronic	LOC_Os06g04190	G	A	NA	NA	1754351	1760884	-	No_Hits	'35.2'_'not assigned.unknown'	No_Hits	0.0_gi|11875164|dbj|BAB19377.1| Rad1-like protein [Oryza sativa Japonica	Sb10g002080_similar to Rad1-like protein_0.0	AT4G17760.1_Symbols:_damaged_DNA_binding;exodeoxyribonuclease_IIIs_chr4:9871820-9873257_FORWARD_LENGTH=300_3e-166	Bradi1g50020_Rad1;AliasBdRad1_0.0	GRMZM2G021439_rad1-like protein _0.0	E3TG17_exodeoxyribonuclease_III_EC_3_1_11_2_Ictalurus_punctatus_TrEMBL_6e-21	No_Hits	No_Hits	No_Hits	No_Hits	No_Hits
6	snp_06_1777747	1777747	A	G	-0.396376	0.0842644	3.8885e-06	5.41022	1	0.272643	0.267221	downstream	LOC_Os06g04210	G	A	NA	NA	1776869	1777165	+	No_Hits	'35.2'_'not assigned.unknown'	No_Hits	2e-60_gi|297724439|ref|NP_001174583.1| Os06g0133200 [Oryza sativa Japonica	Sb10g002160_weakly similar to Putative uncharacterized protein 311G2.4_1e-11	No_Hits	No_Hits	GRMZM2G404599_Putative uncharacterized protein _1e-11	No_Hits	No_Hits	No_Hits	No_Hits	No_Hits	No_Hits
6	snp_06_1758039	1758039	G	C	-0.430333	0.091491	3.89575e-06	5.40941	1	0.272643	0.267221	intronic	LOC_Os06g04190	C	G	NA	NA	1754351	1760884	-	No_Hits	'35.2'_'not assigned.unknown'	No_Hits	0.0_gi|11875164|dbj|BAB19377.1| Rad1-like protein [Oryza sativa Japonica	Sb10g002080_similar to Rad1-like protein_0.0	AT4G17760.1_Symbols:_damaged_DNA_binding;exodeoxyribonuclease_IIIs_chr4:9871820-9873257_FORWARD_LENGTH=300_3e-166	Bradi1g50020_Rad1;AliasBdRad1_0.0	GRMZM2G021439_rad1-like protein _0.0	E3TG17_exodeoxyribonuclease_III_EC_3_1_11_2_Ictalurus_punctatus_TrEMBL_6e-21	No_Hits	No_Hits	No_Hits	No_Hits	No_Hits
6	snp_06_1776093	1776093	C	A	-0.394142	0.0842103	4.32827e-06	5.36369	1	0.272643	0.267221	upstream	LOC_Os06g04210	A	C	NA	NA	1776869	1777165	+	No_Hits	'35.2'_'not assigned.unknown'	No_Hits	2e-60_gi|297724439|ref|NP_001174583.1| Os06g0133200 [Oryza sativa Japonica	Sb10g002160_weakly similar to Putative uncharacterized protein 311G2.4_1e-11	No_Hits	No_Hits	GRMZM2G404599_Putative uncharacterized protein _1e-11	No_Hits	No_Hits	No_Hits	No_Hits	No_Hits	No_Hits
6	snp_06_18029882	18029882	T	C	-0.608826	0.130128	4.36297e-06	5.36022	1	0.272643	0.267221	exonic	LOC_Os06g30990	T	C	synonymous SNV	LOC_Os06g30990:LOC_Os06g30990.1:exon2:c.G769G:p.E257E,	18027998	18030740	-	No_Hits	'35.2'_'not assigned.unknown'	5e-34_sp|P04323|POL3_DROME Retrovirus-related Pol polyprotein from	0.0_gi|38346013|emb|CAE03952.2| OSJNBb0085H11.1 [Oryza sativa Japonica	Sb07g011900_similar to Polyprotein_2e-26	No_Hits	Bradi2g40377_No_Description_present_3e-48	GRMZM5G856249_No Description present_4e-59	E0VZF7_RNAdirected_DNA_polymerase_EC_2_7_7_49_Pediculus_humanus_subsp__corporis_TrEMBL_6e-34	No_Hits	No_Hits	No_Hits	No_Hits	No_Hits
6	snp_06_1774722	1774722	G	A	-0.392887	0.0842272	4.65091e-06	5.33246	1	0.272643	0.267221	intergenic	LOC_Os06g04200(dist=4066),LOC_Os06g04210(dist=2147)	A	G	NA	NA	NA	NA	NA	NA	NA	NA	NA	NA	NA	NA	NA	NA	NA	NA	NA	NA	NA
6	snp_06_1754634	1754634	A	G	-0.425859	0.0916585	5.0563e-06	5.29617	1	0.272643	0.267221	intronic	LOC_Os06g04190	G	A	NA	NA	1754351	1760884	-	No_Hits	'35.2'_'not assigned.unknown'	No_Hits	0.0_gi|11875164|dbj|BAB19377.1| Rad1-like protein [Oryza sativa Japonica	Sb10g002080_similar to Rad1-like protein_0.0	AT4G17760.1_Symbols:_damaged_DNA_binding;exodeoxyribonuclease_IIIs_chr4:9871820-9873257_FORWARD_LENGTH=300_3e-166	Bradi1g50020_Rad1;AliasBdRad1_0.0	GRMZM2G021439_rad1-like protein _0.0	E3TG17_exodeoxyribonuclease_III_EC_3_1_11_2_Ictalurus_punctatus_TrEMBL_6e-21	No_Hits	No_Hits	No_Hits	No_Hits	No_Hits
6	snp_06_1765448	1765448	C	T	-0.407626	0.0877664	5.09546e-06	5.29282	1	0.272643	0.267221	upstream	LOC_Os06g04200	T	C	NA	NA	1765622	1770656	+	No_Hits	'2.1.2.2'_'major CHO metabolism.synthesis.starch.starch synthase'	0.0_sp|Q0DEV5|SSG1_ORYSJ Granule-bound starch synthase 1, chloroplastic/amyloplastic	0.0_gi|115466210|ref|NP_001056704.1| Os06g0133000 [Oryza sativa Japonica	Sb10g002140_similar to Granule-bound starch synthase 1, chloroplast precursor_0.0	AT1G32900.1_Symbols:_UDP-Glycosyltransferase_superfamily_protein_chr1:11920582-11923506_REVERSE_LENGTH=610_0.0	Bradi1g50090_Starch_Synthase;AliasBdSSV_0.0	GRMZM2G024993_Granule-bound starch synthase 1, chloroplastic/amyloplastic Precursor (EC 2.4.1.242)(Granule-bound starch synthase I)(GBSS-I)_0.0	B7EHV0_NDPglucosestarch_glucosyltransferase_EC_2_4_1_242_Oryza_sativa_subsp__japonica_TrEMBL_0.0	No_Hits	No_Hits	No_Hits	No_Hits	No_Hits
6	snp_06_1731808	1731808	G	C	-0.476361	0.103162	5.75157e-06	5.24021	1	0.272643	0.267221	downstream	LOC_Os06g04140	G	C	NA	NA	1731813	1732565	-	Coils_-_RREWATRIRELELRVKQLVDKH_____________	'35.2'_'not assigned.unknown'	No_Hits	3e-126_gi|115466202|ref|NP_001056700.1| Os06g0132300 [Oryza sativa Japonica	No_Hits	No_Hits	Bradi1g50045_No_Description_present_2e-11	GRMZM2G017031_hypothetical protein LOC100275740 _2e-12	No_Hits	No_Hits	No_Hits	No_Hits	No_Hits	No_Hits
6	snp_06_1761328	1761328	A	G	-0.373403	0.0810178	5.98059e-06	5.22326	1	0.272643	0.267221	upstream	LOC_Os06g04190,LOC_Os06g04195	G	A	NA	NA	NA	NA	NA	NA	NA	NA	NA	NA	NA	NA	NA	NA	NA	NA	NA	NA	NA
6	snp_06_1779134	1779134	A	G	-0.384778	0.0835362	6.05564e-06	5.21784	1	0.272643	0.267221	intergenic	LOC_Os06g04210(dist=1969),LOC_Os06g04220(dist=1338)	G	A	NA	NA	NA	NA	NA	NA	NA	NA	NA	NA	NA	NA	NA	NA	NA	NA	NA	NA	NA
6	snp_06_1755645	1755645	T	C	-0.412249	0.0903646	7.37477e-06	5.13225	1	0.272643	0.267221	intronic	LOC_Os06g04190	C	T	NA	NA	1754351	1760884	-	No_Hits	'35.2'_'not assigned.unknown'	No_Hits	0.0_gi|11875164|dbj|BAB19377.1| Rad1-like protein [Oryza sativa Japonica	Sb10g002080_similar to Rad1-like protein_0.0	AT4G17760.1_Symbols:_damaged_DNA_binding;exodeoxyribonuclease_IIIs_chr4:9871820-9873257_FORWARD_LENGTH=300_3e-166	Bradi1g50020_Rad1;AliasBdRad1_0.0	GRMZM2G021439_rad1-like protein _0.0	E3TG17_exodeoxyribonuclease_III_EC_3_1_11_2_Ictalurus_punctatus_TrEMBL_6e-21	No_Hits	No_Hits	No_Hits	No_Hits	No_Hits
5	snp_05_24175128	24175128	C	A	0.424418	0.0931121	7.50467e-06	5.12467	1	0.272643	0.267221	downstream	LOC_Os05g41270	A	C	NA	NA	24175473	24178191	-	No_Hits	'30.3'_'signalling.calcium'	0.0_sp|Q3E9C0|CDPKY_ARATH Calcium-dependent protein kinase 34 OS=Arabidopsis	0.0_gi|222632066|gb|EEE64198.1| hypothetical protein OsJ_19030 [Oryza	Sb09g024100_similar to Putative uncharacterized protein OSJNBa0088I06.13_0.0	AT5G19360.1_Symbols:_CPK34_calcium-dependent_protein_kinase_34_chr5:6521716-6523780_REVERSE_LENGTH=523_0.0	Bradi2g21390_CAMK_CAMK_like.20_-_CAMK_includes_calcium/calmodulin_depedent_protein_kinases,_expressed,_subfamily_CAMK_like(CAMK_1)_0.0	GRMZM2G340224_No Description present_0.0	B9SJ93_Ca2+/calmodulindependent_protein_kinase_EC_2_7_11_17_Ricinus_communis_TrEMBL_0.0	PPC:4_Calcium_Dependent_Protein_Kinase	No_Hits	gnl_TC-DB_Q24210_9_B_106_3_2_Peripheral_plasma_membrane_protein_CASK_OS=Drosophila_melanogaster_GN=CASK_PE=1_SV=4_8e-46	gi_22326306_ref_NP_181618_2__protein_phosphatase_2C_(PP2C);_protein_id:_At2g40860_1,_supported_by_cDNA:_gi_15810224_[Arabidopsis_thaliana]_SubFamily_6_3_1_20_-_a_Family_6_3_1_-a_4e-16	No_Hits
6	snp_06_1783496	1783496	C	A	-0.380657	0.0835151	7.51134e-06	5.12428	1	0.272643	0.267221	upstream	LOC_Os06g04230	A	C	NA	NA	1784311	1784827	+	No_Hits	'35.2'_'not assigned.unknown'	No_Hits	7e-58_gi|115466218|ref|NP_001056708.1| Os06g0133400 [Oryza sativa Japonica	Sb10g002170_similar to Putative uncharacterized protein 131L1.10a_6e-31	AT5G54165.1_Symbols:_unknown_protein;_FUNCTIONS_IN:_molecular_function_unknown;_INVOLVED_IN:_biological_process_unknown;_LOCATED_IN:_cellular_component_unknown;_Has_30201_Blast_hits_to_17322_proteins_in_780_species:_Archae_-_12;_Bacteria_-_1396;_Metazoa_-_17338;_Fungi_-_3422;_Plants_-_5037;_Viruses_-_0;_Other_Eukaryotes_-_2996_(source:_NCBI_BLink)._chr5:21984620-21984868_FORWARD_LENGTH=82_2e-07	Bradi1g50130_No_Description_present_1e-16	GRMZM2G404603_hypothetical protein LOC100275450 _6e-13	No_Hits	No_Hits	No_Hits	No_Hits	No_Hits	No_Hits
6	snp_06_1751903	1751903	A	G	-0.41061	0.0902993	7.87862e-06	5.10355	1	0.272643	0.267221	intergenic	LOC_Os06g04169(dist=9322),LOC_Os06g04190(dist=2448)	G	A	NA	NA	NA	NA	NA	NA	NA	NA	NA	NA	NA	NA	NA	NA	NA	NA	NA	NA	NA
6	snp_06_1781213	1781213	A	T	-0.393084	0.0865055	7.99044e-06	5.09743	1	0.272643	0.267221	downstream	LOC_Os06g04220	T	A	NA	NA	1780472	1781052	+	No_Hits	'35.2'_'not assigned.unknown'	No_Hits	2e-60_gi|218197502|gb|EEC79929.1| hypothetical protein OsI_21502 [Oryza	No_Hits	No_Hits	Bradi1g50110_No_Description_present_5e-10	No_Hits	No_Hits	No_Hits	No_Hits	No_Hits	No_Hits	No_Hits
12	snp_12_26804744	26804744	T	G	-0.461039	0.101466	7.99914e-06	5.09696	1	0.272643	0.267221	upstream	LOC_Os12g43165	T	G	NA	NA	26804828	26809174	+	No_Hits	'35.2'_'not assigned.unknown'	No_Hits	3e-53_gi|20177638|gb|AAM14693.1|AC097446_22 Putative polyprotein [Oryza	No_Hits	No_Hits	No_Hits	No_Hits	No_Hits	No_Hits	No_Hits	No_Hits	No_Hits	No_Hits
6	snp_06_1761318	1761318	A	G	-0.381784	0.084284	8.51407e-06	5.06986	1	0.272643	0.267221	upstream	LOC_Os06g04190,LOC_Os06g04195	G	A	NA	NA	NA	NA	NA	NA	NA	NA	NA	NA	NA	NA	NA	NA	NA	NA	NA	NA	NA
6	snp_06_1745032	1745032	A	C	-0.407994	0.0901988	8.76111e-06	5.05744	1	0.272643	0.267221	intergenic	LOC_Os06g04169(dist=2451),LOC_Os06g04190(dist=9319)	C	A	NA	NA	NA	NA	NA	NA	NA	NA	NA	NA	NA	NA	NA	NA	NA	NA	NA	NA	NA
6	snp_06_1780336	1780336	A	C	-0.390253	0.0862993	8.80695e-06	5.05517	1	0.272643	0.267221	upstream	LOC_Os06g04220	C	A	NA	NA	1780472	1781052	+	No_Hits	'35.2'_'not assigned.unknown'	No_Hits	2e-60_gi|218197502|gb|EEC79929.1| hypothetical protein OsI_21502 [Oryza	No_Hits	No_Hits	Bradi1g50110_No_Description_present_5e-10	No_Hits	No_Hits	No_Hits	No_Hits	No_Hits	No_Hits	No_Hits
9	snp_09_19275322	19275322	A	G	-0.523551	0.116032	9.20388e-06	5.03603	1	0.272643	0.267221	exonic	LOC_Os09g32290	A	G	synonymous SNV	LOC_Os09g32290:LOC_Os09g32290.2:exon1:c.C388C:p.P130P,	19272307	19275775	-	No_Hits	'13.1.5.2.41'_'amino acid metabolism.synthesis.serine-glycine-cysteine group.glycine.sarcosine oxidase'	1e-48_sp|Q9SJA7|SOX_ARATH Probable sarcosine oxidase OS=Arabidopsis	1e-98_gi|125606210|gb|EAZ45246.1| hypothetical protein OsJ_29889 [Oryza	Sb02g028910_similar to Os09g0498500 protein_4e-75	AT2G24580.1_Symbols:_FAD-dependent_oxidoreductase_family_protein_chr2:10444928-10446178_REVERSE_LENGTH=416_8e-50	Bradi4g34200_No_Description_present_8e-76	GRMZM2G052266_LOC100283462 _9e-76	B9ILE2_sarcosine_oxidase_EC_1_5_3_1_Populus_trichocarpa_TrEMBL_2e-49	No_Hits	No_Hits	No_Hits	No_Hits	No_Hits

## Sheet: Table S9
Table S9: Genome-wide association study on final viscosity with amylose content as covariate.
chr	snp_id	bp	a1	a2	beta	se	pval	log.p	p.bonferroni	p.fdr	qval	position	locus	ref	alt	type_of_aa_change	aa_change	gene_start	gene_end	strand	Interpro	GoMAPMAN	SWISSPROT	NR	Sorghum	Arabidopsis	Brachypodium	Maize	BRENDA	KINASES	Transcription_Factor	Transporter	Phosphatase	ARAMEMNON_hits
6	snp_06_1768998	1768998	T	C	-0.598146	0.0493483	8.04147e-28	27.0947	1.94555e-21	1.94555e-21	1.94555e-21	exonic	LOC_Os06g04200	T	C	synonymous SNV	LOC_Os06g04200:LOC_Os06g04200.4:exon10:c.C1243C:p.P415P,LOC_Os06g04200:LOC_Os06g04200.1:exon10:c.C1243C:p.P415P,LOC_Os06g04200:LOC_Os06g04200.3:exon9:c.C1243C:p.P415P,LOC_Os06g04200:LOC_Os06g04200.2:exon10:c.C1243C:p.P415P,	1765622	1770656	+	No_Hits	'2.1.2.2'_'major CHO metabolism.synthesis.starch.starch synthase'	0.0_sp|Q0DEV5|SSG1_ORYSJ Granule-bound starch synthase 1, chloroplastic/amyloplastic	0.0_gi|115466210|ref|NP_001056704.1| Os06g0133000 [Oryza sativa Japonica	Sb10g002140_similar to Granule-bound starch synthase 1, chloroplast precursor_0.0	AT1G32900.1_Symbols:_UDP-Glycosyltransferase_superfamily_protein_chr1:11920582-11923506_REVERSE_LENGTH=610_0.0	Bradi1g50090_Starch_Synthase;AliasBdSSV_0.0	GRMZM2G024993_Granule-bound starch synthase 1, chloroplastic/amyloplastic Precursor (EC 2.4.1.242)(Granule-bound starch synthase I)(GBSS-I)_0.0	B7EHV0_NDPglucosestarch_glucosyltransferase_EC_2_4_1_242_Oryza_sativa_subsp__japonica_TrEMBL_0.0	No_Hits	No_Hits	No_Hits	No_Hits	No_Hits
6	snp_06_1721920	1721920	T	C	-0.615378	0.0618883	2.44746e-20	19.6113	5.92137e-14	2.96068e-14	2.96068e-14	intergenic	LOC_Os06g04110(dist=4699),LOC_Os06g04120(dist=1655)	T	C	NA	NA	NA	NA	NA	NA	NA	NA	NA	NA	NA	NA	NA	NA	NA	NA	NA	NA	NA
6	snp_06_1971441	1971441	A	G	-0.602158	0.0620434	1.46487e-19	18.8342	3.5441e-13	9.32626e-14	9.32626e-14	intronic	LOC_Os06g04550	A	G	NA	NA	1968625	1971806	+	No_Hits	'35.2'_'not assigned.unknown'	No_Hits	No_Hits	No_Hits	No_Hits	No_Hits	No_Hits	No_Hits	No_Hits	No_Hits	No_Hits	No_Hits	No_Hits
6	snp_06_1793203	1793203	A	G	-0.553491	0.0570694	1.54192e-19	18.8119	3.7305e-13	9.32626e-14	9.32626e-14	intergenic	LOC_Os06g04250(dist=1809),LOC_Os06g04270(dist=15563)	A	G	NA	NA	NA	NA	NA	NA	NA	NA	NA	NA	NA	NA	NA	NA	NA	NA	NA	NA	NA
6	snp_06_1719859	1719859	T	C	-0.589253	0.0624857	1.12901e-18	17.9473	2.73152e-12	5.46304e-13	5.46304e-13	intergenic	LOC_Os06g04110(dist=2638),LOC_Os06g04120(dist=3716)	T	C	NA	NA	NA	NA	NA	NA	NA	NA	NA	NA	NA	NA	NA	NA	NA	NA	NA	NA	NA
6	snp_06_1769729	1769729	T	C	-0.42318	0.0496045	7.12222e-16	15.1474	1.72314e-09	2.87191e-10	2.87191e-10	intronic	LOC_Os06g04200	T	C	NA	NA	1765622	1770656	+	No_Hits	'2.1.2.2'_'major CHO metabolism.synthesis.starch.starch synthase'	0.0_sp|Q0DEV5|SSG1_ORYSJ Granule-bound starch synthase 1, chloroplastic/amyloplastic	0.0_gi|115466210|ref|NP_001056704.1| Os06g0133000 [Oryza sativa Japonica	Sb10g002140_similar to Granule-bound starch synthase 1, chloroplast precursor_0.0	AT1G32900.1_Symbols:_UDP-Glycosyltransferase_superfamily_protein_chr1:11920582-11923506_REVERSE_LENGTH=610_0.0	Bradi1g50090_Starch_Synthase;AliasBdSSV_0.0	GRMZM2G024993_Granule-bound starch synthase 1, chloroplastic/amyloplastic Precursor (EC 2.4.1.242)(Granule-bound starch synthase I)(GBSS-I)_0.0	B7EHV0_NDPglucosestarch_glucosyltransferase_EC_2_4_1_242_Oryza_sativa_subsp__japonica_TrEMBL_0.0	No_Hits	No_Hits	No_Hits	No_Hits	No_Hits
6	snp_06_1769746	1769746	A	G	-0.420889	0.0497747	1.20097e-15	14.9205	2.90561e-09	4.15087e-10	4.15087e-10	intronic	LOC_Os06g04200	A	G	NA	NA	1765622	1770656	+	No_Hits	'2.1.2.2'_'major CHO metabolism.synthesis.starch.starch synthase'	0.0_sp|Q0DEV5|SSG1_ORYSJ Granule-bound starch synthase 1, chloroplastic/amyloplastic	0.0_gi|115466210|ref|NP_001056704.1| Os06g0133000 [Oryza sativa Japonica	Sb10g002140_similar to Granule-bound starch synthase 1, chloroplast precursor_0.0	AT1G32900.1_Symbols:_UDP-Glycosyltransferase_superfamily_protein_chr1:11920582-11923506_REVERSE_LENGTH=610_0.0	Bradi1g50090_Starch_Synthase;AliasBdSSV_0.0	GRMZM2G024993_Granule-bound starch synthase 1, chloroplastic/amyloplastic Precursor (EC 2.4.1.242)(Granule-bound starch synthase I)(GBSS-I)_0.0	B7EHV0_NDPglucosestarch_glucosyltransferase_EC_2_4_1_242_Oryza_sativa_subsp__japonica_TrEMBL_0.0	No_Hits	No_Hits	No_Hits	No_Hits	No_Hits
6	snp_06_1770009	1770009	A	T	-0.414966	0.0493877	1.74086e-15	14.7592	4.21183e-09	5.26478e-10	5.26478e-10	intronic	LOC_Os06g04200	A	T	NA	NA	1765622	1770656	+	No_Hits	'2.1.2.2'_'major CHO metabolism.synthesis.starch.starch synthase'	0.0_sp|Q0DEV5|SSG1_ORYSJ Granule-bound starch synthase 1, chloroplastic/amyloplastic	0.0_gi|115466210|ref|NP_001056704.1| Os06g0133000 [Oryza sativa Japonica	Sb10g002140_similar to Granule-bound starch synthase 1, chloroplast precursor_0.0	AT1G32900.1_Symbols:_UDP-Glycosyltransferase_superfamily_protein_chr1:11920582-11923506_REVERSE_LENGTH=610_0.0	Bradi1g50090_Starch_Synthase;AliasBdSSV_0.0	GRMZM2G024993_Granule-bound starch synthase 1, chloroplastic/amyloplastic Precursor (EC 2.4.1.242)(Granule-bound starch synthase I)(GBSS-I)_0.0	B7EHV0_NDPglucosestarch_glucosyltransferase_EC_2_4_1_242_Oryza_sativa_subsp__japonica_TrEMBL_0.0	No_Hits	No_Hits	No_Hits	No_Hits	No_Hits
6	snp_06_1770060	1770060	A	C	-0.407956	0.0499535	8.72781e-15	14.0591	2.1116e-08	2.34622e-09	2.34622e-09	intronic	LOC_Os06g04200	A	C	NA	NA	1765622	1770656	+	No_Hits	'2.1.2.2'_'major CHO metabolism.synthesis.starch.starch synthase'	0.0_sp|Q0DEV5|SSG1_ORYSJ Granule-bound starch synthase 1, chloroplastic/amyloplastic	0.0_gi|115466210|ref|NP_001056704.1| Os06g0133000 [Oryza sativa Japonica	Sb10g002140_similar to Granule-bound starch synthase 1, chloroplast precursor_0.0	AT1G32900.1_Symbols:_UDP-Glycosyltransferase_superfamily_protein_chr1:11920582-11923506_REVERSE_LENGTH=610_0.0	Bradi1g50090_Starch_Synthase;AliasBdSSV_0.0	GRMZM2G024993_Granule-bound starch synthase 1, chloroplastic/amyloplastic Precursor (EC 2.4.1.242)(Granule-bound starch synthase I)(GBSS-I)_0.0	B7EHV0_NDPglucosestarch_glucosyltransferase_EC_2_4_1_242_Oryza_sativa_subsp__japonica_TrEMBL_0.0	No_Hits	No_Hits	No_Hits	No_Hits	No_Hits
6	snp_06_1989290	1989290	T	C	-0.531048	0.0659162	1.83913e-14	13.7354	4.44957e-08	4.44957e-09	4.44957e-09	upstream;downstream	LOC_Os06g04580;LOC_Os06g04570	T	C	NA	NA	NA	NA	NA	NA	NA	NA	NA	NA	NA	NA	NA	NA	NA	NA	NA	NA	NA
6	snp_06_1613565	1613565	A	G	-0.475329	0.0600546	4.74041e-14	13.3242	1.14689e-07	1.04263e-08	1.04263e-08	downstream	LOC_Os06g03980	A	G	NA	NA	1613664	1620183	-	Pfam_Cell cycle regulated microtubule associated protein_CKTPDECRDDLFKFKARPVDKKILGSKGDIGVFQNAKRSTTVPKEFK_____________	'35.2'_'not assigned.unknown'	No_Hits	0.0_gi|115466178|ref|NP_001056688.1| Os06g0130200 [Oryza sativa Japonica	Sb10g001980_similar to Putative uncharacterized protein P0538C01.28_4e-39	AT4G22860.1_Symbols:_Cell_cycle_regulated_microtubule_associated_protein_chr4:11997735-12001281_FORWARD_LENGTH=509_2e-46	Bradi1g49960_No_Description_present_7e-127	GRMZM2G083012_hypothetical protein LOC100277115 _1e-173	No_Hits	No_Hits	No_Hits	No_Hits	No_Hits	No_Hits
6	snp_06_1735911	1735911	G	A	-0.394978	0.0505028	8.84387e-14	13.0534	2.13968e-07	1.78307e-08	1.78307e-08	upstream;downstream	LOC_Os06g04150;LOC_Os06g04169	G	A	NA	NA	NA	NA	NA	NA	NA	NA	NA	NA	NA	NA	NA	NA	NA	NA	NA	NA	NA
6	snp_06_2091036	2091036	A	T	-0.490917	0.0629337	1.01167e-13	12.995	2.44762e-07	1.88278e-08	1.88278e-08	downstream	LOC_Os06g04790,LOC_Os06g04800	A	T	NA	NA	NA	NA	NA	NA	NA	NA	NA	NA	NA	NA	NA	NA	NA	NA	NA	NA	NA
6	snp_06_1639288	1639288	A	G	-0.467775	0.0600858	1.11988e-13	12.9508	2.70944e-07	1.93531e-08	1.93531e-08	intronic	LOC_Os06g04010	A	G	NA	NA	1636524	1640883	-	No_Hits	'27.3.84'_'RNA.regulation of transcription.BBR/BPC'	0.0_sp|Q5VSA8|BBRD_ORYSJ Barley B recombinant-like protein D OS=Oryza	0.0_gi|115466184|ref|NP_001056691.1| Os06g0130600 [Oryza sativa Japonica	Sb10g002020_similar to Putative basic pentacysteine 4_0.0	AT5G42520.1_Symbols:_BPC6,_BBR/BPC6,_ATBPC6_basic_pentacysteine_6_chr5:17001287-17002466_FORWARD_LENGTH=342_8e-98	Bradi1g49980_No_Description_present_0.0	GRMZM2G118690_hypothetical protein LOC100273963 _0.0	No_Hits	No_Hits	BBR/BPC_transcription factor	No_Hits	No_Hits	No_Hits
6	snp_06_1743310	1743310	C	T	-0.450601	0.0584077	1.77774e-13	12.7501	4.30106e-07	2.86737e-08	2.86737e-08	upstream	LOC_Os06g04169	C	T	NA	NA	1736249	1742581	-	No_Hits	'35.1'_'not assigned.no ontology'	No_Hits	0.0_gi|28190669|gb|AAO33147.1| unknown [Oryza sativa Japonica Group]	Sb10g002090_similar to Putative uncharacterized protein 131L1.1_0.0	AT4G24140.1_Symbols:_alpha/beta-Hydrolases_superfamily_protein_chr4:12530032-12533664_REVERSE_LENGTH=498_0.0	Bradi1g50030_No_Description_present_0.0	GRMZM2G121333_No Description present_0.0	Q81H00_triacylglycerol_lipase_EC_3_1_1_3_Bacillus_cereus_(strain_ATCC_14579_/_DSM_31)_TrEMBL_8e-09	No_Hits	No_Hits	No_Hits	No_Hits	No_Hits
6	snp_06_1743995	1743995	G	C	-0.4462	0.0589539	4.60228e-13	12.337	1.11347e-06	6.95921e-08	6.95921e-08	intergenic	LOC_Os06g04169(dist=1414),LOC_Os06g04190(dist=10356)	G	C	NA	NA	NA	NA	NA	NA	NA	NA	NA	NA	NA	NA	NA	NA	NA	NA	NA	NA	NA
6	snp_06_1769256	1769256	A	G	0.377383	0.0500537	5.55253e-13	12.2555	1.34337e-06	7.9022e-08	7.9022e-08	intronic	LOC_Os06g04200	G	A	NA	NA	1765622	1770656	+	No_Hits	'2.1.2.2'_'major CHO metabolism.synthesis.starch.starch synthase'	0.0_sp|Q0DEV5|SSG1_ORYSJ Granule-bound starch synthase 1, chloroplastic/amyloplastic	0.0_gi|115466210|ref|NP_001056704.1| Os06g0133000 [Oryza sativa Japonica	Sb10g002140_similar to Granule-bound starch synthase 1, chloroplast precursor_0.0	AT1G32900.1_Symbols:_UDP-Glycosyltransferase_superfamily_protein_chr1:11920582-11923506_REVERSE_LENGTH=610_0.0	Bradi1g50090_Starch_Synthase;AliasBdSSV_0.0	GRMZM2G024993_Granule-bound starch synthase 1, chloroplastic/amyloplastic Precursor (EC 2.4.1.242)(Granule-bound starch synthase I)(GBSS-I)_0.0	B7EHV0_NDPglucosestarch_glucosyltransferase_EC_2_4_1_242_Oryza_sativa_subsp__japonica_TrEMBL_0.0	No_Hits	No_Hits	No_Hits	No_Hits	No_Hits
6	snp_06_1768017	1768017	C	T	0.375931	0.0499764	6.21162e-13	12.2068	1.50283e-06	8.34908e-08	8.34908e-08	intronic	LOC_Os06g04200	T	C	NA	NA	1765622	1770656	+	No_Hits	'2.1.2.2'_'major CHO metabolism.synthesis.starch.starch synthase'	0.0_sp|Q0DEV5|SSG1_ORYSJ Granule-bound starch synthase 1, chloroplastic/amyloplastic	0.0_gi|115466210|ref|NP_001056704.1| Os06g0133000 [Oryza sativa Japonica	Sb10g002140_similar to Granule-bound starch synthase 1, chloroplast precursor_0.0	AT1G32900.1_Symbols:_UDP-Glycosyltransferase_superfamily_protein_chr1:11920582-11923506_REVERSE_LENGTH=610_0.0	Bradi1g50090_Starch_Synthase;AliasBdSSV_0.0	GRMZM2G024993_Granule-bound starch synthase 1, chloroplastic/amyloplastic Precursor (EC 2.4.1.242)(Granule-bound starch synthase I)(GBSS-I)_0.0	B7EHV0_NDPglucosestarch_glucosyltransferase_EC_2_4_1_242_Oryza_sativa_subsp__japonica_TrEMBL_0.0	No_Hits	No_Hits	No_Hits	No_Hits	No_Hits
6	snp_06_1766003	1766003	C	T	0.366546	0.0495772	1.41717e-12	11.8486	3.42868e-06	1.80457e-07	1.80457e-07	intronic	LOC_Os06g04200	T	C	NA	NA	1765622	1770656	+	No_Hits	'2.1.2.2'_'major CHO metabolism.synthesis.starch.starch synthase'	0.0_sp|Q0DEV5|SSG1_ORYSJ Granule-bound starch synthase 1, chloroplastic/amyloplastic	0.0_gi|115466210|ref|NP_001056704.1| Os06g0133000 [Oryza sativa Japonica	Sb10g002140_similar to Granule-bound starch synthase 1, chloroplast precursor_0.0	AT1G32900.1_Symbols:_UDP-Glycosyltransferase_superfamily_protein_chr1:11920582-11923506_REVERSE_LENGTH=610_0.0	Bradi1g50090_Starch_Synthase;AliasBdSSV_0.0	GRMZM2G024993_Granule-bound starch synthase 1, chloroplastic/amyloplastic Precursor (EC 2.4.1.242)(Granule-bound starch synthase I)(GBSS-I)_0.0	B7EHV0_NDPglucosestarch_glucosyltransferase_EC_2_4_1_242_Oryza_sativa_subsp__japonica_TrEMBL_0.0	No_Hits	No_Hits	No_Hits	No_Hits	No_Hits
6	snp_06_1769224	1769224	G	A	0.372396	0.050498	1.59888e-12	11.7962	3.86831e-06	1.84318e-07	1.84318e-07	intronic	LOC_Os06g04200	A	G	NA	NA	1765622	1770656	+	No_Hits	'2.1.2.2'_'major CHO metabolism.synthesis.starch.starch synthase'	0.0_sp|Q0DEV5|SSG1_ORYSJ Granule-bound starch synthase 1, chloroplastic/amyloplastic	0.0_gi|115466210|ref|NP_001056704.1| Os06g0133000 [Oryza sativa Japonica	Sb10g002140_similar to Granule-bound starch synthase 1, chloroplast precursor_0.0	AT1G32900.1_Symbols:_UDP-Glycosyltransferase_superfamily_protein_chr1:11920582-11923506_REVERSE_LENGTH=610_0.0	Bradi1g50090_Starch_Synthase;AliasBdSSV_0.0	GRMZM2G024993_Granule-bound starch synthase 1, chloroplastic/amyloplastic Precursor (EC 2.4.1.242)(Granule-bound starch synthase I)(GBSS-I)_0.0	B7EHV0_NDPglucosestarch_glucosyltransferase_EC_2_4_1_242_Oryza_sativa_subsp__japonica_TrEMBL_0.0	No_Hits	No_Hits	No_Hits	No_Hits	No_Hits
6	snp_06_1461259	1461259	T	C	-0.438284	0.0594334	1.59985e-12	11.7959	3.87067e-06	1.84318e-07	1.84318e-07	intronic	LOC_Os06g03700	T	C	NA	NA	1459192	1464339	+	No_Hits	'34.13'_'transport.peptides and oligopeptides'	0.0_sp|O82485|OPT7_ARATH Oligopeptide transporter 7 OS=Arabidopsis	0.0_gi|115466132|ref|NP_001056665.1| Os06g0127700 [Oryza sativa Japonica	Sb10g001530_similar to Putative uncharacterized protein_0.0	AT4G10770.1_Symbols:_ATOPT7,_OPT7_oligopeptide_transporter_7_chr4:6628646-6632517_REVERSE_LENGTH=766_0.0	Bradi1g49620_proton-dependent_oligopeptide_secondary_active_transmembrane_transporter_activity_(Blast2GO)_0.0	GRMZM2G479703_hypothetical protein LOC100383021 _0.0	C6ZRH8_oligopeptidetransporting_ATPase_EC_3_6_3_23_Colletotrichum_gloeosporioides_f__sp__aeschynomenes_TrEMBL_9e-146	No_Hits	No_Hits	gnl_TC-DB_Q9FJD2_2_A_67_1_6_Oligopeptide_transporter_9_OS=Arabidopsis_thaliana_GN=OPT9_PE=2_SV=1_0.0	No_Hits	No_Hits
6	snp_06_1361687	1361687	T	G	-0.431363	0.0597949	4.40254e-12	11.3563	1.06515e-05	4.84158e-07	4.84158e-07	exonic	LOC_Os06g03520	T	G	synonymous SNV	LOC_Os06g03520:LOC_Os06g03520.1:exon1:c.G149G:p.R50R,	1361364	1362509	+	Pfam_Protein of unknown function (DUF581)_AAGGGGGDGDYHYLDACFLCKRDITFNRHIFMYKGNAAFCSDDCRQDQMDMDSA_____________	'35.2'_'not assigned.unknown'	No_Hits	5e-100_gi|115466098|ref|NP_001056648.1| Os06g0125200 [Oryza sativa Japonica	Sb10g001515_similar to Os06g0125200 protein_2e-26	AT4G17670.1_Symbols:_Protein_of_unknown_function_(DUF581)_chr4:9833948-9834663_REVERSE_LENGTH=159_1e-13	Bradi1g35140_No_Description_present_4e-28	GRMZM2G009080_hypothetical protein LOC100275040 _2e-21	No_Hits	No_Hits	No_Hits	No_Hits	No_Hits	No_Hits
6	snp_06_1605004	1605004	C	T	-0.418046	0.0581994	5.34658e-12	11.2719	1.29355e-05	5.62412e-07	5.62412e-07	upstream	LOC_Os06g03970	C	T	NA	NA	1605460	1612409	+	No_Hits	'30.2.13'_'signalling.receptor kinases.leucine rich repeat XIII'	0.0_sp|Q6XAT2|ERL2_ARATH LRR receptor-like serine/threonine-protein	0.0_gi|115466176|ref|NP_001056687.1| Os06g0130100 [Oryza sativa Japonica	Sb10g001970_similar to Transmembrane protein kinase_0.0	AT5G07180.1_Symbols:_ERL2_ERECTA-like_2_chr5:2227787-2233232_REVERSE_LENGTH=967_0.0	Bradi1g49950_leucine-rich_repeat_protein_kinase,_putative,_expressed,_subfamily_LRR-XIIIb-sis_0.0	GRMZM2G082855_hypothetical protein LOC100279811 _0.0	B9R9M2_phosphoprotein_phosphatase_EC_3_1_3_16_Ricinus_communis_TrEMBL_0.0	PPC:1.9_S_Domain_Kinase_(Type_2)	No_Hits	gnl_TC-DB_K7UE65_1_A_87_2_1_Uncharacterized_protein_OS=Zea_mays_GN=ZEAMMB73_507020_PE=3_SV=1_4e-38	gi_22326306_ref_NP_181618_2__protein_phosphatase_2C_(PP2C);_protein_id:_At2g40860_1,_supported_by_cDNA:_gi_15810224_[Arabidopsis_thaliana]_SubFamily_6_3_1_20_-_a_Family_6_3_1_-a_2e-26	No_Hits
6	snp_06_1423990	1423990	A	G	-0.428721	0.0598265	5.94204e-12	11.2261	1.43761e-05	5.99005e-07	5.99005e-07	exonic	LOC_Os06g03660	A	G	synonymous SNV	LOC_Os06g03660:LOC_Os06g03660.1:exon2:c.G35G:p.R12R,	1423797	1427678	+	No_Hits	'31.1'_'cell.organisation'	1e-165_sp|Q5VRJ8|PX115_ORYSJ Peroxisomal membrane protein 11-5 OS=Oryza	0.0_gi|218197480|gb|EEC79907.1| hypothetical protein OsI_21452 [Oryza	Sb10g001610_similar to Os06g0127000 protein_5e-153	AT1G01820.1_Symbols:_PEX11C_peroxin_11c_chr1:296213-297723_REVERSE_LENGTH=235_3e-128	Bradi1g49550_No_Description_present_6e-156	GRMZM2G077837_hypothetical protein LOC100192700 _1e-149	No_Hits	No_Hits	No_Hits	No_Hits	No_Hits	No_Hits
6	snp_06_1608259	1608259	C	T	-0.423942	0.0593428	6.82108e-12	11.1661	1.65029e-05	6.60115e-07	6.60115e-07	intronic	LOC_Os06g03970	C	T	NA	NA	1605460	1612409	+	No_Hits	'30.2.13'_'signalling.receptor kinases.leucine rich repeat XIII'	0.0_sp|Q6XAT2|ERL2_ARATH LRR receptor-like serine/threonine-protein	0.0_gi|115466176|ref|NP_001056687.1| Os06g0130100 [Oryza sativa Japonica	Sb10g001970_similar to Transmembrane protein kinase_0.0	AT5G07180.1_Symbols:_ERL2_ERECTA-like_2_chr5:2227787-2233232_REVERSE_LENGTH=967_0.0	Bradi1g49950_leucine-rich_repeat_protein_kinase,_putative,_expressed,_subfamily_LRR-XIIIb-sis_0.0	GRMZM2G082855_hypothetical protein LOC100279811 _0.0	B9R9M2_phosphoprotein_phosphatase_EC_3_1_3_16_Ricinus_communis_TrEMBL_0.0	PPC:1.9_S_Domain_Kinase_(Type_2)	No_Hits	gnl_TC-DB_K7UE65_1_A_87_2_1_Uncharacterized_protein_OS=Zea_mays_GN=ZEAMMB73_507020_PE=3_SV=1_4e-38	gi_22326306_ref_NP_181618_2__protein_phosphatase_2C_(PP2C);_protein_id:_At2g40860_1,_supported_by_cDNA:_gi_15810224_[Arabidopsis_thaliana]_SubFamily_6_3_1_20_-_a_Family_6_3_1_-a_2e-26	No_Hits
6	snp_06_854222	854222	T	C	-0.499512	0.0707368	1.13703e-11	10.9442	2.75093e-05	1.00986e-06	1.00986e-06	exonic	LOC_Os06g02470	T	C	synonymous SNV	LOC_Os06g02470:LOC_Os06g02470.1:exon2:c.C103C:p.P35P,	854044	854353	+	Pfam_Protein of unknown function (DUF1138)_GYIAGSLVGSFAIAYLCDTFVSDKKAFGGSIPKTVSDKEWWQATDTKFQAWPRTAGPPVIMNPISRQNFIVK_____________	'20.2.99'_'stress.abiotic.unspecified'	No_Hits	6e-49_gi|115466020|ref|NP_001056609.1| Os06g0115100 [Oryza sativa Japonica	Sb10g001240_similar to Os11g0161200 protein_7e-50	AT1G01170.2_Symbols:_Protein_of_unknown_function_(DUF1138)_chr1:74105-74443_REVERSE_LENGTH=83_2e-35	Bradi1g50510_No_Description_present_3e-34	GRMZM2G145396_ATOZI1 _3e-49	No_Hits	No_Hits	No_Hits	No_Hits	No_Hits	No_Hits
6	snp_06_1554818	1554818	T	A	-0.440128	0.0623933	1.19065e-11	10.9242	2.88064e-05	1.00986e-06	1.00986e-06	upstream	LOC_Os06g03860	T	A	NA	NA	1554861	1561163	+	No_Hits	'35.1'_'not assigned.no ontology'	0.0_sp|Q658H5|SPXM3_ORYSJ SPX domain-containing membrane protein	0.0_gi|75253347|sp|Q658H5.1|SPXM3_ORYSJ RecName: Full=SPX domain-containing	Sb10g001840_similar to Os06g0129400 protein_0.0	AT4G22990.1_Symbols:_Major_Facilitator_Superfamily_with_SPX_(SYG1/Pho81/XPR1)_domain-containing_protein_chr4:12048240-12050984_REVERSE_LENGTH=699_0.0	Bradi1g49790_No_Description_present_0.0	GRMZM2G134062_Putative uncharacterized protein _0.0	No_Hits	No_Hits	No_Hits	gnl_TC-DB_Q2V4F9_2_A_1_2_61_SPX_domain-containing_membrane_protein_At1g63010_OS=Arabidopsis_thaliana_GN=At1g63010_PE=1_SV=1_0.0	No_Hits	No_Hits
6	snp_06_1605263	1605263	A	C	-0.410161	0.0581518	1.19666e-11	10.922	2.89519e-05	1.00986e-06	1.00986e-06	upstream	LOC_Os06g03970	A	C	NA	NA	1605460	1612409	+	No_Hits	'30.2.13'_'signalling.receptor kinases.leucine rich repeat XIII'	0.0_sp|Q6XAT2|ERL2_ARATH LRR receptor-like serine/threonine-protein	0.0_gi|115466176|ref|NP_001056687.1| Os06g0130100 [Oryza sativa Japonica	Sb10g001970_similar to Transmembrane protein kinase_0.0	AT5G07180.1_Symbols:_ERL2_ERECTA-like_2_chr5:2227787-2233232_REVERSE_LENGTH=967_0.0	Bradi1g49950_leucine-rich_repeat_protein_kinase,_putative,_expressed,_subfamily_LRR-XIIIb-sis_0.0	GRMZM2G082855_hypothetical protein LOC100279811 _0.0	B9R9M2_phosphoprotein_phosphatase_EC_3_1_3_16_Ricinus_communis_TrEMBL_0.0	PPC:1.9_S_Domain_Kinase_(Type_2)	No_Hits	gnl_TC-DB_K7UE65_1_A_87_2_1_Uncharacterized_protein_OS=Zea_mays_GN=ZEAMMB73_507020_PE=3_SV=1_4e-38	gi_22326306_ref_NP_181618_2__protein_phosphatase_2C_(PP2C);_protein_id:_At2g40860_1,_supported_by_cDNA:_gi_15810224_[Arabidopsis_thaliana]_SubFamily_6_3_1_20_-_a_Family_6_3_1_-a_2e-26	No_Hits
2	snp_02_32816341	32816341	T	C	-0.810828	0.114988	1.21047e-11	10.917	2.92859e-05	1.00986e-06	1.00986e-06	exonic	LOC_Os02g53650	T	C	synonymous SNV	LOC_Os02g53650:LOC_Os02g53650.1:exon7:c.C2166C:p.I722I,	32812181	32818092	+	No_Hits	'35.2'_'not assigned.unknown'	No_Hits	0.0_gi|116309223|emb|CAH66314.1| OSIGBa0115J08.1 [Oryza sativa Indica	Sb07g011900_similar to Polyprotein_6e-88	ATMG00860.1_Symbols:_ORF158_DNA/RNA_polymerases_superfamily_protein_chrM:235916-236392_FORWARD_LENGTH=158_3e-18	Bradi2g40377_No_Description_present_9e-108	GRMZM2G097023_No Description present_4e-119	B5DU05_RNAdirected_DNA_polymerase_EC_2_7_7_49_Drosophila_pseudoobscura_pseudoobscura_TrEMBL_4e-34	No_Hits	No_Hits	No_Hits	No_Hits	No_Hits
6	snp_06_1610458	1610458	G	A	-0.412674	0.0587499	1.43109e-11	10.8443	3.46237e-05	1.15412e-06	1.15412e-06	exonic	LOC_Os06g03970	G	A	synonymous SNV	LOC_Os06g03970:LOC_Os06g03970.1:exon23:c.A1825A:p.I609I,	1605460	1612409	+	No_Hits	'30.2.13'_'signalling.receptor kinases.leucine rich repeat XIII'	0.0_sp|Q6XAT2|ERL2_ARATH LRR receptor-like serine/threonine-protein	0.0_gi|115466176|ref|NP_001056687.1| Os06g0130100 [Oryza sativa Japonica	Sb10g001970_similar to Transmembrane protein kinase_0.0	AT5G07180.1_Symbols:_ERL2_ERECTA-like_2_chr5:2227787-2233232_REVERSE_LENGTH=967_0.0	Bradi1g49950_leucine-rich_repeat_protein_kinase,_putative,_expressed,_subfamily_LRR-XIIIb-sis_0.0	GRMZM2G082855_hypothetical protein LOC100279811 _0.0	B9R9M2_phosphoprotein_phosphatase_EC_3_1_3_16_Ricinus_communis_TrEMBL_0.0	PPC:1.9_S_Domain_Kinase_(Type_2)	No_Hits	gnl_TC-DB_K7UE65_1_A_87_2_1_Uncharacterized_protein_OS=Zea_mays_GN=ZEAMMB73_507020_PE=3_SV=1_4e-38	gi_22326306_ref_NP_181618_2__protein_phosphatase_2C_(PP2C);_protein_id:_At2g40860_1,_supported_by_cDNA:_gi_15810224_[Arabidopsis_thaliana]_SubFamily_6_3_1_20_-_a_Family_6_3_1_-a_2e-26	No_Hits
6	snp_06_1340308	1340308	A	G	-0.375305	0.0538424	1.99136e-11	10.7008	4.81789e-05	1.55416e-06	1.55416e-06	intergenic	LOC_Os06g03474(dist=7188),LOC_Os06g03486(dist=1148)	A	G	NA	NA	NA	NA	NA	NA	NA	NA	NA	NA	NA	NA	NA	NA	NA	NA	NA	NA	NA
6	snp_06_1447081	1447081	A	G	-0.453134	0.0651104	2.12946e-11	10.6717	5.15201e-05	1.61e-06	1.61e-06	exonic	LOC_Os06g03682	A	G	synonymous SNV	LOC_Os06g03682:LOC_Os06g03682.2:exon2:c.C12C:p.R4R,LOC_Os06g03682:LOC_Os06g03682.1:exon3:c.C834C:p.R278R,	1445507	1448681	-	No_Hits	'4.1.16'_'glycolysis.cytosolic branch.phospho-enol-pyruvate carboxylase kinase (PPCK)'	3e-97_sp|Q9SJ61|CDPKP_ARATH Calcium-dependent protein kinase 25 OS=Arabidopsis	0.0_gi|25553562|dbj|BAC24833.1| calcium-dependent calmodulin-independent	Sb10g001640_similar to Calcium-dependent calmodulin-independent protein kinase CDPK-like_0.0	AT1G12580.1_Symbols:_PEPKR1_phosphoenolpyruvate_carboxylase-related_kinase_1_chr1:4283635-4285675_FORWARD_LENGTH=522_1e-176	Bradi1g49590_CAMK_CAMK_like.13_-_CAMK_includes_calcium/calmodulin_depedent_protein_kinases,_expressed,_subfamily_CAMK_like(CAMK_1)_0.0	GRMZM2G178756_Calcium-dependent protein kinase, isoform AK1Putative uncharacterized protein ;_0.0	B9R9H6_Ca2+/calmodulindependent_protein_kinase_EC_2_7_11_17_Ricinus_communis_TrEMBL_4e-179	PPC:4_Calcium_Dependent_Protein_Kinase	No_Hits	gnl_TC-DB_Q24210_9_B_106_3_2_Peripheral_plasma_membrane_protein_CASK_OS=Drosophila_melanogaster_GN=CASK_PE=1_SV=4_6e-38	gi_22326306_ref_NP_181618_2__protein_phosphatase_2C_(PP2C);_protein_id:_At2g40860_1,_supported_by_cDNA:_gi_15810224_[Arabidopsis_thaliana]_SubFamily_6_3_1_20_-_a_Family_6_3_1_-a_1e-17	No_Hits
6	snp_06_2181200	2181200	C	T	-0.438441	0.0633401	2.67655e-11	10.5724	6.47561e-05	1.96231e-06	1.96231e-06	upstream	LOC_Os06g04950	C	T	NA	NA	2180198	2181116	-	No_Hits	'35.2'_'not assigned.unknown'	No_Hits	2e-77_gi|115466326|ref|NP_001056762.1| Os06g0141700 [Oryza sativa Japonica	Sb10g002820_similar to Os06g0142300 protein_5e-66	AT5G25940.1_Symbols:_early_nodulin-related_chr5:9054252-9055151_REVERSE_LENGTH=115_2e-14	Bradi1g51080_No_Description_present_7e-50	GRMZM2G147399_hypothetical protein LOC100193182 _2e-61	No_Hits	No_Hits	No_Hits	No_Hits	No_Hits	No_Hits
6	snp_06_1604680	1604680	G	T	-0.386815	0.0561164	3.19182e-11	10.496	7.72227e-05	2.27126e-06	2.27126e-06	upstream	LOC_Os06g03970	G	T	NA	NA	1605460	1612409	+	No_Hits	'30.2.13'_'signalling.receptor kinases.leucine rich repeat XIII'	0.0_sp|Q6XAT2|ERL2_ARATH LRR receptor-like serine/threonine-protein	0.0_gi|115466176|ref|NP_001056687.1| Os06g0130100 [Oryza sativa Japonica	Sb10g001970_similar to Transmembrane protein kinase_0.0	AT5G07180.1_Symbols:_ERL2_ERECTA-like_2_chr5:2227787-2233232_REVERSE_LENGTH=967_0.0	Bradi1g49950_leucine-rich_repeat_protein_kinase,_putative,_expressed,_subfamily_LRR-XIIIb-sis_0.0	GRMZM2G082855_hypothetical protein LOC100279811 _0.0	B9R9M2_phosphoprotein_phosphatase_EC_3_1_3_16_Ricinus_communis_TrEMBL_0.0	PPC:1.9_S_Domain_Kinase_(Type_2)	No_Hits	gnl_TC-DB_K7UE65_1_A_87_2_1_Uncharacterized_protein_OS=Zea_mays_GN=ZEAMMB73_507020_PE=3_SV=1_4e-38	gi_22326306_ref_NP_181618_2__protein_phosphatase_2C_(PP2C);_protein_id:_At2g40860_1,_supported_by_cDNA:_gi_15810224_[Arabidopsis_thaliana]_SubFamily_6_3_1_20_-_a_Family_6_3_1_-a_2e-26	No_Hits
6	snp_06_1340172	1340172	A	G	-0.740309	0.108128	4.2306e-11	10.3736	0.000102355	2.92442e-06	2.92442e-06	intergenic	LOC_Os06g03474(dist=7052),LOC_Os06g03486(dist=1284)	A	G	NA	NA	NA	NA	NA	NA	NA	NA	NA	NA	NA	NA	NA	NA	NA	NA	NA	NA	NA
6	snp_06_1346812	1346812	G	T	-0.367135	0.0540175	5.7203e-11	10.2426	0.000138396	3.84435e-06	3.84435e-06	downstream	LOC_Os06g03500	G	T	NA	NA	1347280	1351183	-	No_Hits	'20.1'_'stress.biotic'	1e-72_sp|Q39214|RPM1_ARATH Disease resistance protein RPM1 OS=Arabidopsis	0.0_gi|115466096|ref|NP_001056647.1| Os06g0125000 [Oryza sativa Japonica	Sb02g001150_similar to NBS-LRR type R protein, Nbs1-Pi2_0.0	AT3G07040.1_Symbols:_RPM1,_RPS3_NB-ARC_domain-containing_disease_resistance_protein_chr3:2226244-2229024_REVERSE_LENGTH=926_8e-74	Bradi1g50407_No_Description_present_0.0	GRMZM5G880361_No Description present_4e-96	B9T1X5_phosphoprotein_phosphatase_EC_3_1_3_16_Ricinus_communis_TrEMBL_3e-125	No_Hits	No_Hits	No_Hits	No_Hits	No_Hits
6	snp_06_1340124	1340124	A	G	-0.364461	0.0540877	8.11272e-11	10.0908	0.000196279	5.30483e-06	5.30483e-06	intergenic	LOC_Os06g03474(dist=7004),LOC_Os06g03486(dist=1332)	A	G	NA	NA	NA	NA	NA	NA	NA	NA	NA	NA	NA	NA	NA	NA	NA	NA	NA	NA	NA
6	snp_06_1604286	1604286	A	G	-0.364746	0.0543187	9.33112e-11	10.0301	0.000225756	5.94096e-06	5.94096e-06	intergenic	LOC_Os06g03960(dist=2506),LOC_Os06g03970(dist=1174)	G	A	NA	NA	NA	NA	NA	NA	NA	NA	NA	NA	NA	NA	NA	NA	NA	NA	NA	NA	NA
6	snp_06_1345017	1345017	A	C	-0.359552	0.0537717	1.10432e-10	9.9569	0.000267179	6.85073e-06	6.85073e-06	downstream	LOC_Os06g03486	A	C	NA	NA	1341456	1344547	+	No_Hits	'35.2'_'not assigned.unknown'	No_Hits	1e-34_gi|115466094|ref|NP_001056646.1| Os06g0124900 [Oryza sativa Japonica	Sb10g001510_similar to Os06g0124900 protein_8e-35	No_Hits	Bradi1g49455_No_Description_present_9e-32	GRMZM5G809335_Putative uncharacterized protein _9e-33	No_Hits	No_Hits	No_Hits	No_Hits	No_Hits	No_Hits
5	snp_05_8834657	8834657	C	T	-0.916359	0.137928	1.42459e-10	9.84631	0.000344665	8.30529e-06	8.30529e-06	intergenic	LOC_Os05g15580(dist=2803),LOC_Os05g15590(dist=1712)	C	T	NA	NA	NA	NA	NA	NA	NA	NA	NA	NA	NA	NA	NA	NA	NA	NA	NA	NA	NA
[truncated: 757 more rows]

## Sheet: Table S10
Table S10: eQTL analysis on the Waxy locus.
[truncated: 619 more rows]

[truncated: 3 more sheets: Table S11, Table S12, Table S13]
